# Supplementary material for: 2-Ethyl-4-methyl-1H-imidazol-3-ium bromide
Source: IUCrdata. 2022 Dec 15;7(Pt 12):x221172. doi: 10.1107/S2414314622011725 (PMC9815129; doi:10.1107/S2414314622011725)
Supplement: Supplementary file 1 [file x-07-x221172-sup1.cif]

##############################################################################
#                                                                            #
# This CIF contains the data for a data article accepted for                 #
# publication in IUCrData. It conforms to the requirements of                #
# Notes for Authors for IUCrData, and has been                               #
# peer reviewed under the auspices of IUCrData.                              #
#                                                                            #
# Full details of the Crystallographic Information File format               #
# are given in the paper "The Crystallographic Information File (CIF):       #
# a New Standard Archive File for Crystallography" by S. R. Hall, F. H.      #
# Allen and I. D. Brown [Acta Cryst. (1991), A47, 655-685].                  #
#                                                                            #
# The current version of the core CIF dictionary is obtainable from          #
# ftp://ftp.iucr.org/pub/cif_core.dic.                                       #
#                                                                            #
# Software is freely available for graphical display of the structure(s)     #
# in this CIF. For information consult the CIF software page                 #
# http://www.iucr.org/resources/cif/software.                                #
#                                                                            #
# This file may be used for bona fide research purposes within the           #
# scientific community so long as proper attribution is given to the data    # 
# article from which it was obtained.                                        #
#                                                                            #
##############################################################################
data_I
_audit_creation_method     'SHELXL-2018/3'
_journal_date_recd_electronic     2022-10-27
_journal_date_accepted     2022-12-06
_journal_name_full     'IUCrData'
_journal_year     2023
_journal_volume     8
_journal_issue     12
_journal_page_first     0
_journal_page_last     0
_journal_paper_category     HO
_journal_paper_doi     10.1107/S2414314622011725
_journal_coeditor_code     HB4418
_publ_contact_author_name     'Ray J. Butcher'
_publ_contact_author_address
;
Department of Chemistry
Howard University
525 College Street NW
Washington DC 20059
USA
;
_publ_contact_author_email     'rbutcher99@yahoo.com'
_publ_contact_author_fax     '1-202-806-5442'
_publ_contact_author_phone     '1-703-585-6631'
_publ_section_title
;
2-Ethyl-4-methyl-1<i>H</i>-imidazol-3-ium bromide
;
loop_
    _publ_author_name
    _publ_author_footnote
    _publ_author_address
    'Butcher, Ray J.' .
;
Department of Chemistry
Howard University
525 College Street NW
Washington DC 20059
USA
;
    'Purdy, Andrew P.' .
;
Chemistry Division, Code 6123
Naval Research Laboratory
4555 Overlook Av, SW
Washington DC 20375-5342
USA
;
_publ_section_synopsis
;
In the title salt, the bromide ions accept N---H...Br hydrogen bonds from the
cations, generating <i>C</i>(8) chains propagating in the <i>b</i>-axis
direction.
;
_chemical_name_systematic
;
2-Ethyl-4-methyl-1<i>H</i>-imidazol-3-ium bromide
;
_chemical_name_common     ?
_chemical_formula_moiety     'C6 H11 N2 +, Br -'
_chemical_formula_sum     'C6 H11 Br N2'
_chemical_formula_iupac     'C6 H11 N2 +, Br -'
_chemical_formula_weight     191.08
_chemical_melting_point     ?
_space_group_crystal_system     monoclinic
_space_group_name_H-M_alt     'P 21/c'
_space_group_name_Hall     '-P 2ybc'
loop_
    _space_group_symop_operation_xyz
    'x, y, z'
    '-x, y+1/2, -z+1/2'
    '-x, -y, -z'
    'x, -y-1/2, z-1/2'
_cell_length_a     6.8432(6)
_cell_length_b     15.5962(13)
_cell_length_c     7.5748(7)
_cell_angle_alpha     90
_cell_angle_beta     94.360(4)
_cell_angle_gamma     90
_cell_volume     806.10(12)
_cell_formula_units_Z     4
_cell_measurement_reflns_used     9911
_cell_measurement_theta_min     2.99
_cell_measurement_theta_max     36.44
_cell_measurement_temperature     100(2)
_exptl_crystal_description     prism
_exptl_crystal_colour     colorless
_exptl_crystal_size_max     0.25
_exptl_crystal_size_mid     0.15
_exptl_crystal_size_min     0.15
_exptl_crystal_density_diffrn     1.574
_exptl_crystal_density_meas     ?
_exptl_crystal_density_method     ?
_exptl_crystal_F_000     384
_exptl_absorpt_coefficient_mu     5.019
_exptl_absorpt_correction_type     multi-scan
_exptl_absorpt_process_details
;
(SADABS; Krause <i>et al.</i>,  2015)
;
_exptl_absorpt_correction_T_min     0.5710
_exptl_absorpt_correction_T_max     0.7471
_diffrn_ambient_temperature     100(2)
_diffrn_source     ?
_diffrn_radiation_type     MoK\a
_diffrn_radiation_wavelength     0.71073
_diffrn_measurement_device_type     'Bruker APEXII CCD'
_diffrn_measurement_method     '\f and \w scans'
_diffrn_detector_area_resol_mean     ?
_diffrn_reflns_number     24466
_diffrn_reflns_av_R_equivalents     0.0271
_diffrn_reflns_av_unetI/netI     0.0178
_diffrn_reflns_theta_min     2.612
_diffrn_reflns_theta_max     36.463
_diffrn_reflns_theta_full     25.242
_diffrn_measured_fraction_theta_max     0.996
_diffrn_measured_fraction_theta_full     1.000
_diffrn_reflns_limit_h_min     -11
_diffrn_reflns_limit_h_max     11
_diffrn_reflns_limit_k_min     -26
_diffrn_reflns_limit_k_max     26
_diffrn_reflns_limit_l_min     -12
_diffrn_reflns_limit_l_max     12
_refine_special_details
;
All hydrogen atoms were located in difference Fourier maps and those attached to
N were refined isotropically. Those attached to carbon atoms were refined in
idealized geometry using a riding model with with atomic displacement
parameters of <i>U</i>~iso~(H) = 1.2<i>U</i>~eq~(C) [for CH~3~,
1.5<i>U</i>~eq~(C)] with C---H distances of 0.95 to 0.99 \%A.
;
_reflns_number_total     3936
_reflns_number_gt     3324
_reflns_threshold_expression     'I > 2\s(I)'
_refine_ls_structure_factor_coef     Fsqd
_refine_ls_matrix_type     full
_refine_ls_R_factor_all     0.0267
_refine_ls_R_factor_gt     0.0187
_refine_ls_wR_factor_gt     0.0402
_refine_ls_wR_factor_ref     0.0423
_refine_ls_goodness_of_fit_ref     1.027
_refine_ls_restrained_S_all     1.027
_refine_ls_number_reflns     3936
_refine_ls_number_parameters     92
_refine_ls_number_restraints     0
_refine_ls_hydrogen_treatment     mixed
_refine_ls_weighting_scheme     calc
_refine_ls_weighting_details
              'w=1/[\s^2^(Fo^2^)+(0.0166P)^2^+0.2838P] where P=(Fo^2^+2Fc^2^)/3'
_atom_sites_solution_hydrogens     mixed
_atom_sites_solution_primary     direct
_atom_sites_solution_secondary     difmap
_refine_ls_shift/su_max     0.000
_refine_ls_shift/su_mean     0.000
_refine_diff_density_max     0.532
_refine_diff_density_min     -0.359
_refine_ls_extinction_method     none
_refine_ls_extinction_coef     .
loop_
    _atom_type_symbol
    _atom_type_description
    _atom_type_scat_dispersion_real
    _atom_type_scat_dispersion_imag
    _atom_type_scat_source
    'C' 'C' 0.0033 0.0016
                         'International Tables Vol C Tables 4.2.6.8 and 6.1.1.4'
    'H' 'H' 0.0000 0.0000
                         'International Tables Vol C Tables 4.2.6.8 and 6.1.1.4'
    'N' 'N' 0.0061 0.0033
                         'International Tables Vol C Tables 4.2.6.8 and 6.1.1.4'
    'Br' 'Br' -0.2901 2.4595
                         'International Tables Vol C Tables 4.2.6.8 and 6.1.1.4'
_computing_data_collection
;
APEX2 (Bruker, 2014)
;
_computing_cell_refinement
;
SAINT (Bruker, 2014)
;
_computing_data_reduction
;
SAINT (Bruker, 2014)
;
_computing_structure_solution
;
<i>SHELXT</i> (Sheldrick 2015a)
;
_computing_structure_refinement
;
<i>SHELXL2018/3</i> (Sheldrick, 2015b)
;
_computing_molecular_graphics
;
SHELXTL (Sheldrick 2008)
;
_computing_publication_material
;
SHELXTL (Sheldrick 2008)
;
loop_
    _atom_site_type_symbol
    _atom_site_label
    _atom_site_fract_x
    _atom_site_fract_y
    _atom_site_fract_z
    _atom_site_U_iso_or_equiv
    _atom_site_adp_type
    _atom_site_calc_flag
    _atom_site_occupancy
    _atom_site_disorder_assembly
    _atom_site_disorder_group
    Br Br 0.28697(2) 0.12428(2) 0.15497(2) 0.01551(3) Uani d 1 . .
    N N1 0.63750(12) 0.41897(5) 0.31428(11) 0.01531(14) Uani d 1 . .
    H H1N 0.631(3) 0.4721(11) 0.314(2) 0.037(5) Uiso d 1 . .
    C C2 0.49850(13) 0.36487(6) 0.25237(11) 0.01449(16) Uani d 1 . .
    N N3 0.56746(12) 0.28564(5) 0.28135(11) 0.01568(13) Uani d 1 . .
    H H3N 0.503(2) 0.2457(9) 0.254(2) 0.026(4) Uiso d 1 . .
    C C4 0.75365(14) 0.28880(6) 0.36671(13) 0.01609(15) Uani d 1 . .
    C C5 0.79682(13) 0.37312(6) 0.38762(13) 0.01694(15) Uani d 1 . .
    H H5A 0.914514 0.396452 0.442412 0.020 Uiso calc 1 . .
    C C6 0.86990(17) 0.21085(7) 0.41511(15) 0.02302(19) Uani d 1 . .
    H H6A 0.793013 0.172611 0.485620 0.035 Uiso calc 1 . .
    H H6B 0.990828 0.227271 0.484469 0.035 Uiso calc 1 . .
    H H6C 0.902634 0.181162 0.307207 0.035 Uiso calc 1 . .
    C C7 0.30245(14) 0.38674(7) 0.16718(13) 0.01933(17) Uani d 1 . .
    H H7A 0.201752 0.353879 0.225655 0.023 Uiso calc 1 . .
    H H7B 0.296411 0.368801 0.041511 0.023 Uiso calc 1 . .
    C C8 0.25416(18) 0.48149(8) 0.17584(17) 0.0284(2) Uani d 1 . .
    H H8A 0.120458 0.491216 0.123853 0.043 Uiso calc 1 . .
    H H8B 0.346648 0.514173 0.109621 0.043 Uiso calc 1 . .
    H H8C 0.264154 0.500287 0.299648 0.043 Uiso calc 1 . .
loop_
    _atom_site_aniso_label
    _atom_site_aniso_U_11
    _atom_site_aniso_U_22
    _atom_site_aniso_U_33
    _atom_site_aniso_U_12
    _atom_site_aniso_U_13
    _atom_site_aniso_U_23
    Br 0.01508(4) 0.01385(4) 0.01734(4) 0.00039(3) -0.00055(3) -0.00153(3)
    N1 0.0149(3) 0.0141(3) 0.0167(3) -0.0012(3) -0.0004(3) -0.0013(3)
    C2 0.0152(4) 0.0147(4) 0.0135(3) -0.0015(3) 0.0006(3) -0.0010(3)
    N3 0.0159(3) 0.0150(3) 0.0162(3) -0.0026(3) 0.0014(3) -0.0022(3)
    C4 0.0150(4) 0.0173(4) 0.0160(4) 0.0012(3) 0.0015(3) -0.0011(3)
    C5 0.0131(3) 0.0187(4) 0.0188(4) -0.0006(3) -0.0001(3) -0.0023(3)
    C6 0.0240(5) 0.0210(4) 0.0244(5) 0.0076(4) 0.0038(4) 0.0006(4)
    C7 0.0166(4) 0.0238(4) 0.0168(4) -0.0007(3) -0.0036(3) -0.0005(3)
    C8 0.0238(5) 0.0265(5) 0.0331(6) 0.0058(4) -0.0089(4) 0.0014(4)
_geom_special_details
;
 All esds (except the esd in the dihedral angle between two l.s. planes)
 are estimated using the full covariance matrix.  The cell esds are taken
 into account individually in the estimation of esds in distances, angles
 and torsion angles; correlations between esds in cell parameters are only
 used when they are defined by crystal symmetry.  An approximate (isotropic)
 treatment of cell esds is used for estimating esds involving l.s. planes.
;
loop_
    _geom_bond_atom_site_label_1
    _geom_bond_atom_site_label_2
    _geom_bond_site_symmetry_2
    _geom_bond_distance
    _geom_bond_publ_flag
    N1 C2 . 1.3299(12) ?
    N1 C5 . 1.3844(13) ?
    N1 H1N . 0.829(17) ?
    C2 N3 . 1.3351(12) ?
    C2 C7 . 1.4836(13) ?
    N3 C4 . 1.3851(12) ?
    N3 H3N . 0.780(16) ?
    C4 C5 . 1.3545(14) ?
    C4 C6 . 1.4836(14) ?
    C5 H5A . 0.9500 ?
    C6 H6A . 0.9800 ?
    C6 H6B . 0.9800 ?
    C6 H6C . 0.9800 ?
    C7 C8 . 1.5167(16) ?
    C7 H7A . 0.9900 ?
    C7 H7B . 0.9900 ?
    C8 H8A . 0.9800 ?
    C8 H8B . 0.9800 ?
    C8 H8C . 0.9800 ?
loop_
    _geom_angle_atom_site_label_1
    _geom_angle_atom_site_label_2
    _geom_angle_atom_site_label_3
    _geom_angle_site_symmetry_1
    _geom_angle_site_symmetry_3
    _geom_angle
    _geom_angle_publ_flag
    C2 N1 C5 . . 109.52(8) ?
    C2 N1 H1N . . 126.7(12) ?
    C5 N1 H1N . . 123.7(12) ?
    N1 C2 N3 . . 107.15(8) ?
    N1 C2 C7 . . 127.33(8) ?
    N3 C2 C7 . . 125.52(8) ?
    C2 N3 C4 . . 110.17(8) ?
    C2 N3 H3N . . 120.7(12) ?
    C4 N3 H3N . . 129.1(12) ?
    C5 C4 N3 . . 105.90(8) ?
    C5 C4 C6 . . 131.20(10) ?
    N3 C4 C6 . . 122.89(9) ?
    C4 C5 N1 . . 107.24(8) ?
    C4 C5 H5A . . 126.4 ?
    N1 C5 H5A . . 126.4 ?
    C4 C6 H6A . . 109.5 ?
    C4 C6 H6B . . 109.5 ?
    H6A C6 H6B . . 109.5 ?
    C4 C6 H6C . . 109.5 ?
    H6A C6 H6C . . 109.5 ?
    H6B C6 H6C . . 109.5 ?
    C2 C7 C8 . . 113.45(8) ?
    C2 C7 H7A . . 108.9 ?
    C8 C7 H7A . . 108.9 ?
    C2 C7 H7B . . 108.9 ?
    C8 C7 H7B . . 108.9 ?
    H7A C7 H7B . . 107.7 ?
    C7 C8 H8A . . 109.5 ?
    C7 C8 H8B . . 109.5 ?
    H8A C8 H8B . . 109.5 ?
    C7 C8 H8C . . 109.5 ?
    H8A C8 H8C . . 109.5 ?
    H8B C8 H8C . . 109.5 ?
loop_
    _geom_torsion_atom_site_label_1
    _geom_torsion_atom_site_label_2
    _geom_torsion_atom_site_label_3
    _geom_torsion_atom_site_label_4
    _geom_torsion_site_symmetry_1
    _geom_torsion_site_symmetry_2
    _geom_torsion_site_symmetry_3
    _geom_torsion_site_symmetry_4
    _geom_torsion
    _geom_torsion_publ_flag
    C5 N1 C2 N3 . . . . -1.28(10) ?
    C5 N1 C2 C7 . . . . 178.55(9) ?
    N1 C2 N3 C4 . . . . 1.11(10) ?
    C7 C2 N3 C4 . . . . -178.73(9) ?
    C2 N3 C4 C5 . . . . -0.50(11) ?
    C2 N3 C4 C6 . . . . -179.27(9) ?
    N3 C4 C5 N1 . . . . -0.29(11) ?
    C6 C4 C5 N1 . . . . 178.35(10) ?
    C2 N1 C5 C4 . . . . 0.98(11) ?
    N1 C2 C7 C8 . . . . -8.03(15) ?
    N3 C2 C7 C8 . . . . 171.77(10) ?
loop_
    _geom_hbond_atom_site_label_D
    _geom_hbond_atom_site_label_H
    _geom_hbond_atom_site_label_A
    _geom_hbond_site_symmetry_A
    _geom_hbond_distance_DH
    _geom_hbond_distance_HA
    _geom_hbond_distance_DA
    _geom_hbond_angle_DHA
    _geom_hbond_publ_flag
    N1 H1N Br 2_655 0.829(17) 2.446(17) 3.2490(9) 163.3(16) yes
    N3 H3N Br . 0.780(16) 2.485(16) 3.2642(8) 176.6(16) yes
    C5 H5A Br 4_666 0.95 2.93 3.7842(10) 150.7 yes
    C6 H6C Br 1_655 0.98 3.08 3.8349(11) 134.7 yes
    C7 H7B Br 4_565 0.99 2.93 3.8771(11) 161.4 yes
_shelx_space_group_comment
;
The symmetry employed for this shelxl refinement is uniquely defined
by the following loop, which should always be used as a source of
symmetry information in preference to the above space-group names.
They are only intended as comments.
;
_shelx_estimated_absorpt_T_min     ?
_shelx_estimated_absorpt_T_max     ?
_shelx_hkl_file
;
  -1   0   0   66.81    1.33
  -2   0   0  249.45    5.42
  -2   0   0  283.25    5.41
  -2   0   0  282.79    5.41
   2   0   0  284.44    5.41
   3   0   0   37.68    0.74
  -3   0   0   35.34    0.77
   4   0   0   56.27    1.14
  -4   0   0   55.69    1.13
  -4   0   0   56.21    1.13
  -4   0   0   52.63    1.16
  -5   0   0   69.84    1.41
  -5   0   0   67.37    1.44
  -5   0   0   68.82    1.41
   5   0   0   67.98    1.39
  -6   0   0    2.26    0.20
   6   0   0    2.60    0.16
   6   0   0    2.67    0.13
  -6   0   0    2.70    0.17
  -6   0   0    2.83    0.17
   7   0   0   32.90    0.75
  -7   0   0   33.09    0.76
   7   0   0   32.59    0.72
  -7   0   0   34.62    0.81
   8   0   0    0.51    0.15
   8   0   0    0.36    0.15
  -8   0   0    0.26    0.17
  -8   0   0    0.33    0.15
   9   0   0   11.04    0.33
  -9   0   0   11.74    0.42
  -9   0   0   12.06    0.48
   9   0   0   11.94    0.40
 -10   0   0    4.99    0.36
  10   0   0    5.22    0.33
 -10   0   0    4.57    0.39
 -11   0   0    1.16    0.26
 -11   0   0    1.59    0.31
  11   0   0    1.54    0.24
  -1  -1   0   16.79    0.36
  -1  -1   0   16.99    0.35
  -1  -1   0   17.18    0.35
   1  -1   0   17.65    0.35
  -1   1   0   17.35    0.36
  -1   1   0   18.09    0.35
  -2  -1   0   30.21    0.61
  -2  -1   0   29.31    0.61
   2  -1   0   29.90    0.60
  -2  -1   0   29.25    0.60
  -2   1   0   29.60    0.60
   2   1   0   29.12    0.59
  -2   1   0   28.98    0.62
  -2   1   0   29.76    0.60
   3  -1   0   71.70    1.42
  -3  -1   0   71.72    1.43
  -3  -1   0   66.14    1.44
  -3  -1   0   72.15    1.43
  -3   1   0   69.06    1.45
   3   1   0   71.03    1.41
  -3   1   0   71.59    1.42
  -3   1   0   73.56    1.44
  -4  -1   0   66.81    1.45
  -4  -1   0   71.42    1.44
  -4  -1   0   72.25    1.44
   4  -1   0   70.73    1.42
   4   1   0   70.71    1.41
  -4   1   0   71.56    1.43
  -4   1   0   69.29    1.46
  -4   1   0   71.70    1.43
  -5  -1   0    3.30    0.15
   5  -1   0    3.23    0.13
  -5  -1   0    3.24    0.18
  -5  -1   0    3.34    0.15
  -5   1   0    3.23    0.18
  -5   1   0    3.14    0.14
  -5   1   0    2.79    0.14
   5   1   0    3.14    0.12
  -6  -1   0   29.42    0.66
   6  -1   0   28.92    0.64
  -6  -1   0   29.45    0.67
  -6  -1   0   28.58    0.69
   6  -1   0   30.13    0.65
   6   1   0   28.94    0.62
  -6   1   0   28.73    0.70
   6   1   0   29.18    0.66
  -6   1   0   29.04    0.66
  -7  -1   0    1.10    0.17
  -7  -1   0    0.85    0.14
   7  -1   0    1.04    0.13
   7  -1   0    0.95    0.11
  -7   1   0    0.96    0.16
  -7   1   0    1.00    0.14
   7   1   0    1.12    0.14
   7   1   0    1.04    0.10
   8  -1   0   14.85    0.39
  -8  -1   0   15.89    0.50
  -8  -1   0   15.35    0.46
   8  -1   0   15.00    0.43
  -8   1   0   15.11    0.49
   8   1   0   15.10    0.44
   8   1   0   14.63    0.37
  -8   1   0   14.61    0.44
   9  -1   0    3.51    0.26
   9  -1   0    3.82    0.21
  -9  -1   0    4.06    0.31
  -9  -1   0    3.94    0.31
   9   1   0    4.30    0.30
  -9   1   0    3.56    0.30
  -9   1   0    4.07    0.35
 -10  -1   0    5.17    0.37
 -10  -1   0    4.96    0.41
  10  -1   0    4.90    0.32
 -10   1   0    5.18    0.40
  10   1   0    4.86    0.33
 -10   1   0    4.70    0.35
 -11  -1   0    3.56    0.32
 -11  -1   0    3.68    0.35
  11   1   0    3.77    0.29
 -11   1   0    2.87    0.33
 -11   1   0    3.34    0.32
   0  -2   0    6.65    0.40
  -1  -2   0    0.44    0.04
  -1  -2   0    0.38    0.03
  -1  -2   0    0.36    0.03
   1  -2   0    0.32    0.03
  -1  -2   0    0.40    0.03
  -1   2   0    0.46    0.04
  -1   2   0    0.33    0.03
  -2  -2   0    8.59    0.20
   2  -2   0    8.48    0.20
  -2  -2   0    8.58    0.20
  -2  -2   0    8.56    0.20
  -2   2   0    8.40    0.21
  -2   2   0    8.75    0.19
  -2   2   0    8.75    0.19
   2   2   0    8.63    0.18
   3  -2   0   11.39    0.29
  -3  -2   0   10.72    0.27
  -3  -2   0   11.20    0.26
  -3  -2   0   11.36    0.27
  -3   2   0   11.61    0.26
   3   2   0   11.02    0.24
  -3   2   0   11.34    0.25
  -3   2   0   10.85    0.28
  -4  -2   0    0.05    0.06
   4  -2   0    0.06    0.05
  -4  -2   0    0.03    0.07
  -4  -2   0    0.07    0.06
   4   2   0    0.04    0.04
  -4   2   0    0.08    0.05
  -4   2   0    0.04    0.05
  -4   2   0   -0.07    0.07
  -5  -2   0    0.01    0.07
  -5  -2   0    0.13    0.08
  -5  -2   0    0.03    0.09
   5  -2   0    0.14    0.06
  -5   2   0    0.09    0.06
   5   2   0    0.00    0.07
  -5   2   0   -0.05    0.09
  -5   2   0    0.11    0.07
   5   2   0    0.11    0.05
  -6  -2   0    0.29    0.11
   6  -2   0    0.14    0.08
  -6  -2   0    0.27    0.10
  -6  -2   0    0.16    0.12
   6  -2   0    0.32    0.08
  -6   2   0    0.22    0.12
   6   2   0    0.32    0.06
  -6   2   0    0.34    0.09
  -6   2   0    0.33    0.10
   6   2   0    0.30    0.10
  -7  -2   0    0.62    0.16
   7  -2   0    0.86    0.13
   7  -2   0    0.59    0.13
  -7  -2   0    0.65    0.14
   7   2   0    0.95    0.14
  -7   2   0    0.81    0.13
   7   2   0    0.81    0.08
  -7   2   0    0.73    0.16
   8  -2   0    0.11    0.11
   8  -2   0    0.09    0.13
  -8  -2   0   -0.08    0.16
  -8  -2   0    0.02    0.17
   8   2   0   -0.06    0.08
   8   2   0    0.03    0.14
  -8   2   0    0.13    0.14
  -8   2   0    0.28    0.17
  -9  -2   0    0.29    0.22
  -9  -2   0    0.35    0.19
   9  -2   0    0.31    0.20
   9  -2   0    0.64    0.14
   9   2   0    0.17    0.18
  -9   2   0    0.75    0.19
  -9   2   0    0.40    0.21
 -10  -2   0   -0.28    0.21
 -10  -2   0    0.04    0.23
  10  -2   0   -0.09    0.17
 -10   2   0   -0.01    0.22
 -10   2   0   -0.21    0.19
  10   2   0    0.00    0.20
 -11  -2   0   -0.05    0.26
  11  -2   0    0.33    0.20
 -11  -2   0    0.03    0.25
 -11   2   0    0.16    0.38
 -11   2   0    0.17    0.26
  11   2   0    0.10    0.22
   0  -3   0    0.01    0.02
   0  -3   0   -0.03    0.02
   0   3   0    0.02    0.02
   0   3   0    0.03    0.02
  -1  -3   0  167.66    3.31
  -1  -3   0  173.62    3.31
   1  -3   0  167.16    3.31
  -1  -3   0  166.67    3.30
  -1  -3   0  165.45    3.31
  -1   3   0  166.08    3.30
  -1   3   0  167.24    3.31
  -2  -3   0   12.08    0.27
   2  -3   0   12.32    0.27
  -2  -3   0   12.03    0.27
  -2  -3   0   12.40    0.28
  -2   3   0   12.04    0.26
  -2   3   0   12.08    0.25
  -2   3   0   12.34    0.28
  -3  -3   0   48.63    0.99
   3  -3   0   48.84    0.99
  -3  -3   0   49.06    1.00
  -3  -3   0   47.91    1.00
  -3   3   0   48.27    0.98
  -3   3   0   48.31    1.01
   3   3   0   47.68    0.96
  -3   3   0   48.80    0.97
   4  -3   0   29.00    0.62
  -4  -3   0   28.74    0.63
  -4  -3   0   28.86    0.64
  -4  -3   0   29.35    0.63
  -4   3   0   29.70    0.61
  -4   3   0   28.56    0.65
  -4   3   0   29.09    0.62
   4   3   0   28.76    0.59
  -5  -3   0   20.05    0.47
  -5  -3   0   18.67    0.48
  -5  -3   0   19.76    0.46
   5  -3   0   18.94    0.45
  -5   3   0   19.48    0.45
  -5   3   0   20.19    0.50
   5   3   0   18.87    0.45
   5   3   0   18.75    0.41
  -5   3   0   19.66    0.44
   6  -3   0   54.57    1.14
  -6  -3   0   53.85    1.16
  -6  -3   0   54.05    1.19
  -6  -3   0   55.69    1.16
   6  -3   0   54.75    1.13
  -6   3   0   55.60    1.14
  -6   3   0   53.95    1.19
   6   3   0   51.37    1.13
  -6   3   0   55.62    1.15
   6   3   0   54.54    1.16
   7  -3   0   -0.04    0.10
  -7  -3   0    0.27    0.15
  -7  -3   0   -0.08    0.13
   7  -3   0    0.15    0.10
   7   3   0    0.02    0.06
  -7   3   0    0.11    0.11
   7   3   0    0.11    0.12
  -7   3   0    0.15    0.14
   8  -3   0   17.65    0.47
  -8  -3   0   18.79    0.65
   8  -3   0   17.53    0.46
  -8  -3   0   17.73    0.51
   8   3   0   18.27    0.51
   8   3   0   16.97    0.40
  -8   3   0   18.59    0.49
   9  -3   0    2.26    0.19
  -9  -3   0    2.23    0.27
   9  -3   0    2.49    0.19
  -9  -3   0    2.48    0.25
  -9   3   0    2.33    0.26
  -9   3   0    2.54    0.26
   9   3   0    2.53    0.23
 -10  -3   0    0.95    0.24
  10  -3   0    1.06    0.20
  10  -3   0    0.97    0.19
 -10  -3   0    1.12    0.26
 -10   3   0    1.19    0.23
  10   3   0    1.22    0.23
 -10   3   0    1.42    0.26
 -11  -3   0    0.85    0.29
 -11  -3   0    1.11    0.27
  11  -3   0    1.15    0.20
  11   3   0    1.09    0.26
 -11   3   0    1.04    0.28
   0   4   0  225.06    4.53
   0   4   0  236.14    4.54
  -1  -4   0   23.78    0.49
  -1  -4   0   23.16    0.48
   1  -4   0   23.71    0.49
  -1  -4   0   24.38    0.49
   1  -4   0   23.68    0.49
  -1  -4   0   23.68    0.49
   1   4   0   22.99    0.49
  -1   4   0   24.26    0.48
  -1   4   0   23.77    0.49
  -2  -4   0  132.30    2.51
   2  -4   0  124.09    2.55
  -2  -4   0  129.10    2.54
  -2  -4   0  126.55    2.54
  -2   4   0  124.97    2.52
   2   4   0  126.87    2.51
  -3  -4   0   48.89    1.00
  -3  -4   0   48.60    1.00
   3  -4   0   48.34    0.99
  -3  -4   0   47.44    1.00
  -3   4   0   48.60    0.98
  -3   4   0   47.68    1.00
  -3   4   0   48.19    0.97
  -4  -4   0   35.92    0.78
  -4  -4   0   36.83    0.77
  -4  -4   0   36.70    0.78
   4  -4   0   36.28    0.77
  -4   4   0   36.02    0.75
  -4   4   0   35.55    0.79
   4   4   0   35.14    0.77
  -5  -4   0   65.47    1.38
  -5  -4   0   66.57    1.42
   5  -4   0   64.77    1.33
  -5  -4   0   64.04    1.40
   5  -4   0   65.62    1.35
   5   4   0   66.32    1.39
  -5   4   0   66.05    1.33
  -5   4   0   66.19    1.42
   5   4   0   63.62    1.30
  -5   4   0   64.66    1.34
   6  -4   0    0.97    0.10
  -6  -4   0    1.13    0.15
  -6  -4   0    1.16    0.14
  -6  -4   0    1.10    0.13
   6  -4   0    0.99    0.14
  -6   4   0    1.03    0.10
  -6   4   0    0.95    0.11
  -6   4   0    0.84    0.14
   6   4   0    0.91    0.08
   6   4   0    0.88    0.12
   7  -4   0   18.52    0.48
  -7  -4   0   19.14    0.54
   7  -4   0   19.11    0.46
  -7  -4   0   19.14    0.51
  -7   4   0   18.93    0.48
   7   4   0   19.38    0.50
  -7   4   0   19.69    0.54
   8  -4   0    3.74    0.21
  -8  -4   0    4.13    0.37
   8  -4   0    3.41    0.22
  -8   4   0    3.56    0.35
  -8   4   0    3.55    0.24
   8   4   0    4.29    0.30
   9  -4   0   15.57    0.44
   9  -4   0   15.68    0.46
  -9  -4   0   15.29    0.53
  -9  -4   0   16.30    0.56
   9   4   0   16.34    0.51
  -9   4   0   17.04    0.56
  10  -4   0   11.78    0.40
 -10  -4   0   11.71    0.50
 -10  -4   0   12.82    0.53
  10  -4   0   11.52    0.40
 -10   4   0   12.07    0.51
  10   4   0   12.43    0.48
 -10   4   0   11.92    0.45
 -11  -4   0    1.43    0.29
 -11  -4   0    1.00    0.29
 -11   4   0    1.86    0.30
  11   4   0    1.60    0.27
   0  -5   0   -0.01    0.03
   0  -5   0   -0.02    0.02
   0   5   0    0.02    0.02
   0   5   0    0.02    0.03
  -1  -5   0  100.72    1.98
  -1  -5   0   98.47    1.98
  -1  -5   0   98.57    1.97
   1  -5   0  101.34    1.98
   1  -5   0   98.56    1.99
  -1  -5   0  101.56    1.99
   1   5   0   95.77    1.98
  -1   5   0  102.35    1.98
  -1   5   0   99.56    1.98
   2  -5   0   41.93    0.86
  -2  -5   0   43.22    0.84
  -2  -5   0   42.74    0.86
  -2  -5   0   41.47    0.86
  -2  -5   0   41.82    0.86
  -2   5   0   41.73    0.85
   2   5   0   40.70    0.86
  -2   5   0   41.43    0.86
  -3  -5   0   13.52    0.33
  -3  -5   0   13.65    0.32
   3  -5   0   13.57    0.32
  -3  -5   0   13.76    0.33
  -3   5   0   13.78    0.29
  -3   5   0   13.74    0.33
   3   5   0   14.04    0.32
  -4  -5   0   33.97    0.74
  -4  -5   0   34.02    0.74
  -4  -5   0   34.16    0.74
   4  -5   0   34.16    0.73
  -4   5   0   33.78    0.75
   4   5   0   33.55    0.73
  -4   5   0   33.81    0.71
  -4   5   0   34.90    0.70
   5  -5   0    2.67    0.12
   5  -5   0    2.51    0.14
  -5  -5   0    2.83    0.21
  -5  -5   0    2.51    0.16
  -5  -5   0    2.85    0.16
  -5   5   0    2.69    0.12
  -5   5   0    2.36    0.18
  -5   5   0    2.60    0.13
   5   5   0    2.90    0.16
  -6  -5   0   27.30    0.66
   6  -5   0   27.56    0.60
   6  -5   0   27.80    0.64
  -6  -5   0   28.29    0.65
  -6  -5   0   27.63    0.67
  -6   5   0   27.02    0.62
   6   5   0   28.31    0.65
  -6   5   0   28.04    0.69
   7  -5   0   -0.02    0.11
  -7  -5   0   -0.10    0.14
  -7  -5   0    0.15    0.15
   7  -5   0    0.03    0.11
   7   5   0    0.20    0.14
  -7   5   0   -0.03    0.11
  -7   5   0    0.01    0.14
   8  -5   0   11.08    0.33
  -8  -5   0   10.77    0.41
  -8  -5   0   11.61    0.44
   8  -5   0   11.64    0.37
  -8   5   0   11.45    0.43
   8   5   0   11.34    0.40
  -8   5   0   10.92    0.36
  -9  -5   0    1.14    0.24
   9  -5   0    1.30    0.16
  -9  -5   0    1.13    0.25
   9  -5   0    1.08    0.26
  -9   5   0    1.14    0.24
   9   5   0    0.78    0.21
  10  -5   0    2.25    0.21
 -10  -5   0    2.46    0.29
 -10  -5   0    2.30    0.29
  10  -5   0    1.97    0.20
  10   5   0    2.39    0.27
 -10   5   0    2.12    0.27
 -10   5   0    2.37    0.25
 -11  -5   0    1.03    0.28
 -11  -5   0    1.26    0.30
 -11   5   0    1.18    0.29
  11   5   0    1.78    0.29
 -11   5   0    1.27    0.36
   0  -6   0    1.18    0.06
   0  -6   0    1.06    0.07
   0   6   0    1.25    0.06
   0   6   0    1.07    0.05
  -1  -6   0    2.08    0.08
   1  -6   0    2.06    0.09
  -1  -6   0    2.11    0.08
   1  -6   0    2.09    0.09
  -1  -6   0    2.11    0.07
  -1  -6   0    2.26    0.09
  -1   6   0    2.11    0.07
   1   6   0    2.01    0.08
  -1   6   0    1.99    0.08
  -2  -6   0    0.41    0.03
  -2  -6   0    0.45    0.05
  -2  -6   0    0.36    0.05
  -2  -6   0    0.37    0.05
   2  -6   0    0.29    0.05
  -2   6   0    0.37    0.05
   2   6   0    0.36    0.05
  -2   6   0    0.40    0.04
  -3  -6   0    4.54    0.16
   3  -6   0    4.54    0.16
  -3  -6   0    4.59    0.15
  -3  -6   0    4.65    0.16
   3   6   0    4.48    0.15
  -3   6   0    4.65    0.13
  -3   6   0    4.69    0.16
   4  -6   0    2.89    0.14
  -4  -6   0    2.77    0.15
  -4  -6   0    2.90    0.15
  -4  -6   0    2.70    0.15
  -4   6   0    2.87    0.09
   4   6   0    2.86    0.14
  -4   6   0    2.89    0.15
  -4   6   0    2.89    0.12
   5  -6   0   -0.03    0.05
  -5  -6   0    0.15    0.10
   5  -6   0    0.06    0.13
  -5  -6   0    0.06    0.09
  -5  -6   0    0.11    0.09
  -5   6   0    0.13    0.07
  -5   6   0    0.00    0.09
  -5   6   0    0.01    0.05
   5   6   0   -0.04    0.08
   6  -6   0    0.14    0.08
  -6  -6   0    0.10    0.12
  -6  -6   0   -0.11    0.11
  -6  -6   0   -0.02    0.12
   6  -6   0    0.06    0.10
   6   6   0    0.12    0.11
  -6   6   0    0.09    0.09
  -6   6   0   -0.04    0.11
  -7  -6   0    0.06    0.14
   7  -6   0   -0.08    0.11
   7  -6   0    0.19    0.09
  -7  -6   0    0.12    0.15
  -7   6   0    0.14    0.15
   7   6   0    0.00    0.13
  -7   6   0    0.02    0.11
  -8  -6   0    0.21    0.18
  -8  -6   0   -0.05    0.19
   8  -6   0    0.13    0.11
   8  -6   0   -0.04    0.14
  -8   6   0   -0.07    0.13
  -8   6   0   -0.24    0.17
   8   6   0    0.01    0.16
   9  -6   0    0.15    0.16
   9  -6   0    0.07    0.13
  -9  -6   0    0.30    0.22
  -9  -6   0   -0.08    0.22
  -9   6   0    0.10    0.24
   9   6   0    0.01    0.20
  -9   6   0    0.03    0.19
  10  -6   0    0.22    0.18
 -10  -6   0    0.11    0.28
 -10  -6   0    0.03    0.28
 -10   6   0   -0.19    0.35
 -10   6   0    0.44    0.21
 -11  -6   0   -0.07    0.26
 -11  -6   0   -0.31    0.26
  11   6   0   -0.01    0.25
 -11   6   0    0.33    0.26
   0  -7   0    0.05    0.04
   0  -7   0    0.04    0.06
   0   7   0   -0.03    0.03
  -1  -7   0   59.78    1.24
   1  -7   0   60.14    1.24
  -1  -7   0   59.44    1.22
  -1  -7   0   62.29    1.24
   1  -7   0   62.44    1.24
  -1   7   0   61.45    1.23
  -2  -7   0   17.00    0.38
  -2  -7   0   16.26    0.34
   2  -7   0   16.33    0.38
  -2  -7   0   16.34    0.37
  -2  -7   0   16.28    0.37
   2   7   0   15.89    0.37
  -2   7   0   16.44    0.37
  -2   7   0   16.44    0.37
  -3  -7   0   27.22    0.60
  -3  -7   0   27.28    0.60
   3  -7   0   27.74    0.61
  -3  -7   0   28.40    0.56
   3   7   0   27.31    0.60
  -3   7   0   27.59    0.61
  -3   7   0   27.79    0.58
   3   7   0   27.00    0.56
  -4  -7   0   34.95    0.77
  -4  -7   0   35.02    0.77
   4  -7   0   34.72    0.76
  -4   7   0   35.63    0.74
   4   7   0   36.21    0.77
  -4   7   0   33.85    0.77
  -5  -7   0    3.93    0.19
  -5  -7   0    3.84    0.19
  -5  -7   0    3.76    0.21
   5  -7   0    3.73    0.18
   5   7   0    3.77    0.19
  -5   7   0    3.54    0.15
  -5   7   0    3.49    0.20
   6  -7   0   32.76    0.75
   6  -7   0   31.96    0.69
  -6  -7   0   33.22    0.77
  -6  -7   0   33.75    0.77
  -6   7   0   31.39    0.78
  -6   7   0   32.64    0.72
   6   7   0   33.25    0.76
  -7  -7   0    0.91    0.17
   7  -7   0    0.40    0.09
   7  -7   0    0.45    0.14
  -7  -7   0    0.34    0.16
  -7   7   0    0.33    0.16
   7   7   0    0.51    0.15
  -7   7   0    0.52    0.12
  -8  -7   0   14.06    0.49
   8  -7   0   12.64    0.36
  -8  -7   0   13.44    0.47
   8  -7   0   13.19    0.42
  -8   7   0   13.12    0.39
   8   7   0   13.86    0.46
  -8   7   0   13.62    0.48
   9  -7   0    2.74    0.22
  -9  -7   0    2.62    0.28
  -9  -7   0    2.03    0.27
   9  -7   0    2.52    0.19
  -9   7   0    2.78    0.28
   9   7   0    2.71    0.26
  -9   7   0    2.61    0.24
  10  -7   0    2.14    0.23
 -10  -7   0    1.86    0.31
 -10  -7   0    2.33    0.40
  10   7   0    2.09    0.28
 -10   7   0    2.53    0.24
 -10   7   0    2.11    0.33
   0  -8   0  180.55    3.57
   0  -8   0  183.29    3.58
   0   8   0  182.82    3.57
   0   8   0  173.75    3.55
  -1  -8   0   10.23    0.25
   1  -8   0    9.74    0.24
  -1  -8   0    9.98    0.24
   1  -8   0    9.73    0.24
  -1  -8   0    9.62    0.23
   1   8   0    9.79    0.24
   1   8   0    9.36    0.23
  -1   8   0    9.90    0.23
  -2  -8   0   97.58    1.96
  -2  -8   0   98.74    1.99
  -2  -8   0  101.25    1.99
   2  -8   0   97.83    1.99
  -2   8   0   98.13    1.97
   2   8   0   97.55    1.98
  -2   8   0   99.34    1.99
  -3  -8   0   25.17    0.57
  -3  -8   0   25.43    0.57
  -3  -8   0   25.76    0.52
   3  -8   0   25.34    0.57
  -3  -8   0   25.20    0.57
   3   8   0   25.47    0.57
  -3   8   0   25.20    0.57
  -3   8   0   25.94    0.54
  -4  -8   0   48.05    1.06
  -4  -8   0   49.55    1.06
   4  -8   0   48.64    1.07
  -4   8   0   49.99    1.03
   4   8   0   50.55    1.06
  -4   8   0   51.67    1.17
  -5  -8   0   54.27    1.18
   5  -8   0   55.42    1.17
  -5  -8   0   54.11    1.17
   5   8   0   54.34    1.17
  -5   8   0   55.16    1.13
  -5   8   0   53.76    1.18
   6  -8   0    0.35    0.12
  -6  -8   0    0.38    0.13
  -6  -8   0    0.25    0.14
  -6   8   0    0.14    0.09
   6   8   0    0.32    0.13
  -6   8   0    0.07    0.13
   7  -8   0   22.91    0.59
  -7  -8   0   24.38    0.63
   7  -8   0   22.56    0.51
  -7  -8   0   23.12    0.64
  -7   8   0   22.76    0.64
  -7   8   0   23.61    0.55
   8  -8   0    2.97    0.26
  -8  -8   0    3.21    0.27
   8  -8   0    2.63    0.16
  -8  -8   0    2.55    0.26
  -8   8   0    2.59    0.25
  -8   8   0    2.88    0.22
   8   8   0    2.65    0.24
   9  -8   0   11.54    0.42
  -9  -8   0   11.58    0.50
  -9  -8   0   12.16    0.49
  -9   8   0   12.50    0.49
   9   8   0   12.74    0.48
  -9   8   0   10.38    0.43
 -10  -8   0    9.37    0.50
 -10  -8   0    8.30    0.48
  10  -8   0    8.89    0.41
  10   8   0   10.55    0.47
 -10   8   0    8.79    0.48
 -10   8   0    8.87    0.40
   0  -9   0   -0.01    0.04
   0  -9   0    0.04    0.05
   0   9   0    0.12    0.05
   1  -9   0   89.93    1.83
  -1  -9   0   93.43    1.83
  -1  -9   0   90.14    1.81
   1  -9   0   91.57    1.83
  -1  -9   0   91.18    1.83
   1   9   0   87.94    1.81
   1   9   0   90.64    1.83
  -1   9   0   89.84    1.82
  -2  -9   0   17.00    0.37
  -2  -9   0   17.91    0.41
   2  -9   0   17.80    0.41
  -2  -9   0   16.93    0.40
  -2   9   0   17.48    0.38
   2   9   0   16.99    0.40
  -2   9   0   17.43    0.41
  -3  -9   0   15.82    0.34
  -3  -9   0   15.96    0.40
   3  -9   0   16.09    0.39
  -3  -9   0   16.01    0.39
  -3   9   0   16.21    0.36
  -3   9   0   15.79    0.39
   3   9   0   15.84    0.39
  -4  -9   0   21.01    0.52
  -4  -9   0   21.58    0.51
   4  -9   0   21.10    0.51
   4   9   0   21.69    0.51
  -4   9   0   21.27    0.51
  -4   9   0   21.58    0.47
   5  -9   0    4.29    0.21
  -5  -9   0    4.09    0.22
  -5  -9   0    4.08    0.21
  -5   9   0    3.89    0.16
  -5   9   0    4.09    0.22
   5   9   0    3.95    0.21
   6  -9   0   19.61    0.51
  -6  -9   0   18.64    0.52
  -6  -9   0   19.00    0.52
  -6   9   0   18.63    0.49
  -6   9   0   20.13    0.54
   6   9   0   19.30    0.51
  -7  -9   0    0.30    0.17
  -7  -9   0    0.60    0.21
   7  -9   0    0.53    0.15
  -7   9   0    0.52    0.12
   7   9   0    0.29    0.16
  -8  -9   0    8.10    0.40
   8  -9   0    8.23    0.35
  -8  -9   0    7.51    0.40
  -8   9   0    7.79    0.40
  -8   9   0    7.91    0.30
   8   9   0    7.34    0.38
  -9  -9   0   -0.24    0.22
  -9  -9   0    0.16    0.24
   9  -9   0    0.11    0.18
  -9   9   0    0.09    0.22
   9   9   0    0.22    0.21
  10  -9   0    2.25    0.25
 -10  -9   0    1.85    0.31
 -10  -9   0    1.90    0.31
 -10   9   0    1.78    0.27
  10   9   0    1.57    0.29
   0 -10   0   13.86    0.33
   0 -10   0   13.55    0.32
   0  10   0   14.24    0.32
   0  10   0   12.92    0.30
   1 -10   0    0.10    0.06
  -1 -10   0    0.03    0.05
  -1 -10   0    0.03    0.05
   1 -10   0    0.05    0.06
  -1  10   0    0.07    0.05
   1  10   0    0.01    0.06
   1  10   0    0.06    0.05
  -2 -10   0    3.39    0.11
  -2 -10   0    3.93    0.16
   2 -10   0    3.28    0.15
  -2 -10   0    3.51    0.15
  -2  10   0    3.53    0.13
  -2  10   0    2.99    0.14
   2  10   0    3.31    0.14
   3 -10   0    1.05    0.11
  -3 -10   0    0.85    0.07
  -3 -10   0    0.97    0.12
  -3 -10   0    0.90    0.11
  -3  10   0    0.86    0.10
   3  10   0    1.12    0.10
  -3  10   0    1.00    0.08
   4 -10   0    0.13    0.09
  -4 -10   0    0.04    0.09
  -4 -10   0    0.29    0.10
   4  10   0    0.19    0.09
  -4  10   0    0.20    0.07
  -4  10   0    0.10    0.09
   5 -10   0    0.22    0.11
  -5 -10   0    0.05    0.12
  -5 -10   0    0.15    0.11
   5  10   0    0.09    0.11
  -5  10   0    0.19    0.08
  -5  10   0    0.17    0.11
  -6 -10   0    0.91    0.17
   6 -10   0    0.98    0.15
  -6 -10   0    1.13    0.16
  -6  10   0    0.85    0.14
   6  10   0    0.74    0.15
  -6  10   0    0.94    0.17
  -7 -10   0    1.32    0.20
   7 -10   0    1.04    0.21
  -7 -10   0    1.25    0.21
  -7  10   0    1.55    0.21
  -7  10   0    1.38    0.14
   7  10   0    1.57    0.20
   8 -10   0   -0.07    0.17
  -8 -10   0   -0.16    0.19
  -8 -10   0   -0.18    0.21
   8  10   0    0.01    0.19
  -8  10   0   -0.14    0.12
  -8  10   0   -0.07    0.20
  -9 -10   0   -0.12    0.24
  -9 -10   0    0.20    0.24
   9 -10   0    0.13    0.18
   9  10   0   -0.17    0.24
  -9  10   0    0.12    0.22
  10 -10   0    0.00    0.20
 -10 -10   0   -0.22    0.27
 -10 -10   0    0.38    0.26
 -10  10   0    0.22    0.24
  10  10   0    0.03    0.26
   0 -11   0    0.05    0.06
   0 -11   0    0.09    0.06
   0  11   0    0.04    0.06
   0  11   0    0.02    0.04
  -1 -11   0   37.74    0.79
  -1 -11   0   38.21    0.81
   1 -11   0   38.69    0.81
   1 -11   0   37.60    0.81
   1  11   0   36.04    0.79
   1  11   0   38.25    0.81
  -1  11   0   38.69    0.80
  -2 -11   0   17.18    0.41
  -2 -11   0   16.79    0.38
   2 -11   0   16.01    0.49
   2  11   0   16.39    0.39
   2  11   0   16.69    0.41
  -2  11   0   16.74    0.44
  -2  11   0   17.29    0.38
  -3 -11   0   27.68    0.65
   3 -11   0   28.55    0.65
  -3 -11   0   28.07    0.64
  -3 -11   0   29.13    0.60
   3  11   0   27.80    0.66
  -3  11   0   28.22    0.61
  -3  11   0   28.21    0.64
  -4 -11   0   33.85    0.78
   4 -11   0   34.75    0.79
  -4 -11   0   35.14    0.79
  -4  11   0   34.76    0.79
   4  11   0   34.21    0.78
  -4  11   0   35.02    0.74
  -5 -11   0    2.02    0.17
  -5 -11   0    1.93    0.18
   5 -11   0    2.30    0.17
  -5  11   0    2.12    0.17
   5  11   0    1.65    0.16
  -5  11   0    1.51    0.13
   6 -11   0   15.07    0.45
  -6 -11   0   15.28    0.46
  -6  11   0   14.41    0.38
  -6  11   0   15.51    0.47
   6  11   0   14.63    0.45
   7 -11   0    0.06    0.16
  -7 -11   0    0.31    0.18
  -7 -11   0    0.03    0.19
   7  11   0    0.06    0.17
  -7  11   0    0.13    0.18
  -7  11   0    0.16    0.11
  -8 -11   0    7.60    0.42
   8 -11   0    8.63    0.39
  -8 -11   0    8.00    0.41
  -8  11   0    8.86    0.43
   8  11   0    7.62    0.39
  -8  11   0    7.94    0.30
  -9 -11   0    1.01    0.25
   9 -11   0    1.11    0.22
   9  11   0    1.64    0.28
  -9  11   0    1.40    0.28
  10 -11   0    3.24    0.28
 -10 -11   0    3.54    0.37
 -10 -11   0    3.22    0.35
 -10  11   0    4.21    0.36
  10  11   0    3.92    0.35
   0 -12   0  123.56    2.48
   0 -12   0  122.40    2.49
   0  12   0  119.35    2.45
   0  12   0  127.36    2.48
   1 -12   0    4.43    0.18
  -1 -12   0    4.57    0.16
  -1 -12   0    4.27    0.18
   1 -12   0    4.61    0.18
   1  12   0    4.72    0.17
  -1  12   0    4.58    0.16
   1  12   0    4.36    0.15
  -2 -12   0   53.32    1.09
  -2 -12   0   53.98    1.13
  -2 -12   0   53.06    1.13
   2 -12   0   53.65    1.13
  -2  12   0   54.09    1.10
   2  12   0   52.29    1.11
  -2  12   0   52.69    1.13
   2  12   0   53.21    1.13
  -3 -12   0    7.84    0.21
  -3 -12   0    8.21    0.27
  -3 -12   0    7.93    0.26
   3 -12   0    7.97    0.27
  -3  12   0    8.08    0.26
   3  12   0    8.26    0.25
  -3  12   0    8.11    0.23
  -4 -12   0   26.47    0.63
   4 -12   0   27.32    0.65
  -4 -12   0   26.89    0.65
  -4  12   0   26.13    0.64
   4  12   0   27.59    0.64
  -4  12   0   26.50    0.59
  -5 -12   0   31.86    0.77
  -5 -12   0   32.44    0.76
   5 -12   0   32.22    0.76
  -5  12   0   31.30    0.70
   5  12   0   32.67    0.76
  -5  12   0   31.76    0.76
   6 -12   0    1.86    0.32
  -6 -12   0    1.76    0.21
  -6 -12   0    1.65    0.24
  -6  12   0    1.82    0.14
   6  12   0    1.68    0.19
   7 -12   0   24.21    0.65
  -7 -12   0   24.31    0.67
  -7 -12   0   23.41    0.68
  -7  12   0   24.76    0.69
  -7  12   0   23.50    0.57
   7  12   0   25.02    0.66
  -8 -12   0    1.67    0.27
   8 -12   0    1.79    0.22
  -8 -12   0    1.82    0.25
   8  12   0    1.93    0.25
  -8  12   0    1.86    0.26
  -8  12   0    1.57    0.16
   9 -12   0    5.19    0.46
  -9 -12   0    5.58    0.46
  -9 -12   0    5.04    0.45
  -9  12   0    4.75    0.41
   9  12   0    4.98    0.41
 -10 -12   0    3.51    0.37
 -10 -12   0    4.38    0.38
  10 -12   0    3.93    0.36
  10  12   0    4.18    0.36
 -10  12   0    3.87    0.35
   0  13   0    0.43    0.08
   1 -13   0    8.31    0.26
  -1 -13   0    8.14    0.26
   1 -13   0    8.24    0.25
  -1 -13   0    8.38    0.24
   1  13   0    7.89    0.25
  -1  13   0    8.14    0.24
   1  13   0    7.90    0.22
  -2 -13   0    7.84    0.22
   2 -13   0    8.24    0.27
  -2 -13   0    7.71    0.26
   2  13   0    8.21    0.26
   2  13   0    8.11    0.24
  -2  13   0    7.59    0.26
  -2  13   0    7.65    0.23
  -3 -13   0    8.23    0.29
   3 -13   0    8.64    0.29
  -3 -13   0    8.97    0.28
  -3 -13   0    8.65    0.22
   3  13   0    8.15    0.27
   3  13   0    8.87    0.29
  -3  13   0    8.49    0.24
  -3  13   0    8.67    0.28
   4 -13   0   19.25    0.51
  -4 -13   0   18.94    0.50
  -4 -13   0   19.25    0.51
   4  13   0   19.08    0.49
  -4  13   0   19.26    0.45
  -4  13   0   19.43    0.50
  -5 -13   0    0.31    0.16
  -5 -13   0    0.13    0.13
   5 -13   0   -0.09    0.13
   5  13   0    0.28    0.14
  -5  13   0    0.11    0.13
  -6 -13   0    7.95    0.34
  -6 -13   0    6.82    0.35
   6 -13   0    7.09    0.33
  -6  13   0    6.94    0.34
  -6  13   0    7.43    0.25
   6  13   0    8.19    0.34
  -7 -13   0    0.51    0.23
  -7 -13   0    0.88    0.20
   7 -13   0    1.02    0.20
  -7  13   0    0.74    0.13
   7  13   0    0.63    0.20
  -7  13   0    0.35    0.20
  -8 -13   0    3.75    0.33
   8 -13   0    4.10    0.35
  -8 -13   0    4.39    0.38
  -8  13   0    4.48    0.38
   8  13   0    4.75    0.36
  -9 -13   0    1.16    0.28
   9 -13   0    0.91    0.23
  -9 -13   0    0.95    0.29
   9  13   0    1.11    0.28
  -9  13   0    0.95    0.27
   0 -14   0    3.99    0.18
   0 -14   0    4.31    0.19
   0  14   0    3.85    0.13
   0  14   0    4.07    0.18
  -1 -14   0    0.63    0.11
   1 -14   0    0.69    0.11
  -1 -14   0    0.73    0.09
   1 -14   0    0.85    0.11
  -1  14   0    0.83    0.10
   1  14   0    0.76    0.09
   1  14   0    0.68    0.10
  -2 -14   0    1.07    0.12
   2 -14   0    0.88    0.13
  -2 -14   0    0.96    0.09
  -2  14   0    0.99    0.13
  -2  14   0    0.97    0.10
   2  14   0    0.99    0.13
   2  14   0    0.84    0.12
  -3 -14   0    1.18    0.15
   3 -14   0    1.65    0.16
  -3 -14   0    1.52    0.14
  -3 -14   0    1.40    0.11
  -3  14   0    1.47    0.14
   3  14   0    1.71    0.15
   3  14   0    1.58    0.14
  -3  14   0    1.58    0.11
   4 -14   0    0.32    0.13
  -4 -14   0    0.15    0.11
  -4 -14   0    0.19    0.13
  -4  14   0    0.14    0.12
   4  14   0    0.16    0.12
   4  14   0   -0.05    0.12
   5 -14   0    0.37    0.16
  -5 -14   0    0.07    0.20
  -5 -14   0    0.58    0.18
  -5  14   0    0.28    0.09
   5  14   0    0.24    0.15
   6 -14   0    0.39    0.17
  -6 -14   0    0.15    0.19
  -6 -14   0    0.14    0.16
  -6  14   0    0.12    0.10
   6  14   0    0.23    0.17
  -6  14   0   -0.04    0.16
  -7 -14   0    0.45    0.20
   7 -14   0    0.01    0.18
  -7 -14   0    0.02    0.22
  -7  14   0    0.39    0.11
   7  14   0   -0.04    0.19
  -7  14   0    0.11    0.19
   8 -14   0    0.84    0.22
  -8 -14   0    0.63    0.24
  -8 -14   0    0.86    0.41
   8  14   0    1.12    0.42
  -8  14   0    0.35    0.24
   9 -14   0   -0.15    0.22
  -9 -14   0   -0.04    0.28
  -9 -14   0   -0.09    0.25
   9  14   0   -0.01    0.26
  -9  14   0    0.14    0.25
   0 -15   0    0.09    0.09
   0 -15   0    0.02    0.09
   0  15   0    0.05    0.05
   0  15   0    0.04    0.09
   1 -15   0   38.34    0.85
   1 -15   0   37.92    0.85
  -1 -15   0   38.77    0.86
  -1 -15   0   39.38    0.92
   1  15   0   37.84    0.84
  -1  15   0   37.75    0.85
   1  15   0   36.25    0.81
  -1  15   0   38.51    0.83
  -2 -15   0   11.98    0.31
   2 -15   0   12.00    0.36
  -2 -15   0   12.07    0.35
   2  15   0   11.42    0.35
  -2  15   0   11.89    0.32
  -2  15   0   12.12    0.35
   2  15   0   11.15    0.32
  -3 -15   0    5.98    0.25
  -3 -15   0    5.59    0.18
   3 -15   0    5.66    0.26
   3  15   0    5.56    0.26
  -3  15   0    5.52    0.20
   3  15   0    5.39    0.23
  -3  15   0    5.33    0.24
   4 -15   0   13.07    0.41
  -4 -15   0   12.25    0.39
  -4 -15   0   12.74    0.42
  -4  15   0   12.14    0.33
   4  15   0   12.91    0.39
   4  15   0   13.22    0.41
  -4  15   0   12.95    0.40
  -5 -15   0    1.39    0.18
  -5 -15   0    1.59    0.21
   5 -15   0    1.72    0.20
   5  15   0    1.63    0.19
   5  15   0    1.28    0.19
  -5  15   0    1.62    0.13
  -5  15   0    1.40    0.19
  -6 -15   0   14.11    0.50
   6 -15   0   14.30    0.48
  -6 -15   0   14.16    0.47
  -6  15   0   14.03    0.37
   6  15   0   13.52    0.47
  -6  15   0   13.73    0.48
   6  15   0   14.50    0.49
  -7 -15   0    0.26    0.20
  -7 -15   0    0.15    0.24
   7 -15   0   -0.16    0.19
   7  15   0   -0.24    0.20
  -7  15   0   -0.19    0.19
  -7  15   0    0.08    0.14
   8 -15   0    5.45    0.40
  -8 -15   0    4.49    0.38
  -8 -15   0    5.71    0.53
  -8  15   0    5.65    0.44
   8  15   0    5.57    0.42
  -9 -15   0    0.67    0.31
   9 -15   0    0.21    0.22
  -9 -15   0    0.13    0.26
  -9  15   0    0.16    0.26
   9  15   0    0.48    0.25
   9  15   0    0.63    0.27
   0 -16   0   32.30    0.72
   0 -16   0   32.05    0.73
   0  16   0   29.94    0.66
   0  16   0   31.19    0.71
   1 -16   0    1.83    0.15
   1 -16   0    1.80    0.15
  -1 -16   0    1.79    0.15
  -1 -16   0    1.80    0.15
   1  16   0    1.93    0.14
   1  16   0    2.07    0.17
  -1  16   0    1.90    0.16
  -1  16   0    1.86    0.16
  -2 -16   0   28.74    0.65
   2 -16   0   30.34    0.71
  -2 -16   0   29.72    0.70
  -2  16   0   29.43    0.70
   2  16   0   29.49    0.69
  -2  16   0   28.83    0.66
   2  16   0   28.38    0.66
  -3 -16   0   10.75    0.35
  -3 -16   0   10.72    0.28
   3 -16   0   10.56    0.36
  -3  16   0   10.31    0.35
   3  16   0   10.79    0.33
   3  16   0   10.29    0.35
  -3  16   0   10.60    0.30
   4 -16   0   12.64    0.42
  -4 -16   0   12.29    0.43
  -4 -16   0   12.52    0.40
  -4  16   0   12.36    0.41
  -4  16   0   12.18    0.34
   4  16   0   12.75    0.40
   4  16   0   12.51    0.41
  -5 -16   0   18.11    0.53
  -5 -16   0   18.17    0.56
   5 -16   0   17.90    0.55
   5  16   0   19.87    0.54
   5  16   0   18.10    0.55
  -5  16   0   18.93    0.55
  -5  16   0   18.05    0.45
   6 -16   0    0.01    0.18
  -6 -16   0    0.12    0.21
  -6 -16   0    0.03    0.17
  -6  16   0    0.28    0.11
   6  16   0   -0.12    0.18
  -6  16   0    0.17    0.18
   6  16   0    0.09    0.19
  -7 -16   0    7.40    0.45
   7 -16   0    7.47    0.40
  -7 -16   0    7.24    0.40
  -7  16   0    7.11    0.42
   7  16   0    7.63    0.43
   7  16   0    7.97    0.42
  -8 -16   0    1.01    0.30
   8 -16   0    1.57    0.25
  -8 -16   0    1.52    0.27
   8  16   0    1.55    0.28
  -8  16   0    1.14    0.27
   8  16   0    0.77    0.26
  -9 -16   0    4.84    0.41
   0 -17   0    0.21    0.11
   0 -17   0    0.16    0.11
   0  17   0    0.18    0.07
   0  17   0    0.20    0.10
  -1 -17   0   14.79    0.41
  -1 -17   0   14.16    0.39
   1 -17   0   14.12    0.41
   1 -17   0   14.12    0.41
   1  17   0   14.11    0.39
  -1  17   0   14.16    0.42
  -1  17   0   14.56    0.38
   1  17   0   14.55    0.40
   2 -17   0    2.56    0.22
  -2 -17   0    2.38    0.16
  -2 -17   0    2.49    0.22
   2  17   0    2.66    0.21
  -2  17   0    2.31    0.17
  -2  17   0    2.22    0.18
   2  17   0    2.52    0.18
   3 -17   0    6.04    0.32
  -3 -17   0    6.03    0.28
  -3 -17   0    5.65    0.20
   3  17   0    5.80    0.36
  -3  17   0    5.58    0.22
   3  17   0    5.39    0.25
  -3  17   0    5.84    0.28
   4 -17   0    5.04    0.31
  -4 -17   0    5.12    0.29
   4  17   0    5.17    0.31
   4  17   0    4.75    0.30
  -4  17   0    5.21    0.29
  -4  17   0    5.03    0.21
  -5 -17   0    4.20    0.34
  -5 -17   0    4.50    0.31
   5 -17   0    4.18    0.32
   5  17   0    4.30    0.32
  -5  17   0    4.23    0.30
  -5  17   0    3.93    0.20
   5  17   0    4.17    0.30
   6 -17   0   10.35    0.45
  -6 -17   0    9.60    0.47
  -6 -17   0   10.33    0.43
   6  17   0   12.78    0.46
  -6  17   0    9.85    0.32
  -6  17   0   10.60    0.44
   6  17   0   10.35    0.46
  -7 -17   0    0.68    0.36
  -7 -17   0    0.49    0.29
   7 -17   0    0.17    0.22
   7  17   0    0.60    0.25
  -8 -17   0    3.50    0.38
  -8 -17   0    3.65    0.33
   8 -17   0    3.75    0.32
   8  17   0    3.09    0.33
  -8  17   0    3.26    0.34
   8  17   0    4.13    0.35
   0 -18   0    0.05    0.11
   0 -18   0    0.06    0.14
   0  18   0    0.04    0.07
   0  18   0    0.14    0.11
  -1 -18   0    0.16    0.11
  -1 -18   0    0.28    0.13
   1 -18   0    0.01    0.12
   1 -18   0    0.31    0.13
   1  18   0    0.06    0.12
   1  18   0    0.19    0.09
  -1  18   0    0.23    0.13
  -1  18   0    0.21    0.11
  -2 -18   0    0.60    0.15
  -2 -18   0    0.57    0.11
   2 -18   0    0.48    0.24
   2  18   0    0.43    0.12
  -2  18   0    0.82    0.15
   2  18   0    0.58    0.15
  -2  18   0    0.41    0.11
   3 -18   0    0.02    0.14
  -3 -18   0    0.11    0.14
   3  18   0    0.09    0.14
  -3  18   0    0.19    0.14
  -3  18   0    0.03    0.10
   3  18   0    0.24    0.13
  -4 -18   0    0.03    0.15
   4 -18   0   -0.13    0.16
  -4  18   0    0.09    0.15
   4  18   0   -0.15    0.15
  -4  18   0    0.14    0.10
   4  18   0    0.09    0.17
   5 -18   0    0.28    0.19
  -5 -18   0   -0.04    0.18
   5  18   0    0.41    0.19
  -5  18   0    0.05    0.17
   5  18   0    0.39    0.19
  -5  18   0    0.23    0.11
  -6 -18   0    0.43    0.20
   6 -18   0    0.50    0.21
   6  18   0    0.90    0.23
   6  18   0    0.91    0.23
  -6  18   0    0.78    0.22
  -7 -18   0    1.65    0.26
  -7 -18   0    1.66    0.31
   7 -18   0    1.89    0.26
  -7  18   0    1.74    0.27
   7  18   0    1.30    0.27
   7  18   0    1.51    0.27
  -8 -18   0    0.55    0.26
   8 -18   0    0.32    0.24
  -8 -18   0    0.50    0.32
  -8  18   0    0.35    0.26
   8  18   0    0.29    0.27
   8  18   0    0.43    0.26
   0 -19   0    0.10    0.13
   0 -19   0    0.17    0.13
   0  19   0   -0.05    0.07
   0  19   0    0.00    0.12
   1 -19   0   15.19    0.45
   1 -19   0   14.63    0.47
  -1 -19   0   14.22    0.44
  -1 -19   0   14.48    0.41
   1  19   0   15.34    0.43
  -1  19   0   14.52    0.41
  -1  19   0   14.39    0.45
   1  19   0   14.26    0.37
  -2 -19   0    3.29    0.20
   2 -19   0    3.45    0.26
  -2 -19   0    3.53    0.26
   2  19   0    3.53    0.25
  -2  19   0    3.70    0.21
  -2  19   0    3.61    0.26
   2  19   0    3.67    0.21
   3 -19   0    8.28    0.36
  -3 -19   0    8.53    0.27
  -3 -19   0    8.30    0.36
  -3  19   0    8.83    0.36
   3  19   0    8.67    0.36
   3  19   0    9.07    0.32
  -3  19   0    8.61    0.29
  -4 -19   0    9.41    0.39
   4 -19   0    9.28    0.40
   4  19   0    9.98    0.38
  -4  19   0    9.45    0.39
   4  19   0    9.75    0.40
  -4  19   0    9.08    0.30
   5 -19   0    0.99    0.22
  -5 -19   0    1.16    0.21
   5  19   0    0.85    0.20
  -5  19   0    0.78    0.13
   5  19   0    1.23    0.23
  -5  19   0    0.94    0.21
  -6 -19   0    7.62    0.64
   6 -19   0    7.40    0.41
  -6  19   0    7.20    0.47
   6  19   0    7.71    0.41
   6  19   0    7.19    0.44
  -7 -19   0   -0.04    0.23
   7 -19   0   -0.02    0.23
   7  19   0    0.15    0.25
  -7  19   0    0.10    0.23
   7  19   0    0.27    0.25
   0 -20   0   31.53    0.78
   0 -20   0   31.99    0.78
   0  20   0   31.32    0.89
   1 -20   0    2.19    0.20
   1 -20   0    2.22    0.20
  -1 -20   0    2.32    0.20
  -1 -20   0    2.01    0.17
  -1  20   0    2.14    0.20
   1  20   0    2.22    0.19
  -1  20   0    2.20    0.17
   1  20   0    2.13    0.16
  -2 -20   0   16.43    0.44
   2 -20   0   17.19    0.52
  -2 -20   0   16.40    0.50
   2  20   0   15.58    0.43
  -2  20   0   17.20    0.51
  -2  20   0   16.17    0.44
   2  20   0   16.26    0.49
  -3 -20   0    6.58    0.34
   3 -20   0    6.15    0.35
  -3 -20   0    6.54    0.25
   3  20   0    6.23    0.34
  -3  20   0    6.35    0.26
  -3  20   0    6.50    0.33
   3  20   0    7.13    0.48
   4 -20   0    4.87    0.36
  -4 -20   0    5.57    0.34
   4  20   0    4.28    0.33
  -4  20   0    4.81    0.23
   4  20   0    5.17    0.30
  -4  20   0    4.78    0.33
  -5 -20   0    7.65    0.41
   5 -20   0    7.71    0.61
   5  20   0    7.41    0.38
   5  20   0    7.97    0.45
  -5  20   0    7.82    0.45
  -6 -20   0    0.34    0.22
   6 -20   0    0.23    0.23
   6  20   0    0.29    0.24
   6  20   0    0.08    0.22
  -6  20   0    0.11    0.21
   7 -20   0    3.98    0.33
  -7 -20   0    4.26    0.34
   7  20   0    3.93    0.34
  -7  20   0    3.95    0.35
   7  20   0    2.87    0.33
   0 -21   0    0.26    0.15
   0 -21   0    0.26    0.14
   0  21   0    0.07    0.16
   0  21   0    0.17    0.14
  -1 -21   0    3.23    0.24
   1 -21   0    3.33    0.28
   1 -21   0    3.07    0.27
  -1 -21   0    3.24    0.24
  -1  21   0    3.29    0.23
  -1  21   0    3.11    0.28
   1  21   0    3.03    0.17
   1  21   0    3.45    0.26
  -2 -21   0    0.26    0.16
  -2 -21   0    0.44    0.14
   2 -21   0    0.41    0.17
   2  21   0    0.57    0.13
  -2  21   0    0.62    0.18
   2  21   0    0.62    0.17
   3 -21   0    2.57    0.25
  -3 -21   0    2.41    0.24
   3  21   0    2.93    0.24
   3  21   0    2.51    0.20
  -3  21   0    2.70    0.24
  -3  21   0    2.60    0.20
  -4 -21   0    2.76    0.26
   4 -21   0    2.29    0.25
  -4  21   0    2.40    0.22
  -4  21   0    2.70    0.27
   4  21   0    2.77    0.26
   4  21   0    2.32    0.22
  -5 -21   0    0.88    0.23
   5 -21   0    0.76    0.23
   5  21   0    1.26    0.23
  -5  21   0    1.07    0.23
   5  21   0    0.71    0.24
  -6 -21   0    4.24    0.39
   6 -21   0    5.22    0.41
  -6  21   0    5.31    0.41
   6  21   0    4.38    0.35
   6  21   0    4.48    0.39
   0 -22   0    0.69    0.17
   0 -22   0    0.75    0.18
   0  22   0    0.72    0.16
   0  22   0    0.48    0.18
   1 -22   0    0.34    0.17
  -1 -22   0    0.31    0.17
  -1 -22   0   -0.03    0.13
  -1  22   0    0.09    0.17
  -1  22   0    0.05    0.14
   1  22   0    0.27    0.16
  -2 -22   0    1.28    0.20
  -2 -22   0    1.29    0.16
   2 -22   0    1.54    0.22
   2  22   0    1.43    0.20
   2  22   0    1.48    0.15
  -2  22   0    1.72    0.22
  -2  22   0    1.07    0.15
   3 -22   0    0.57    0.20
  -3 -22   0    0.31    0.24
   3  22   0    0.69    0.15
   3  22   0    0.00    0.18
  -3  22   0    0.36    0.12
   4 -22   0    0.18    0.20
  -4 -22   0    0.22    0.20
   4  22   0    0.21    0.22
   4  22   0    0.23    0.18
  -4  22   0   -0.05    0.19
   5 -22   0    0.12    0.23
  -5 -22   0    0.35    0.22
  -5  22   0   -0.03    0.21
   5  22   0    0.49    0.24
   5  22   0    0.42    0.23
  -6 -22   0    0.19    0.23
   6 -22   0    0.35    0.24
   6  22   0    0.31    0.25
   6  22   0    0.48    0.24
  -6  22   0   -0.15    0.23
   0 -23   0   -0.02    0.16
   0  23   0   -0.09    0.14
   1 -23   0    3.34    0.26
  -1 -23   0    3.49    0.26
  -1  23   0    2.94    0.25
   1  23   0    3.22    0.28
   2 -23   0    1.25    0.22
  -2 -23   0    1.31    0.17
  -2 -23   0    1.05    0.21
  -2  23   0    1.09    0.16
   2  23   0    1.02    0.19
  -2  23   0    1.57    0.22
   3 -23   0    3.21    0.29
  -3 -23   0    3.65    0.33
   3  23   0    3.52    0.25
   3  23   0    3.22    0.35
  -3  23   0    3.43    0.28
  -3  23   0    3.26    0.24
   4 -23   0    4.62    0.39
  -4 -23   0    4.30    0.37
   4  23   0    4.14    0.37
   4  23   0    4.36    0.30
  -4  23   0    3.94    0.37
  -5 -23   0    0.71    0.23
   5 -23   0    0.35    0.23
  -5  23   0    0.63    0.24
   5  23   0    0.61    0.21
   5  23   0    0.65    0.25
   0 -24   0   17.22    0.53
   0 -24   0   16.53    0.55
   0  24   0   16.38    0.50
   0  24   0   16.70    0.56
  -1 -24   0    0.93    0.17
  -1 -24   0    0.46    0.20
   1 -24   0    0.78    0.20
   1  24   0    0.64    0.21
  -1  24   0    0.20    0.16
   1  24   0    1.06    0.19
  -1  24   0    0.64    0.21
  -2 -24   0    7.46    0.40
   2 -24   0    7.99    0.41
  -2  24   0    8.14    0.31
  -2  24   0    7.88    0.41
   2  24   0    7.93    0.42
  -3 -24   0    2.51    0.26
   3 -24   0    2.69    0.28
  -3  24   0    2.31    0.27
   3  24   0    1.95    0.24
  -4 -24   0    1.95    0.25
   4 -24   0    1.75    0.27
   4  24   0    1.34    0.25
  -4  24   0    1.68    0.27
   4  24   0    1.04    0.24
   0 -25   0   -0.14    0.19
   0 -25   0    0.51    0.27
   0  25   0    0.16    0.20
  -1 -25   0    0.46    0.21
   1 -25   0    0.82    0.21
  -1 -25   0    0.73    0.17
  -1  25   0    0.65    0.23
   1  25   0    0.82    0.19
  -1  25   0    0.74    0.17
   1  25   0    0.47    0.21
   2 -25   0    0.84    0.23
  -2 -25   0    0.95    0.22
  -2  25   0    0.80    0.23
   2  25   0    0.96    0.21
  -3 -25   0    0.99    0.23
   3 -25   0    0.84    0.25
   3  25   0    1.03    0.22
  -3  25   0    1.27    0.24
   0 -26   0    0.46    0.19
   0  26   0    0.37    0.17
   0  26   0    0.11    0.21
 -11   0   1   -0.16    0.26
 -11   0   1   -0.36    0.32
  11   0  -1    0.06    0.32
  10   0  -1   -0.19    0.17
 -10   0   1   -0.03    0.20
 -10   0   1   -0.12    0.24
  -9   0   1    0.28    0.21
   9   0  -1   -0.05    0.16
   8   0  -1   -0.16    0.13
   8   0  -1   -0.01    0.08
  -8   0   1   -0.16    0.13
   7   0  -1    0.02    0.11
   7   0  -1   -0.04    0.07
  -7   0   1   -0.03    0.13
  -7   0   1    0.04    0.11
  -6   0   1    0.09    0.09
   6   0  -1   -0.08    0.06
  -6   0   1    0.03    0.11
   5   0  -1   -0.02    0.05
  -5   0   1   -0.03    0.09
   5   0  -1   -0.02    0.07
  -5   0   1   -0.03    0.07
  -4   0   1   -0.04    0.07
  -4   0   1    0.02    0.05
   4   0  -1   -0.02    0.04
   4   0  -1   -0.02    0.05
  -3   0   1    0.15    0.06
   3   0  -1    0.09    0.03
  -3   0   1   -0.02    0.03
  -2   0   1    0.05    0.04
  -2   0   1    0.05    0.03
   2   0  -1    0.13    0.02
   2   0  -1    0.02    0.03
   1   0  -1    0.07    0.02
  -1   0   1    0.01    0.02
   1   0  -1    0.01    0.02
  -1   0   1   -0.03    0.03
   0   0  -1    0.39    0.03
  -1   0  -1    0.13    0.02
  -1   0  -1    0.09    0.02
  -1   0  -1    0.10    0.02
   1   0   1    0.12    0.03
  -2   0  -1    0.15    0.04
  -2   0  -1    0.12    0.04
  -2   0  -1    0.05    0.03
   2   0   1    0.05    0.03
   3   0   1    0.05    0.04
  -3   0  -1    0.02    0.04
  -3   0  -1    0.00    0.04
  -4   0  -1    0.05    0.06
  -4   0  -1    0.14    0.06
   4   0   1    0.11    0.05
  -4   0  -1    0.04    0.06
  -5   0  -1   -0.05    0.07
   5   0   1   -0.01    0.06
  -5   0  -1   -0.01    0.09
  -5   0  -1    0.03    0.07
   6   0   1    0.14    0.08
  -6   0  -1    0.08    0.09
  -6   0  -1   -0.18    0.10
  -6   0  -1   -0.02    0.10
  -7   0  -1   -0.13    0.11
  -7   0  -1   -0.12    0.13
   7   0   1   -0.02    0.09
  -7   0  -1   -0.02    0.12
   8   0   1    0.05    0.14
  -8   0  -1   -0.25    0.14
  -8   0  -1    0.06    0.16
  -8   0  -1   -0.01    0.15
   8   0   1    0.11    0.11
   9   0   1   -0.01    0.17
  -9   0  -1   -0.08    0.19
  -9   0  -1   -0.13    0.19
   9   0   1   -0.06    0.11
 -10   0  -1    0.00    0.23
 -10   0  -1   -0.16    0.21
  10   0   1   -0.03    0.19
 -11   0  -1    0.35    0.25
 -11   0  -1   -0.21    0.24
  11   0   1    0.07    0.22
  11  -1  -1    3.57    0.31
 -11  -1   1    3.70    0.36
 -11  -1   1    3.31    0.49
 -11   1   1    3.98    0.36
  11   1  -1    4.27    0.35
 -11   1   1    3.39    0.29
  10  -1  -1    0.31    0.18
 -10  -1   1    0.45    0.26
 -10  -1   1    0.10    0.22
  10   1  -1    0.02    0.19
 -10   1   1    0.66    0.25
 -10   1   1    0.03    0.21
  -9  -1   1    5.61    0.38
  -9  -1   1    5.31    0.32
   9  -1  -1    5.08    0.22
  -9   1   1    5.94    0.38
  -9   1   1    4.62    0.30
   9   1  -1    4.95    0.30
   8  -1  -1    2.39    0.21
  -8  -1   1    2.15    0.19
   8   1  -1    2.51    0.14
  -8   1   1    2.56    0.22
   8   1  -1    2.52    0.19
   7  -1  -1    3.51    0.17
   7  -1  -1    4.01    0.20
  -7  -1   1    3.97    0.22
  -7  -1   1    3.80    0.26
   7   1  -1    3.68    0.15
  -7   1   1    3.75    0.21
   7   1  -1    3.77    0.21
  -7   1   1    3.66    0.26
   6  -1  -1    9.88    0.28
  -6  -1   1    9.53    0.33
   6  -1  -1   10.04    0.26
  -6  -1   1   10.98    0.41
   6   1  -1    9.87    0.29
   6   1  -1   10.07    0.25
  -6   1   1   10.28    0.34
  -6   1   1    9.93    0.28
   5  -1  -1    1.25    0.09
  -5  -1   1    1.13    0.10
   5  -1  -1    1.06    0.08
  -5  -1   1    0.84    0.12
  -5   1   1    0.83    0.11
   5   1  -1    1.16    0.10
  -5   1   1    1.03    0.09
   5   1  -1    0.99    0.07
   4  -1  -1   29.17    0.62
  -4  -1   1   28.54    0.66
  -4  -1   1   29.71    0.63
   4  -1  -1   30.60    0.63
  -4   1   1   30.21    0.62
   4   1  -1   29.24    0.63
   4   1  -1   29.67    0.61
  -4   1   1   29.74    0.67
   3  -1  -1    0.13    0.04
  -3  -1   1    0.12    0.05
  -3  -1   1    0.18    0.06
   3  -1  -1    0.22    0.04
  -3   1   1    0.15    0.04
  -3   1   1    0.13    0.06
   3   1  -1    0.20    0.03
   3   1  -1    0.19    0.05
   2  -1  -1   84.50    1.66
  -2  -1   1   87.02    1.66
  -2  -1   1   80.56    1.68
   2  -1  -1   84.08    1.66
   2   1  -1   83.74    1.65
  -2   1   1   84.00    1.65
  -2   1   1   82.08    1.68
   2   1  -1   82.88    1.66
  -1  -1   1   31.43    0.66
  -1  -1   1   34.16    0.66
   1  -1  -1   32.68    0.66
   1  -1  -1   33.57    0.66
   1   1  -1   33.43    0.65
   1   1  -1   32.79    0.66
   1   1  -1   32.37    0.66
  -1   1   1   32.86    0.67
   0  -1  -1   35.51    0.71
   0  -1  -1   35.28    0.71
   0  -1   1   36.17    0.72
   0  -1  -1   36.89    0.72
   0   1  -1   36.36    0.72
   0   1  -1   35.29    0.72
  -1  -1  -1   84.49    1.67
  -1  -1  -1   83.77    1.66
  -1  -1  -1   83.20    1.66
   1  -1   1   87.16    1.67
  -1   1  -1   82.94    1.66
   1   1   1   84.48    1.66
  -1   1  -1   83.28    1.67
  -1   1  -1   83.02    1.66
  -2  -1  -1    0.62    0.05
   2  -1   1    0.79    0.06
  -2  -1  -1    0.70    0.05
  -2  -1  -1    0.74    0.06
  -2   1  -1    0.63    0.05
  -2   1  -1    0.69    0.05
   2   1   1    0.74    0.05
  -2   1  -1    0.64    0.05
  -3  -1  -1   28.35    0.59
   3  -1   1   28.66    0.58
  -3  -1  -1   28.20    0.58
  -3  -1  -1   24.76    0.61
  -3   1  -1   26.69    0.62
  -3   1  -1   28.17    0.59
   3   1   1   27.95    0.58
  -3   1  -1   28.35    0.58
   4  -1   1    2.11    0.11
  -4  -1  -1    2.26    0.12
  -4  -1  -1    2.24    0.11
  -4  -1  -1    2.02    0.12
  -4   1  -1    2.10    0.11
  -4   1  -1    1.95    0.13
  -4   1  -1    2.30    0.11
   4   1   1    2.22    0.10
  -5  -1  -1    9.41    0.27
  -5  -1  -1    9.57    0.26
  -5  -1  -1    8.85    0.28
   5  -1   1    9.47    0.25
  -5   1  -1    8.58    0.26
  -5   1  -1    8.82    0.28
   5   1   1    9.43    0.24
  -5   1  -1    9.22    0.25
  -6  -1  -1    5.99    0.23
  -6  -1  -1    5.68    0.23
   6  -1   1    5.60    0.21
  -6  -1  -1    5.58    0.25
  -6   1  -1    5.87    0.23
  -6   1  -1    5.98    0.22
   6   1   1    5.49    0.19
  -6   1  -1    5.31    0.25
   7  -1   1    1.59    0.14
  -7  -1  -1    1.51    0.16
  -7  -1  -1    1.55    0.16
  -7  -1  -1    1.93    0.19
  -7   1  -1    1.61    0.18
  -7   1  -1    1.61    0.16
   7   1   1    1.74    0.15
  -7   1  -1    1.55    0.15
   8  -1   1    7.56    0.30
   8  -1   1    7.74    0.27
  -8  -1  -1    7.59    0.35
  -8  -1  -1    7.64    0.33
  -8  -1  -1    7.91    0.34
  -8   1  -1    7.60    0.32
   8   1   1    7.64    0.31
  -8   1  -1    7.74    0.31
   8   1   1    7.49    0.26
  -8   1  -1    8.01    0.35
   9  -1   1    0.22    0.13
   9  -1   1   -0.11    0.16
  -9  -1  -1   -0.15    0.19
  -9  -1  -1   -0.18    0.19
   9   1   1    0.26    0.18
  -9   1  -1   -0.04    0.19
  -9   1  -1    0.11    0.18
   9   1   1    0.26    0.11
  10  -1   1    6.39    0.34
 -10  -1  -1    4.80    0.37
 -10  -1  -1    5.30    0.40
 -10   1  -1    5.86    0.37
  10   1   1    5.76    0.36
 -10   1  -1    6.09    0.40
 -11  -1  -1    0.33    0.26
  11  -1   1    0.30    0.21
 -11  -1  -1    0.49    0.26
 -11   1  -1   -0.45    0.23
  11   1   1    0.30    0.22
 -11   1  -1    0.40    0.24
 -11  -2   1    0.40    0.28
  11  -2  -1    0.14    0.19
 -11  -2   1   -0.25    0.23
  11   2  -1    0.15    0.22
 -11   2   1   -0.20    0.26
 -11   2   1   -0.35    0.20
 -10  -2   1    7.31    0.41
 -10  -2   1    8.24    0.47
  10  -2  -1    7.20    0.34
 -10   2   1    7.67    0.38
  10   2  -1    7.94    0.38
 -10   2   1    7.79    0.45
   9  -2  -1    3.62    0.21
  -9  -2   1    2.88    0.25
  -9  -2   1    4.45    0.37
   9  -2  -1    3.74    0.26
  -9   2   1    3.05    0.23
   9   2  -1    3.70    0.29
  -9   2   1    4.02    0.35
   8  -2  -1   19.07    0.49
  -8  -2   1   20.07    0.67
  -8  -2   1   19.57    0.52
   8  -2  -1   18.23    0.46
  -8   2   1   20.23    0.64
   8   2  -1   18.17    0.51
   8   2  -1   17.32    0.42
  -8   2   1   18.66    0.49
   7  -2  -1   34.36    0.76
   7  -2  -1   33.95    0.75
  -7  -2   1   34.81    0.83
  -7  -2   1   34.25    0.78
  -7   2   1   33.40    0.82
  -7   2   1   34.40    0.76
   7   2  -1   33.13    0.71
   7   2  -1   34.99    0.78
  -6  -2   1    9.04    0.28
   6  -2  -1    8.72    0.25
  -6  -2   1    8.64    0.32
   6  -2  -1    9.13    0.26
   6   2  -1    8.93    0.28
   6   2  -1    8.93    0.24
  -6   2   1    8.98    0.26
  -6   2   1    8.72    0.32
  -5  -2   1   55.72    1.24
   5  -2  -1   56.97    1.19
   5  -2  -1   57.88    1.19
  -5  -2   1   59.03    1.21
   5   2  -1   57.81    1.20
  -5   2   1   59.15    1.19
  -5   2   1   59.86    1.25
   5   2  -1   57.38    1.16
  -4  -2   1    0.76    0.08
   4  -2  -1    0.75    0.06
   4  -2  -1    0.82    0.07
  -4  -2   1    0.90    0.09
   4   2  -1    0.82    0.05
   4   2  -1    0.89    0.08
  -4   2   1    0.88    0.07
  -4   2   1    0.84    0.10
   3  -2  -1   87.48    1.75
  -3  -2   1   88.97    1.76
  -3  -2   1   85.04    1.77
   3  -2  -1   87.20    1.74
  -3   2   1   88.99    1.74
  -3   2   1   87.22    1.78
   3   2  -1   87.93    1.76
  -2  -2   1   43.60    0.86
   2  -2  -1   43.27    0.85
  -2  -2   1   42.19    0.87
   2  -2  -1   41.95    0.86
  -2   2   1   42.69    0.88
   2   2  -1   40.99    0.86
  -2   2   1   42.87    0.85
  -1  -2   1    3.11    0.09
   1  -2  -1    3.10    0.08
  -1  -2   1    3.28    0.07
  -1  -2   1    3.19    0.09
   1  -2  -1    3.14    0.09
  -1   2   1    3.28    0.09
   1   2  -1    3.13    0.09
   1   2  -1    3.25    0.09
   0  -2  -1    5.04    0.11
   0  -2  -1    4.99    0.11
   0  -2   1    5.22    0.12
   0  -2   1    5.04    0.11
   0  -2  -1    4.92    0.11
   0  -2  -1    4.98    0.12
   0   2  -1    4.92    0.12
   0   2  -1    4.96    0.12
  -1  -2  -1   42.55    0.85
  -1  -2  -1   43.40    0.84
  -1  -2  -1   42.16    0.84
  -1  -2  -1   41.83    0.84
   1  -2   1   42.32    0.85
  -1   2  -1   41.83    0.84
  -1   2  -1   41.56    0.84
  -1   2  -1   40.58    0.84
  -2  -2  -1  102.74    2.02
  -2  -2  -1  100.69    2.01
  -2  -2  -1  100.68    2.01
   2  -2   1  100.43    2.01
   2   2   1   99.93    2.00
  -2   2  -1  100.82    2.01
  -2   2  -1  101.24    2.00
  -2   2  -1  101.71    2.01
  -3  -2  -1    6.20    0.17
   3  -2   1    6.46    0.17
  -3  -2  -1    6.10    0.18
  -3   2  -1    6.51    0.17
   3   2   1    6.29    0.16
  -3   2  -1    5.96    0.18
  -4  -2  -1   60.39    1.25
  -4  -2  -1   61.28    1.25
   4  -2   1   62.08    1.24
  -4  -2  -1   60.48    1.25
   4   2   1   58.59    1.25
  -4   2  -1   61.45    1.23
  -4   2  -1   60.63    1.25
  -4   2  -1   60.24    1.27
  -5  -2  -1   22.18    0.52
   5  -2   1   22.40    0.50
  -5  -2  -1   21.87    0.50
  -5  -2  -1   21.43    0.52
   5   2   1   21.38    0.48
  -5   2  -1   21.62    0.50
  -5   2  -1   21.57    0.53
  -5   2  -1   21.49    0.49
  -6  -2  -1   36.73    0.83
  -6  -2  -1   37.35    0.82
  -6  -2  -1   36.35    0.84
   6  -2   1   37.33    0.80
  -6   2  -1   36.97    0.82
  -6   2  -1   37.09    0.87
  -6   2  -1   36.91    0.85
   6   2   1   37.02    0.78
  -7  -2  -1   32.76    0.78
  -7  -2  -1   33.92    0.77
   7  -2   1   33.30    0.75
  -7  -2  -1   33.36    0.80
  -7   2  -1   32.98    0.76
  -7   2  -1   33.92    0.80
  -7   2  -1   34.50    0.76
   7   2   1   32.06    0.72
  -8  -2  -1    2.27    0.31
  -8  -2  -1    2.78    0.22
   8  -2   1    2.81    0.22
  -8  -2  -1    2.56    0.23
   8  -2   1    2.68    0.21
   8   2   1    3.13    0.25
   8   2   1    2.93    0.17
  -8   2  -1    2.75    0.23
  -8   2  -1    3.14    0.24
  -8   2  -1    2.82    0.25
  -9  -2  -1   12.33    0.46
   9  -2   1   11.81    0.38
   9  -2   1   12.44    0.41
  -9  -2  -1   13.19    0.49
  -9   2  -1   12.98    0.48
   9   2   1   12.63    0.44
  -9   2  -1   12.61    0.44
 -10  -2  -1   -0.05    0.22
  10  -2   1    0.13    0.18
  10  -2   1    0.10    0.15
 -10  -2  -1   -0.06    0.22
  10   2   1    0.28    0.20
 -10   2  -1    0.14    0.22
 -10   2  -1    0.10    0.21
 -11  -2  -1    4.98    0.43
  11  -2   1    5.38    0.45
 -11  -2  -1    4.36    0.35
 -11   2  -1    4.91    0.42
 -11   2  -1    4.98    0.40
  11   2   1    4.48    0.38
 -11  -3   1    2.02    0.28
  11  -3  -1    1.94    0.22
 -11  -3   1    2.49    0.34
 -11   3   1    2.28    0.32
 -11   3   1    1.91    0.26
  11   3  -1    1.70    0.27
 -10  -3   1    0.05    0.24
  10  -3  -1    0.15    0.16
 -10  -3   1   -0.02    0.23
 -10   3   1    0.46    0.21
 -10   3   1   -0.05    0.23
  10   3  -1    0.06    0.20
   9  -3  -1    4.71    0.24
  -9  -3   1    5.89    0.39
   9  -3  -1    4.81    0.26
  -9  -3   1    4.75    0.34
  -9   3   1    5.60    0.37
   9   3  -1    5.33    0.32
  -9   3   1    4.61    0.28
   8  -3  -1    3.75    0.20
   8  -3  -1    3.37    0.22
  -8  -3   1    4.17    0.32
  -8  -3   1    3.77    0.28
  -8   3   1    4.18    0.31
  -8   3   1    3.76    0.23
   8   3  -1    4.05    0.26
  -7  -3   1    2.37    0.21
   7  -3  -1    2.17    0.17
   7  -3  -1    2.04    0.16
  -7  -3   1    1.76    0.20
  -7   3   1    2.28    0.18
   7   3  -1    2.33    0.20
  -7   3   1    2.31    0.20
   6  -3  -1   23.67    0.53
  -6  -3   1   23.23    0.55
   6  -3  -1   23.03    0.52
  -6  -3   1   22.49    0.59
  -6   3   1   23.16    0.59
   6   3  -1   23.45    0.55
  -6   3   1   23.33    0.53
   5  -3  -1    2.55    0.13
   5  -3  -1    2.38    0.12
  -5  -3   1    2.45    0.15
   5   3  -1    2.55    0.15
  -5   3   1    2.42    0.12
  -4  -3   1   43.18    0.89
   4  -3  -1   43.15    0.87
  -4  -3   1   43.16    0.91
   4  -3  -1   42.35    0.88
  -4   3   1   41.97    0.89
   4   3  -1   41.68    0.89
  -4   3   1   42.44    0.92
  -3  -3   1   14.60    0.32
  -3  -3   1   13.88    0.33
   3  -3  -1   13.84    0.32
   3  -3  -1   13.51    0.30
  -3   3   1   14.27    0.30
  -3   3   1   13.72    0.34
   3   3  -1   14.04    0.32
  -2  -3   1   95.95    1.91
  -2  -3   1   94.99    1.93
   2  -3  -1   95.23    1.89
   2  -3  -1   95.74    1.91
  -2   3   1   96.54    1.94
  -2   3   1   96.40    1.89
  -1  -3   1   78.19    1.54
  -1  -3   1   80.42    1.54
  -1  -3   1   75.57    1.52
   1  -3  -1   76.85    1.54
   1   3  -1   76.58    1.54
   1   3  -1   77.80    1.54
  -1   3   1   75.56    1.54
   0  -3  -1   47.76    0.95
   0  -3   1   48.20    0.95
   0  -3  -1   47.50    0.96
   0  -3  -1   47.24    0.95
   0  -3   1   48.25    0.95
   0  -3  -1   47.31    0.95
   0   3  -1   47.88    0.95
   0   3  -1   47.69    0.96
   1  -3   1  158.38    3.12
  -1  -3  -1  158.89    3.11
   1  -3   1  156.00    3.11
  -1  -3  -1  157.79    3.11
  -1  -3  -1  161.67    3.11
  -1  -3  -1  156.64    3.11
  -1   3  -1  154.89    3.11
  -1   3  -1  159.19    3.10
  -1   3  -1  154.40    3.11
  -2  -3  -1    3.53    0.10
   2  -3   1    3.65    0.15
  -2  -3  -1    3.51    0.13
  -2  -3  -1    3.41    0.12
  -2   3  -1    3.49    0.11
  -2   3  -1    3.41    0.10
  -2   3  -1    3.37    0.09
   2   3   1    3.47    0.10
  -3  -3  -1   70.51    1.44
   3  -3   1   71.42    1.43
  -3  -3  -1   71.02    1.43
  -3  -3  -1   70.15    1.43
   3   3   1   69.64    1.41
  -3   3  -1   71.29    1.42
  -3   3  -1   71.92    1.43
  -3   3  -1   70.02    1.44
  -4  -3  -1    0.49    0.07
   4  -3   1    0.44    0.07
  -4  -3  -1    0.57    0.08
  -4  -3  -1    0.45    0.08
  -4   3  -1    0.48    0.07
   4   3   1    0.47    0.06
  -4   3  -1    0.40    0.06
  -4   3  -1    0.55    0.08
  -5  -3  -1   34.70    0.84
  -5  -3  -1   33.70    0.76
   5  -3   1   35.33    0.75
  -5   3  -1   34.05    0.75
  -5   3  -1   35.17    0.74
  -5   3  -1   34.26    0.78
   5   3   1   34.45    0.72
   6  -3   1    6.22    0.28
  -6  -3  -1    6.63    0.25
  -6  -3  -1    6.26    0.24
  -6  -3  -1    6.40    0.26
  -6   3  -1    6.00    0.23
   6   3   1    5.89    0.19
  -6   3  -1    6.13    0.26
  -6   3  -1    6.39    0.22
   7  -3   1    4.20    0.22
  -7  -3  -1    4.34    0.26
  -7  -3  -1    4.17    0.26
  -7  -3  -1    4.46    0.25
  -7   3  -1    4.10    0.26
  -7   3  -1    4.25    0.22
   7   3   1    4.30    0.17
  -7   3  -1    4.71    0.23
   7   3   1    4.49    0.24
  -8  -3  -1    9.09    0.38
  -8  -3  -1    9.11    0.38
  -8  -3  -1    9.05    0.52
   8  -3   1    8.84    0.31
   8  -3   1    8.96    0.31
  -8   3  -1    8.88    0.34
  -8   3  -1    9.75    0.33
   8   3   1    9.04    0.26
   8   3   1    9.44    0.50
  -8   3  -1    9.45    0.38
  -9  -3  -1   -0.01    0.20
  -9  -3  -1    0.07    0.20
   9  -3   1    0.16    0.15
   9   3   1    0.18    0.19
  -9   3  -1    0.19    0.20
  -9   3  -1    0.03    0.18
 -10  -3  -1    3.11    0.30
  10  -3   1    4.24    0.28
 -10  -3  -1    3.82    0.32
  10  -3   1    3.69    0.29
 -10   3  -1    3.34    0.30
 -10   3  -1    3.64    0.28
  10   3   1    3.55    0.29
 -11  -3  -1    0.60    0.28
 -11  -3  -1    0.30    0.26
  11  -3   1    0.00    0.33
  11   3   1    0.05    0.23
 -11   3  -1   -0.14    0.22
 -11   3  -1   -0.34    0.23
 -11  -4   1   -0.23    0.27
 -11  -4   1    0.38    0.26
  11   4  -1    0.06    0.24
 -11   4   1   -0.30    0.26
 -10  -4   1   -0.01    0.21
 -10  -4   1   -0.08    0.25
  10  -4  -1    0.05    0.16
  10  -4  -1    0.17    0.14
 -10   4   1   -0.09    0.18
  10   4  -1    0.00    0.20
 -10   4   1    0.33    0.24
   9  -4  -1   -0.03    0.13
   9  -4  -1    0.18    0.14
  -9  -4   1   -0.09    0.22
  -9  -4   1   -0.14    0.19
   9   4  -1    0.36    0.19
  -9   4   1    0.10    0.15
  -9   4   1    0.38    0.21
   8  -4  -1    0.06    0.12
  -8  -4   1    0.24    0.17
  -8  -4   1    0.17    0.19
   8  -4  -1    0.34    0.12
  -8   4   1    0.50    0.18
  -8   4   1    0.44    0.14
  -7  -4   1    0.24    0.14
  -7  -4   1    0.13    0.15
   7  -4  -1    0.29    0.11
  -7   4   1    0.33    0.11
  -7   4   1    0.24    0.14
   7   4  -1    0.14    0.13
   6  -4  -1    1.27    0.10
   6  -4  -1    1.05    0.11
  -6  -4   1    0.99    0.15
  -6  -4   1    1.23    0.14
  -6   4   1    1.05    0.10
  -6   4   1    0.83    0.14
   6   4  -1    1.06    0.13
   5  -4  -1    0.83    0.08
   5  -4  -1    0.76    0.09
  -5  -4   1    0.88    0.12
  -5  -4   1    0.75    0.11
   5   4  -1    0.85    0.12
  -5   4   1    0.80    0.12
  -5   4   1    0.75    0.08
   4  -4  -1    5.55    0.17
   4  -4  -1    5.44    0.15
  -4  -4   1    5.76    0.18
  -4  -4   1    5.49    0.19
  -4   4   1    5.53    0.20
   4   4  -1    5.54    0.18
  -3  -4   1    0.30    0.06
  -3  -4   1    0.27    0.05
   3  -4  -1    0.37    0.04
   3  -4  -1    0.27    0.05
  -3   4   1    0.42    0.06
  -3   4   1    0.33    0.04
   3   4  -1    0.33    0.05
   2  -4  -1    4.18    0.12
  -2  -4   1    4.07    0.13
  -2  -4   1    4.28    0.13
  -2   4   1    4.22    0.10
  -2   4   1    4.09    0.13
   2   4  -1    4.17    0.12
  -1  -4   1    0.11    0.03
  -1  -4   1    0.06    0.03
   1  -4  -1    0.05    0.03
  -1  -4   1    0.06    0.02
  -1   4   1    0.08    0.03
   1   4  -1    0.09    0.03
  -1   4   1    0.08    0.02
   1   4  -1    0.06    0.03
   0  -4   1    0.44    0.04
   0  -4  -1    0.41    0.04
   0  -4  -1    0.41    0.03
   0  -4  -1    0.41    0.03
   0  -4  -1    0.45    0.04
   0  -4   1    0.46    0.04
   0   4  -1    0.42    0.04
   0   4  -1    0.47    0.03
   1  -4   1    6.91    0.17
  -1  -4  -1    7.29    0.16
  -1  -4  -1    7.13    0.17
  -1  -4  -1    7.14    0.17
  -1  -4  -1    7.16    0.17
   1  -4   1    7.10    0.17
  -1   4  -1    7.01    0.17
  -1   4  -1    7.06    0.17
  -1   4  -1    7.00    0.16
  -2  -4  -1    0.26    0.05
  -2  -4  -1    0.29    0.04
  -2  -4  -1    0.16    0.04
   2  -4   1    0.19    0.05
  -2  -4  -1    0.17    0.04
  -2   4  -1    0.09    0.04
   2   4   1    0.24    0.04
  -2   4  -1    0.27    0.03
  -2   4  -1    0.17    0.04
  -3  -4  -1    8.81    0.22
  -3  -4  -1    8.84    0.23
   3  -4   1    8.47    0.23
  -3  -4  -1    8.53    0.22
  -3   4  -1    8.47    0.22
   3   4   1    8.53    0.20
  -3   4  -1    8.58    0.23
  -3   4  -1    8.72    0.20
  -4  -4  -1    2.15    0.13
  -4  -4  -1    2.35    0.13
  -4  -4  -1    2.47    0.12
   4  -4   1    2.15    0.12
  -4   4  -1    2.29    0.11
   4   4   1    2.16    0.09
  -4   4  -1    2.00    0.13
  -4   4  -1    2.14    0.10
  -5  -4  -1    2.08    0.15
  -5  -4  -1    1.77    0.15
  -5  -4  -1    2.14    0.15
   5  -4   1    2.08    0.15
   5   4   1    2.09    0.10
  -5   4  -1    1.95    0.12
  -5   4  -1    2.03    0.13
  -5   4  -1    2.19    0.17
  -6  -4  -1    0.31    0.11
  -6  -4  -1    0.42    0.12
  -6  -4  -1    0.15    0.11
   6  -4   1    0.28    0.10
   6   4   1    0.40    0.07
  -6   4  -1    0.21    0.12
  -6   4  -1    0.45    0.10
  -6   4  -1    0.40    0.09
  -7  -4  -1    0.44    0.15
  -7  -4  -1    0.16    0.14
   7  -4   1    0.19    0.12
  -7  -4  -1    0.30    0.14
   7   4   1    0.36    0.14
  -7   4  -1    0.43    0.11
   7   4   1    0.38    0.08
  -7   4  -1    0.31    0.12
  -7   4  -1    0.17    0.14
   8  -4   1    0.56    0.14
  -8  -4  -1    0.47    0.18
  -8  -4  -1    0.28    0.18
  -8  -4  -1    0.01    0.17
   8  -4   1    0.29    0.13
   8   4   1    0.43    0.17
   8   4   1    0.38    0.08
  -8   4  -1    0.26    0.17
  -8   4  -1    0.36    0.14
  -8   4  -1    0.31    0.15
  -9  -4  -1   -0.25    0.19
  -9  -4  -1   -0.46    0.19
   9  -4   1    0.04    0.14
   9  -4   1    0.05    0.24
  -9   4  -1    0.19    0.19
  -9   4  -1   -0.03    0.17
   9   4   1    0.04    0.19
  10  -4   1   -0.15    0.17
 -10  -4  -1   -0.03    0.23
  10  -4   1    0.31    0.17
 -10  -4  -1   -0.58    0.23
 -10   4  -1   -0.10    0.20
  10   4   1   -0.28    0.21
 -10   4  -1   -0.11    0.22
 -11  -4  -1   -0.21    0.26
 -11  -4  -1   -0.26    0.25
  11   4   1    0.14    0.25
 -11   4  -1    0.01    0.25
 -11   4  -1    0.01    0.23
 -11  -5   1    4.18    0.34
 -11  -5   1    4.01    0.37
  11   5  -1    4.62    0.40
 -11   5   1    4.20    0.37
  10  -5  -1    0.98    0.18
 -10  -5   1    0.83    0.34
 -10  -5   1    0.79    0.24
  10  -5  -1    0.79    0.17
 -10   5   1    0.44    0.19
  10   5  -1    0.91    0.23
 -10   5   1    0.39    0.39
   9  -5  -1    3.15    0.22
  -9  -5   1    2.80    0.29
  -9  -5   1    3.04    0.26
   9  -5  -1    2.83    0.24
  -9   5   1    2.99    0.25
  -9   5   1    2.90    0.27
   9   5  -1    3.01    0.25
  -8  -5   1    4.30    0.33
   8  -5  -1    4.45    0.21
   8  -5  -1    4.03    0.24
  -8   5   1    4.06    0.31
   8   5  -1    4.52    0.29
  -8   5   1    4.58    0.23
  -7  -5   1    2.90    0.23
   7  -5  -1    2.85    0.17
  -7  -5   1    2.78    0.23
   7  -5  -1    2.67    0.19
   7   5  -1    3.02    0.22
  -7   5   1    3.44    0.26
  -7   5   1    2.80    0.24
  -6  -5   1    8.23    0.31
  -6  -5   1    7.93    0.28
   6  -5  -1    8.29    0.26
   6  -5  -1    8.21    0.23
  -6   5   1    8.40    0.24
  -6   5   1    7.59    0.31
   6   5  -1    8.50    0.28
  -5  -5   1    5.41    0.23
   5  -5  -1    5.44    0.16
   5  -5  -1    5.38    0.19
  -5   5   1    5.25    0.23
  -5   5   1    5.51    0.17
   5   5  -1    5.88    0.21
   4  -5  -1   31.90    0.66
  -4  -5   1   32.06    0.71
  -4  -5   1   32.92    0.71
   4  -5  -1   32.70    0.70
   4   5  -1   32.07    0.70
  -4   5   1   32.62    0.72
   3  -5  -1   10.75    0.27
  -3  -5   1   11.17    0.27
  -3  -5   1   11.04    0.28
  -3   5   1   11.12    0.28
  -3   5   1   10.71    0.24
   3   5  -1   10.68    0.27
  -2  -5   1   28.31    0.60
   2  -5  -1   28.93    0.60
  -2  -5   1   29.16    0.60
  -2   5   1   28.48    0.60
   2   5  -1   27.91    0.60
  -2   5   1   27.98    0.57
  -1  -5   1   80.82    1.64
   1  -5  -1   83.33    1.69
  -1  -5   1   84.19    1.67
   1   5  -1   82.06    1.65
  -1   5   1   83.85    1.64
  -1   5   1   82.60    1.67
   0  -5   1   58.41    1.17
   0  -5  -1   57.20    1.17
   0  -5  -1   58.82    1.17
   0  -5   1   58.77    1.17
   0  -5  -1   58.91    1.17
   0  -5  -1   58.19    1.16
   0   5  -1   58.37    1.17
   0   5  -1   58.82    1.18
   1  -5   1   60.35    1.23
  -1  -5  -1   59.56    1.20
  -1  -5  -1   59.54    1.20
  -1  -5  -1   60.00    1.20
  -1  -5  -1   60.31    1.20
   1  -5   1   58.97    1.20
  -1   5  -1   58.73    1.19
  -1   5  -1   59.85    1.20
   2  -5   1    7.41    0.20
  -2  -5  -1    7.46    0.19
  -2  -5  -1    7.44    0.17
  -2  -5  -1    7.24    0.19
  -2  -5  -1    7.45    0.18
  -2   5  -1    7.29    0.19
  -2   5  -1    7.28    0.16
  -2   5  -1    7.26    0.18
   3  -5   1   43.24    0.89
  -3  -5  -1   43.36    0.89
  -3  -5  -1   42.23    0.88
  -3  -5  -1   42.81    0.88
  -3   5  -1   40.85    0.87
  -3   5  -1   42.36    0.86
  -3   5  -1   41.83    0.88
   3   5   1   41.77    0.86
   4  -5   1   15.34    0.38
  -4  -5  -1   15.28    0.38
  -4  -5  -1   15.57    0.39
  -4  -5  -1   15.45    0.37
   4   5   1   15.40    0.34
  -4   5  -1   15.56    0.37
  -4   5  -1   15.61    0.39
  -4   5  -1   15.72    0.34
  -5  -5  -1    9.38    0.28
  -5  -5  -1    9.16    0.28
   5  -5   1    9.52    0.31
  -5  -5  -1    9.32    0.29
  -5   5  -1    9.41    0.26
  -5   5  -1    9.11    0.24
  -5   5  -1    9.08    0.30
  -6  -5  -1    7.93    0.29
  -6  -5  -1    7.73    0.28
   6  -5   1    8.15    0.28
  -6  -5  -1    8.19    0.29
  -6   5  -1    7.83    0.26
  -6   5  -1    7.65    0.30
  -6   5  -1    8.04    0.24
   6   5   1    7.52    0.21
   7  -5   1    5.50    0.25
  -7  -5  -1    5.68    0.28
  -7  -5  -1    5.00    0.29
  -7  -5  -1    5.42    0.28
  -7   5  -1    5.24    0.22
  -7   5  -1    4.81    0.28
   7   5   1    5.30    0.27
   7   5   1    4.96    0.17
  -7   5  -1    5.07    0.24
   8  -5   1    6.07    0.28
  -8  -5  -1    6.23    0.34
  -8  -5  -1    6.42    0.33
   8  -5   1    5.98    0.25
  -8   5  -1    6.17    0.29
   8   5   1    5.91    0.32
   9  -5   1    0.64    0.17
  -9  -5  -1    0.50    0.22
  -9  -5  -1    0.75    0.23
   9  -5   1    0.82    0.15
  -9   5  -1    0.98    0.22
   9   5   1    1.11    0.22
  -9   5  -1    0.59    0.19
  10  -5   1    6.67    0.36
 -10  -5  -1    6.74    0.43
  10  -5   1    6.46    0.31
 -10   5  -1    6.72    0.41
 -10   5  -1    7.32    0.38
 -11  -5  -1    0.46    0.29
 -11  -5  -1    0.76    0.27
  11   5   1    0.57    0.25
 -11   5  -1    0.61    0.27
 -11  -6   1    1.09    0.29
 -11  -6   1    1.02    0.30
 -11   6   1    1.05    0.28
  11   6  -1    0.96    0.26
 -10  -6   1    3.27    0.57
 -10  -6   1    3.18    0.31
  10  -6  -1    3.54    0.29
 -10   6   1    3.87    0.42
 -10   6   1    3.10    0.25
   9  -6  -1    2.31    0.20
  -9  -6   1    2.35    0.26
   9  -6  -1    2.75    0.25
  -9  -6   1    2.73    0.29
  -9   6   1    2.60    0.23
  -9   6   1    2.93    0.27
   9   6  -1    2.76    0.25
   8  -6  -1   13.01    0.40
  -8  -6   1   12.58    0.44
  -8  -6   1   13.31    0.48
   8  -6  -1   12.39    0.35
   8   6  -1   12.84    0.43
  -8   6   1   12.89    0.47
  -8   6   1   12.45    0.37
   7  -6  -1   32.61    0.72
  -7  -6   1   33.40    0.80
  -7  -6   1   33.23    0.83
   7  -6  -1   33.59    0.77
   7   6  -1   34.51    0.79
  -7   6   1   33.79    0.83
   6  -6  -1    0.19    0.10
   6  -6  -1    0.19    0.07
  -6  -6   1    0.30    0.12
  -6  -6   1    0.20    0.12
  -6   6   1    0.21    0.08
   6   6  -1    0.30    0.11
  -6   6   1    0.38    0.14
   5  -6  -1   53.93    1.14
  -5  -6   1   52.98    1.12
   5  -6  -1   50.36    1.07
  -5  -6   1   53.02    1.13
   5   6  -1   52.89    1.12
  -5   6   1   51.78    1.14
  -5   6   1   52.50    1.08
  -4  -6   1    0.14    0.07
   4  -6  -1    0.25    0.07
  -4  -6   1    0.19    0.08
   4   6  -1    0.28    0.08
  -4   6   1    0.20    0.08
  -3  -6   1  125.87    2.46
  -3  -6   1  121.75    2.46
   3  -6  -1  124.65    2.46
  -3   6   1  122.80    2.47
   3   6  -1  118.89    2.46
  -3   6   1  122.25    2.43
  -2  -6   1   17.25    0.38
   2  -6  -1   17.39    0.38
  -2  -6   1   17.26    0.38
   2   6  -1   16.18    0.38
  -2   6   1   16.99    0.35
  -2   6   1   17.05    0.38
   1  -6  -1   68.99    1.41
  -1  -6   1   67.39    1.39
  -1  -6   1   70.53    1.41
   1  -6  -1   71.04    1.41
  -1   6   1   70.82    1.41
  -1   6   1   70.28    1.39
   1   6  -1   71.06    1.41
   0  -6  -1   87.17    1.77
   0  -6   1   90.48    1.79
   0  -6  -1   87.28    1.79
   0  -6  -1   92.47    1.78
   0  -6  -1   88.71    1.79
   0  -6   1   88.32    1.79
   0   6  -1   90.14    1.78
   0   6  -1   91.46    1.79
   1  -6   1    4.05    0.13
  -1  -6  -1    4.07    0.11
   1  -6   1    4.05    0.12
  -1  -6  -1    4.17    0.12
  -1  -6  -1    4.10    0.12
  -1   6  -1    4.03    0.12
  -1   6  -1    4.20    0.10
  -2  -6  -1  165.36    3.26
   2  -6   1  162.36    3.26
  -2  -6  -1  163.31    3.25
  -2  -6  -1  164.22    3.25
  -2  -6  -1  165.62    3.24
  -2   6  -1  162.53    3.25
  -2   6  -1  162.45    3.23
  -2   6  -1  164.07    3.25
  -3  -6  -1    2.24    0.12
  -3  -6  -1    2.22    0.13
   3  -6   1    2.21    0.12
  -3  -6  -1    2.12    0.11
  -3   6  -1    2.19    0.10
  -3   6  -1    2.21    0.08
  -3   6  -1    2.27    0.11
   3   6   1    2.19    0.08
   4  -6   1   69.87    1.42
  -4  -6  -1   69.24    1.41
  -4  -6  -1   69.84    1.43
  -4  -6  -1   68.38    1.42
  -4   6  -1   68.13    1.42
  -4   6  -1   68.54    1.41
   4   6   1   68.06    1.38
  -4   6  -1   67.37    1.40
  -5  -6  -1    2.36    0.17
  -5  -6  -1    2.17    0.18
   5  -6   1    2.43    0.17
  -5  -6  -1    2.61    0.17
  -5   6  -1    2.41    0.17
   5   6   1    2.48    0.10
  -5   6  -1    2.49    0.14
  -5   6  -1    2.54    0.12
  -6  -6  -1   41.34    0.93
  -6  -6  -1   41.92    0.93
   6  -6   1   40.61    0.91
  -6  -6  -1   41.92    0.94
  -6   6  -1   41.78    0.88
  -6   6  -1   41.81    0.90
  -6   6  -1   40.59    0.94
  -7  -6  -1   23.02    0.61
  -7  -6  -1   23.72    0.61
  -7  -6  -1   22.84    0.61
   7  -6   1   23.56    0.59
  -7   6  -1   23.27    0.63
   7   6   1   24.52    0.61
  -7   6  -1   22.94    0.57
   8  -6   1    2.31    0.19
   8  -6   1    2.02    0.19
  -8  -6  -1    2.33    0.23
  -8  -6  -1    2.29    0.24
  -8  -6  -1    2.62    0.23
   8   6   1    2.14    0.22
  -8   6  -1    2.30    0.20
  -8   6  -1    2.17    0.23
  -9  -6  -1    7.39    0.40
   9  -6   1    6.51    0.28
  -9  -6  -1    6.49    0.40
   9  -6   1    7.39    0.34
  -9   6  -1    7.38    0.39
   9   6   1    6.90    0.38
  -9   6  -1    6.99    0.33
  10  -6   1    0.78    0.20
 -10  -6  -1    1.07    0.26
 -10  -6  -1    0.94    0.28
 -10   6  -1    0.38    0.22
  10   6   1    0.76    0.24
 -10   6  -1    0.95    0.26
 -11   6  -1    3.94    0.35
 -11  -7   1    3.43    0.35
  11   7  -1    5.05    0.41
  10  -7  -1    0.19    0.17
 -10  -7   1    0.20    0.37
 -10  -7   1    0.04    0.27
 -10   7   1    0.15    0.25
  10   7  -1   -0.27    0.22
  -9  -7   1    6.53    0.39
   9  -7  -1    6.97    0.32
  -9  -7   1    6.20    0.42
  -9   7   1    6.76    0.29
   9   7  -1    7.00    0.38
  -9   7   1    6.66    0.40
  -8  -7   1    2.41    0.23
   8  -7  -1    2.77    0.22
   8  -7  -1    2.95    0.24
  -8  -7   1    2.24    0.25
  -8   7   1    3.07    0.26
  -8   7   1    2.42    0.20
   8   7  -1    2.99    0.24
  -7  -7   1    8.09    0.33
   7  -7  -1    8.36    0.24
  -7  -7   1    8.36    0.36
   7  -7  -1    8.63    0.31
   7   7  -1    8.73    0.33
  -7   7   1    7.83    0.29
  -7   7   1    8.34    0.36
  -6  -7   1   11.40    0.37
   6  -7  -1   10.32    0.26
  -6  -7   1   11.14    0.35
   6  -7  -1   10.62    0.33
  -6   7   1   10.57    0.28
  -6   7   1   10.49    0.37
   6   7  -1   10.50    0.34
   5  -7  -1    4.04    0.19
  -5  -7   1    4.47    0.21
  -5  -7   1    4.70    0.21
  -5   7   1    4.08    0.22
  -5   7   1    4.18    0.15
   5   7  -1    4.37    0.20
  -4  -7   1   28.44    0.64
   4  -7  -1   27.66    0.62
  -4  -7   1   28.22    0.63
  -4   7   1   26.17    0.60
  -4   7   1   28.32    0.67
   4   7  -1   29.32    0.66
  -3  -7   1   11.82    0.31
  -3  -7   1   12.65    0.31
   3  -7  -1   12.32    0.31
  -3   7   1   11.92    0.31
   3   7  -1   11.91    0.30
  -3   7   1   12.19    0.27
   2  -7  -1    4.55    0.15
  -2  -7   1    4.64    0.15
  -2  -7   1    4.58    0.15
  -2  -7   1    4.51    0.11
  -2   7   1    4.87    0.15
   2   7  -1    4.66    0.15
  -2   7   1    4.57    0.12
   2   7  -1    4.60    0.14
  -1  -7   1   13.75    0.32
   1  -7  -1   13.92    0.32
  -1  -7   1   13.20    0.30
   1  -7  -1   13.94    0.32
  -1   7   1   14.06    0.30
   1   7  -1   14.06    0.32
   1   7  -1   13.86    0.31
  -1   7   1   13.97    0.32
   0  -7  -1   13.52    0.30
   0  -7  -1   13.27    0.30
   0  -7  -1   13.57    0.29
   0  -7  -1   12.86    0.28
   0  -7   1   13.43    0.30
   0  -7   1   12.96    0.32
   0   7   1   13.47    0.29
   0   7  -1   12.93    0.29
   0   7  -1   13.44    0.30
  -1  -7  -1    4.36    0.13
   1  -7   1    4.13    0.14
  -1  -7  -1    4.54    0.13
  -1  -7  -1    4.31    0.14
  -1  -7  -1    4.41    0.14
   1  -7   1    4.55    0.13
  -1   7  -1    4.19    0.11
  -1   7  -1    4.32    0.13
  -2  -7  -1   13.18    0.31
  -2  -7  -1   13.86    0.29
  -2  -7  -1   13.36    0.31
  -2  -7  -1   13.47    0.32
   2  -7   1   12.83    0.32
  -2   7  -1   12.84    0.30
  -2   7  -1   12.68    0.28
  -2   7  -1   13.15    0.31
  -3  -7  -1   28.24    0.62
  -3  -7  -1   28.38    0.62
  -3  -7  -1   29.38    0.60
   3  -7   1   29.15    0.63
  -3  -7  -1   28.87    0.63
  -3   7  -1   28.03    0.62
   3   7   1   29.16    0.59
  -3   7  -1   28.25    0.58
  -3   7  -1   28.29    0.61
   4  -7   1    7.51    0.24
  -4  -7  -1    7.35    0.22
   4   7   1    7.19    0.18
  -4   7  -1    7.05    0.23
  -4   7  -1    7.20    0.21
  -4   7  -1    7.31    0.18
  -5  -7  -1   10.00    0.31
   5  -7   1   10.19    0.31
  -5  -7  -1    9.93    0.30
  -5  -7  -1    9.64    0.30
  -5   7  -1    9.55    0.27
  -5   7  -1    9.80    0.24
   5   7   1    9.52    0.23
  -5   7  -1    9.33    0.31
   6  -7   1   14.17    0.40
  -6  -7  -1   14.10    0.40
  -6  -7  -1   13.69    0.40
  -6  -7  -1   13.45    0.41
   6   7   1   14.05    0.40
  -6   7  -1   13.44    0.34
  -6   7  -1   14.49    0.42
  -6   7  -1   13.23    0.37
  -7  -7  -1    2.13    0.21
  -7  -7  -1    1.94    0.21
   7  -7   1    1.69    0.15
  -7  -7  -1    2.36    0.20
   7  -7   1    2.22    0.19
  -7   7  -1    1.85    0.16
  -7   7  -1    2.25    0.22
   7   7   1    2.30    0.22
  -7   7  -1    2.06    0.16
   8  -7   1    9.78    0.30
   8  -7   1   10.68    0.41
  -8  -7  -1   10.27    0.42
  -8  -7  -1   10.29    0.41
   8   7   1    9.68    0.40
  -8   7  -1    9.86    0.36
  -8   7  -1    9.78    0.41
  -9  -7  -1   -0.09    0.20
   9  -7   1    0.56    0.18
  -9  -7  -1    0.19    0.24
   9  -7   1    0.37    0.14
   9   7   1   -0.02    0.21
  -9   7  -1    0.05    0.19
  -9   7  -1   -0.05    0.16
 -10  -7  -1    5.36    0.45
  10  -7   1    6.04    0.36
  10   7   1    6.33    0.42
 -10   7  -1    6.03    0.36
  10  -8  -1    0.14    0.18
 -10  -8   1   -0.11    0.25
 -10  -8   1   -0.10    0.26
  10   8  -1    0.04    0.24
 -10   8   1    0.29    0.24
  -9  -8   1    0.06    0.23
   9  -8  -1    0.61    0.18
  -9  -8   1   -0.25    0.23
   9   8  -1    0.46    0.22
  -9   8   1    0.27    0.22
  -9   8   1    0.29    0.15
   8  -8  -1    0.31    0.25
  -8  -8   1    0.33    0.20
   8  -8  -1    0.21    0.10
  -8  -8   1    0.15    0.20
  -8   8   1    0.22    0.12
   8   8  -1    0.12    0.18
  -8   8   1    0.63    0.21
  -7  -8   1   -0.18    0.15
  -7  -8   1    0.09    0.16
   7  -8  -1   -0.17    0.12
  -7   8   1   -0.09    0.17
  -7   8   1    0.06    0.10
  -6  -8   1    0.86    0.15
   6  -8  -1    1.16    0.14
  -6  -8   1    0.88    0.15
  -6   8   1    1.14    0.10
   6   8  -1    1.25    0.15
  -6   8   1    0.91    0.16
  -5  -8   1    0.32    0.12
   5  -8  -1    0.18    0.10
  -5  -8   1    0.29    0.11
   5   8  -1    0.54    0.11
  -5   8   1    0.34    0.11
  -5   8   1    0.38    0.07
   4  -8  -1    1.06    0.13
  -4  -8   1    1.18    0.11
  -4  -8   1    1.11    0.11
  -4   8   1    1.06    0.11
   4   8  -1    1.33    0.11
  -4   8   1    1.07    0.08
  -3  -8   1    2.89    0.14
   3  -8  -1    2.79    0.14
  -3  -8   1    2.92    0.14
  -3   8   1    2.86    0.10
   3   8  -1    3.01    0.14
  -3   8   1    2.92    0.14
  -2  -8   1    2.80    0.12
   2  -8  -1    2.64    0.12
  -2  -8   1    2.71    0.08
  -2  -8   1    2.87    0.13
  -2   8   1    2.85    0.12
   2   8  -1    2.66    0.12
  -2   8   1    2.76    0.09
   2   8  -1    2.70    0.12
   1  -8  -1    5.19    0.16
  -1  -8   1    5.16    0.14
  -1  -8   1    5.00    0.16
   1  -8  -1    5.49    0.16
  -1   8   1    5.11    0.13
   1   8  -1    5.09    0.15
   1   8  -1    5.08    0.16
  -1   8   1    5.23    0.16
   0  -8  -1    2.45    0.10
   0  -8  -1    2.71    0.10
   0  -8   1    2.50    0.10
   0  -8  -1    2.37    0.08
   0  -8  -1    2.64    0.11
   0  -8   1    2.63    0.11
   0   8   1    2.70    0.10
   0   8  -1    2.57    0.11
   0   8  -1    2.52    0.09
   1  -8   1    2.55    0.11
  -1  -8  -1    2.89    0.11
  -1  -8  -1    2.67    0.10
  -1  -8  -1    2.82    0.11
   1  -8   1    2.65    0.11
  -1  -8  -1    2.60    0.10
  -1   8  -1    2.61    0.08
  -1   8  -1    2.54    0.10
  -2  -8  -1    1.49    0.10
  -2  -8  -1    1.84    0.10
   2  -8   1    1.67    0.11
  -2  -8  -1    1.60    0.10
  -2  -8  -1    1.64    0.12
  -2   8  -1    1.55    0.09
  -2   8  -1    1.67    0.10
  -3  -8  -1    1.45    0.11
   3  -8   1    1.44    0.11
  -3  -8  -1    1.45    0.13
  -3  -8  -1    1.53    0.12
  -3  -8  -1    1.51    0.08
  -3   8  -1    1.54    0.11
  -3   8  -1    1.38    0.10
   4  -8   1    1.22    0.12
  -4  -8  -1    0.82    0.09
  -4  -8  -1    0.77    0.11
  -4  -8  -1    0.85    0.11
  -4   8  -1    0.90    0.11
   4   8   1    0.82    0.08
  -4   8  -1    0.85    0.07
  -4   8  -1    0.93    0.09
  -5  -8  -1    1.97    0.14
  -5  -8  -1    1.60    0.15
  -5  -8  -1    1.58    0.14
   5  -8   1    1.73    0.15
  -5   8  -1    1.56    0.09
  -5   8  -1    1.75    0.14
  -5   8  -1    1.88    0.15
   5   8   1    1.48    0.09
   6  -8   1    0.07    0.12
  -6  -8  -1    0.01    0.14
  -6  -8  -1    0.12    0.12
  -6  -8  -1    0.00    0.13
  -6   8  -1    0.07    0.13
  -6   8  -1    0.06    0.07
  -6   8  -1    0.06    0.10
   6   8   1    0.01    0.12
   7  -8   1    0.05    0.14
  -7  -8  -1   -0.01    0.15
  -7  -8  -1   -0.26    0.16
  -7  -8  -1   -0.06    0.19
   7  -8   1    0.13    0.09
   7   8   1    0.00    0.15
  -7   8  -1    0.13    0.12
  -7   8  -1   -0.02    0.16
  -8  -8  -1    0.48    0.21
   8  -8   1    0.60    0.12
   8  -8   1    0.48    0.17
  -8  -8  -1    0.89    0.20
  -8   8  -1    0.67    0.16
  -8   8  -1    0.54    0.19
   8   8   1    0.50    0.19
  -9  -8  -1   -0.11    0.24
  -9  -8  -1    0.19    0.22
   9  -8   1   -0.06    0.18
   9   8   1    0.32    0.22
  -9   8  -1    0.54    0.18
  -9   8  -1    0.37    0.21
 -10  -8  -1    0.02    0.25
  10  -8   1    0.38    0.20
 -10  -8  -1    0.36    0.28
 -10   8  -1    0.15    0.23
 -10   8  -1    0.07    0.20
  10   8   1    0.26    0.25
 -10  -9   1   -0.31    0.26
  10  -9  -1    0.02    0.18
 -10  -9   1   -0.33    0.26
 -10   9   1    0.23    0.25
  10   9  -1    0.49    0.26
  -9  -9   1    4.16    0.33
   9  -9  -1    5.19    0.32
  -9  -9   1    4.31    0.35
  -9   9   1    4.92    0.39
   9   9  -1    5.23    0.37
  -8  -9   1    2.14    0.26
   8  -9  -1    2.76    0.22
  -8  -9   1    2.29    0.25
  -8   9   1    2.73    0.27
   8   9  -1    2.26    0.24
  -8   9   1    2.22    0.19
  -7  -9   1    2.26    0.30
  -7  -9   1    2.63    0.25
   7  -9  -1    2.29    0.20
   7   9  -1    2.84    0.25
  -7   9   1    2.66    0.24
  -7   9   1    2.24    0.17
   6  -9  -1   14.88    0.42
  -6  -9   1   14.66    0.44
  -6  -9   1   15.16    0.45
  -6   9   1   14.66    0.36
  -6   9   1   14.50    0.45
   6   9  -1   15.65    0.43
  -5  -9   1    0.96    0.14
  -5  -9   1    1.10    0.14
   5  -9  -1    1.18    0.13
  -5   9   1    1.05    0.14
  -5   9   1    1.20    0.09
   5   9  -1    1.52    0.14
  -4  -9   1   22.88    0.55
  -4  -9   1   23.65    0.55
   4  -9  -1   22.66    0.54
   4   9  -1   23.19    0.54
  -4   9   1   22.83    0.49
  -4   9   1   23.13    0.55
   3  -9  -1    2.71    0.14
  -3  -9   1    2.72    0.15
  -3  -9   1    2.96    0.14
  -3   9   1    2.74    0.14
   3   9  -1    2.88    0.14
  -2  -9   1   42.74    0.90
   2  -9  -1   42.56    0.91
  -2  -9   1   43.46    0.91
  -2  -9   1   41.87    0.87
   2   9  -1   43.32    0.90
   2   9  -1   41.36    0.89
  -2   9   1   42.57    0.90
  -2   9   1   44.26    0.87
  -1  -9   1   19.90    0.43
   1  -9  -1   20.43    0.45
  -1  -9   1   20.24    0.45
   1  -9  -1   20.16    0.45
   1   9  -1   20.45    0.45
   1   9  -1   19.83    0.44
  -1   9   1   20.24    0.45
  -1   9   1   19.72    0.44
   0  -9  -1   15.76    0.37
   0  -9  -1   16.17    0.37
   0  -9   1   16.13    0.37
   0  -9   1   15.87    0.36
   0  -9  -1   15.72    0.34
   0   9   1   16.48    0.36
   0   9   1   15.24    0.34
   0   9  -1   16.18    0.37
  -1  -9  -1   50.13    1.00
   1  -9   1   47.50    1.00
  -1  -9  -1   48.55    0.99
  -1  -9  -1   48.59    1.00
   1  -9   1   48.32    1.01
  -1  -9  -1   47.82    1.00
  -1   9  -1   47.99    0.97
  -1   9  -1   48.61    1.00
  -2  -9  -1    0.88    0.07
  -2  -9  -1    0.85    0.09
   2  -9   1    0.83    0.08
  -2  -9  -1    0.94    0.08
  -2  -9  -1    0.82    0.08
  -2   9  -1    1.06    0.08
  -2   9  -1    0.91    0.07
  -3  -9  -1   26.41    0.59
   3  -9   1   27.82    0.62
  -3  -9  -1   23.67    0.56
  -3  -9  -1   25.81    0.58
  -3  -9  -1   26.45    0.60
  -3   9  -1   26.56    0.59
  -3   9  -1   26.73    0.57
   4  -9   1    0.11    0.09
  -4  -9  -1    0.37    0.11
  -4  -9  -1    0.22    0.09
  -4  -9  -1    0.45    0.09
  -4   9  -1    0.32    0.09
   4   9   1    0.28    0.05
  -4   9  -1    0.47    0.08
  -5  -9  -1   17.94    0.47
  -5  -9  -1   17.80    0.46
   5  -9   1   18.40    0.47
  -5  -9  -1   17.49    0.50
  -5   9  -1   18.35    0.48
   5   9   1   18.47    0.47
   6  -9   1    4.47    0.15
   6  -9   1    4.77    0.26
  -6  -9  -1    4.74    0.26
  -6  -9  -1    4.67    0.28
  -6  -9  -1    4.64    0.25
  -6   9  -1    4.31    0.26
   6   9   1    4.71    0.26
  -6   9  -1    4.43    0.21
  -7  -9  -1    2.32    0.22
  -7  -9  -1    2.27    0.21
   7  -9   1    2.30    0.22
  -7  -9  -1    2.25    0.23
   7  -9   1    2.09    0.14
   7   9   1    2.47    0.22
  -7   9  -1    2.07    0.17
  -7   9  -1    1.88    0.21
  -8  -9  -1    7.79    0.38
  -8  -9  -1    8.08    0.41
   8  -9   1    7.53    0.35
   8   9   1    7.93    0.39
  -8   9  -1    7.81    0.31
  -8   9  -1    7.17    0.38
   9  -9   1    0.04    0.19
  -9  -9  -1   -0.04    0.25
  -9  -9  -1   -0.17    0.20
  -9   9  -1    0.43    0.18
   9   9   1   -0.25    0.22
  -9   9  -1    0.04    0.21
 -10  -9  -1    2.39    0.33
  10  -9   1    2.61    0.29
 -10  -9  -1    2.05    0.30
 -10   9  -1    2.39    0.23
 -10   9  -1    2.52    0.30
  10   9   1    2.43    0.31
  10 -10  -1    5.87    0.46
 -10 -10   1    4.45    0.39
 -10 -10   1    4.28    0.37
 -10  10   1    5.64    0.44
  10  10  -1    5.84    0.44
  -9 -10   1    2.85    0.32
   9 -10  -1    3.25    0.25
  -9 -10   1    3.14    0.31
  -9  10   1    3.42    0.31
   9  10  -1    3.20    0.30
   8 -10  -1    7.64    0.36
  -8 -10   1    7.52    0.42
  -8 -10   1    7.47    0.40
  -8  10   1    7.01    0.26
   8  10  -1    8.23    0.38
  -8  10   1    7.86    0.42
  -7 -10   1   13.72    0.47
  -7 -10   1   13.39    0.45
  -7  10   1   13.21    0.47
  -7  10   1   12.07    0.35
   7  10  -1   13.35    0.43
   6 -10  -1    9.90    0.34
  -6 -10   1   10.57    0.37
  -6 -10   1    9.36    0.36
  -6  10   1    9.98    0.37
   6  10  -1   10.03    0.35
  -6  10   1    9.90    0.27
  -5 -10   1   27.90    0.66
  -5 -10   1   27.08    0.66
   5 -10  -1   26.72    0.65
  -5  10   1   27.62    0.66
  -5  10   1   26.87    0.59
   5  10  -1   27.59    0.65
  -4 -10   1    5.58    0.22
   4 -10  -1    5.62    0.22
  -4 -10   1    6.00    0.23
   4  10  -1    5.65    0.22
  -4  10   1    5.44    0.22
  -4  10   1    5.53    0.16
   3 -10  -1   60.49    1.26
  -3 -10   1   58.21    1.25
  -3 -10   1   59.64    1.26
   3  10  -1   61.06    1.26
  -3  10   1   60.30    1.26
   3  10  -1   59.89    1.25
  -3  10   1   59.70    1.21
  -2 -10   1   13.84    0.31
   2 -10  -1   14.17    0.35
  -2 -10   1   13.95    0.35
  -2  10   1   14.16    0.31
   2  10  -1   13.66    0.34
   2  10  -1   13.76    0.35
  -2  10   1   14.20    0.35
  -1 -10   1   20.66    0.47
  -1 -10   1   20.60    0.45
   1 -10  -1   20.89    0.47
   1 -10  -1   21.19    0.47
   1  10  -1   21.47    0.47
  -1  10   1   21.00    0.45
  -1  10   1   20.15    0.47
   1  10  -1   19.76    0.45
   0 -10   1   25.58    0.56
   0 -10   1   25.44    0.55
   0 -10  -1   25.21    0.55
   0 -10  -1   24.39    0.55
   0  10   1   25.37    0.54
   0  10   1   24.39    0.52
   0  10  -1   25.45    0.55
   0  10  -1   24.80    0.53
  -1 -10  -1    9.44    0.24
  -1 -10  -1    9.40    0.25
   1 -10   1    9.76    0.26
  -1 -10  -1    9.73    0.25
  -1 -10  -1    9.39    0.24
   1 -10   1    9.00    0.25
  -1  10  -1    9.48    0.22
   1  10   1    9.37    0.24
  -1  10  -1    9.82    0.25
  -2 -10  -1   68.41    1.39
  -2 -10  -1   67.28    1.38
  -2 -10  -1   66.52    1.37
  -2 -10  -1   66.69    1.38
   2 -10   1   66.50    1.40
  -2  10  -1   67.85    1.38
  -2  10  -1   67.20    1.39
   2  10   1   68.29    1.38
  -3 -10  -1   12.64    0.29
  -3 -10  -1   12.75    0.34
  -3 -10  -1   12.57    0.33
  -3 -10  -1   12.48    0.40
   3 -10   1   11.49    0.33
   3  10   1   12.44    0.33
  -3  10  -1   12.04    0.31
  -4 -10  -1   27.56    0.63
  -4 -10  -1   27.49    0.64
  -4 -10  -1   27.54    0.65
   4 -10   1   27.81    0.65
  -4  10  -1   27.15    0.61
  -4  10  -1   27.35    0.64
   4  10   1   27.47    0.64
  -5 -10  -1   17.45    0.46
   5 -10   1   17.37    0.47
  -5 -10  -1   17.04    0.50
  -5 -10  -1   17.90    0.47
   5  10   1   17.68    0.47
  -5  10  -1   17.79    0.43
  -5  10  -1   17.63    0.47
  -6 -10  -1   12.29    0.41
  -6 -10  -1   12.36    0.39
   6 -10   1   11.79    0.39
  -6 -10  -1   12.14    0.40
  -6  10  -1   12.28    0.35
  -6  10  -1   11.90    0.40
   6  10   1   12.45    0.40
   7 -10   1   13.10    0.43
  -7 -10  -1   13.15    0.51
  -7 -10  -1   13.03    0.47
  -7  10  -1   12.62    0.38
   7  10   1   12.75    0.44
  -7  10  -1   13.26    0.47
   8 -10   1    2.42    0.24
  -8 -10  -1    2.60    0.25
  -8 -10  -1    2.80    0.28
  -8  10  -1    3.08    0.24
  -8  10  -1    2.61    0.27
   8  10   1    2.44    0.25
   9 -10   1    8.10    0.39
  -9 -10  -1    6.85    0.57
  -9 -10  -1    8.23    0.43
  -9  10  -1    8.18    0.44
  -9  10  -1    8.18    0.36
  10 -10   1    0.16    0.20
 -10 -10  -1   -0.03    0.24
 -10 -10  -1    0.03    0.28
 -10  10  -1   -0.18    0.22
  10  10   1   -0.01    0.26
 -10  10  -1    0.07    0.24
 -10 -11   1   -0.11    0.27
  10 -11  -1    0.15    0.20
 -10 -11   1    0.06    0.28
 -10  11   1    0.14    0.26
  10  11  -1   -0.09    0.26
   9 -11  -1    5.70    0.36
  -9 -11   1    4.76    0.55
  -9 -11   1    4.84    0.44
   9  11  -1    6.70    0.44
  -8 -11   1    2.11    0.26
   8 -11  -1    2.29    0.23
  -8 -11   1    2.37    0.27
  -8  11   1    2.57    0.29
   8  11  -1    2.27    0.25
   7 -11  -1    3.49    0.27
  -7 -11   1    3.75    0.31
  -7 -11   1    2.79    0.25
  -7  11   1    3.36    0.27
  -7  11   1    3.12    0.22
   7  11  -1    3.54    0.29
  -6 -11   1   13.62    0.44
  -6 -11   1   14.05    0.44
   6 -11  -1   13.33    0.42
  -6  11   1   13.10    0.34
   6  11  -1   14.26    0.43
  -6  11   1   14.08    0.45
  -5 -11   1    0.71    0.15
   5 -11  -1    0.67    0.13
  -5 -11   1    0.50    0.13
  -5  11   1    0.63    0.08
   5  11  -1    0.61    0.13
  -5  11   1    0.42    0.13
  -4 -11   1   21.15    0.54
   4 -11  -1   22.58    0.54
  -4 -11   1   21.83    0.54
   4  11  -1   21.85    0.53
  -4  11   1   21.74    0.55
  -4  11   1   21.50    0.47
   3 -11  -1    5.72    0.22
  -3 -11   1    5.76    0.21
  -3 -11   1    5.71    0.22
  -3 -11   1    5.57    0.14
   3  11  -1    5.32    0.20
  -3  11   1    5.57    0.21
   3  11  -1    5.67    0.21
  -3  11   1    5.74    0.16
  -2 -11   1   26.57    0.57
   2 -11  -1   26.29    0.62
  -2 -11   1   27.06    0.61
  -2  11   1   27.38    0.57
   2  11  -1   26.53    0.59
  -2  11   1   27.40    0.61
   2  11  -1   26.60    0.64
   1 -11  -1   19.75    0.45
   1 -11  -1   18.08    0.45
  -1 -11   1   19.04    0.43
  -1 -11   1   19.55    0.45
  -1  11   1   18.89    0.42
   1  11  -1   19.12    0.44
   1  11  -1   18.73    0.42
  -1  11   1   18.80    0.45
   0 -11   1   13.08    0.33
   0 -11  -1   13.06    0.33
   0 -11   1   13.53    0.33
   0 -11  -1   13.26    0.33
   0  11  -1   13.16    0.30
   0  11  -1   13.46    0.33
   0  11   1   13.60    0.32
   1 -11   1   35.17    0.77
  -1 -11  -1   35.17    0.74
  -1 -11  -1   35.70    0.77
  -1 -11  -1   34.78    0.75
   1 -11   1   36.65    0.77
  -1 -11  -1   36.49    0.76
  -1  11  -1   35.25    0.72
   1  11   1   34.39    0.74
   1  11   1   35.75    0.76
  -1  11  -1   35.23    0.76
   2 -11   1    2.94    0.20
  -2 -11  -1    3.05    0.21
  -2 -11  -1    3.05    0.16
  -2 -11  -1    3.16    0.15
  -2 -11  -1    2.96    0.13
  -2  11  -1    3.05    0.14
   2  11   1    2.86    0.14
  -3 -11  -1   26.14    0.56
  -3 -11  -1   26.13    0.60
   3 -11   1   25.92    0.61
  -3 -11  -1   26.37    0.60
  -3 -11  -1   26.14    0.61
   3  11   1   26.58    0.60
  -3  11  -1   26.17    0.60
  -3  11  -1   26.45    0.58
   4 -11   1    0.09    0.10
  -4 -11  -1    0.15    0.11
  -4 -11  -1   -0.03    0.10
  -4 -11  -1    0.13    0.09
  -4  11  -1   -0.03    0.08
  -4  11  -1    0.01    0.10
   4  11   1   -0.12    0.10
   4  11   1    0.09    0.06
  -5 -11  -1   16.26    0.47
  -5 -11  -1   16.93    0.45
   5 -11   1   17.37    0.47
  -5 -11  -1   15.88    0.46
  -5  11  -1   17.23    0.46
  -5  11  -1   16.31    0.42
   5  11   1   17.36    0.47
  -6 -11  -1    6.61    0.44
   6 -11   1    6.77    0.31
  -6 -11  -1    7.09    0.30
  -6  11  -1    6.58    0.25
   6  11   1    6.50    0.45
  -6  11  -1    6.75    0.31
  -7 -11  -1    2.35    0.25
  -7 -11  -1    2.08    0.21
   7 -11   1    2.14    0.21
  -7  11  -1    2.22    0.17
  -7  11  -1    2.02    0.23
   7  11   1    2.04    0.23
  -8 -11  -1    8.87    0.44
  -8 -11  -1    8.08    0.40
   8 -11   1    9.17    0.40
  -8  11  -1    9.09    0.43
   8  11   1    9.02    0.43
  -8  11  -1    8.28    0.37
  -9 -11  -1    0.09    0.22
  -9 -11  -1   -0.40    0.26
   9 -11   1    0.21    0.20
   9  11   1    0.34    0.24
  -9  11  -1    0.48    0.19
  -9  11  -1   -0.14    0.22
 -10 -11  -1    1.83    0.29
  10 -11   1    2.04    0.26
 -10 -11  -1    2.00    0.33
 -10  11  -1    2.62    0.31
  10  11   1    2.08    0.31
 -10 -12   1   -0.47    0.28
 -10 -12   1    0.16    0.29
  10 -12  -1    0.03    0.20
  10  12  -1    0.30    0.27
 -10  12   1    0.02    0.26
  -9 -12   1   -0.02    0.26
  -9 -12   1    0.10    0.26
   9 -12  -1    0.11    0.19
   9  12  -1   -0.13    0.23
  -9  12   1   -0.13    0.24
   8 -12  -1   -0.07    0.18
  -8 -12   1   -0.20    0.23
  -8 -12   1   -0.14    0.22
   8  12  -1   -0.20    0.20
  -8  12   1   -0.05    0.22
  -7 -12   1   -0.23    0.19
   7 -12  -1    0.05    0.15
  -7 -12   1    0.18    0.19
  -7  12   1    0.00    0.16
   7  12  -1    0.07    0.18
  -7  12   1    0.25    0.19
  -6 -12   1   -0.05    0.16
  -6 -12   1    0.13    0.17
   6  12  -1    0.01    0.15
  -6  12   1   -0.11    0.08
  -6  12   1   -0.04    0.15
  -5 -12   1    0.00    0.12
  -5 -12   1    0.00    0.14
   5 -12  -1    0.07    0.12
  -5  12   1    0.25    0.13
  -5  12   1   -0.06    0.07
   5  12  -1    0.05    0.12
  -4 -12   1    0.16    0.11
  -4 -12   1    0.22    0.12
   4 -12  -1    0.22    0.11
   4  12  -1    0.21    0.11
  -4  12   1    0.07    0.12
  -4  12   1    0.11    0.06
   4  12  -1    0.25    0.11
  -3 -12   1    0.37    0.10
  -3 -12   1    0.24    0.11
  -3 -12   1    0.31    0.05
   3 -12  -1    0.41    0.10
  -3  12   1    0.40    0.10
   3  12  -1    0.41    0.10
   3  12  -1    0.32    0.10
  -3  12   1    0.39    0.06
  -2 -12   1    1.22    0.09
   2 -12  -1    1.29    0.12
  -2 -12   1    1.18    0.11
   2  12  -1    1.08    0.11
   2  12  -1    1.44    0.11
  -2  12   1    1.26    0.11
  -2  12   1    1.23    0.09
  -1 -12   1    0.54    0.07
  -1 -12   1    0.65    0.09
   1 -12  -1    0.70    0.13
   1 -12  -1    0.67    0.09
  -1  12   1    0.66    0.07
  -1  12   1    0.51    0.09
   1  12  -1    0.61    0.08
   0 -12   1    0.29    0.08
   0 -12   1    0.28    0.08
   0 -12  -1    0.27    0.07
   0 -12  -1    0.32    0.08
   0  12   1    0.30    0.05
   0  12  -1    0.38    0.08
   0  12   1    0.25    0.07
   0  12  -1    0.28    0.06
  -1 -12  -1    0.85    0.10
   1 -12   1    1.02    0.10
  -1 -12  -1    0.94    0.10
  -1 -12  -1    0.96    0.09
   1 -12   1    0.93    0.10
  -1  12  -1    0.86    0.07
   1  12   1    1.06    0.10
  -1  12  -1    0.97    0.09
   1  12   1    1.16    0.09
   2 -12   1    0.76    0.10
  -2 -12  -1    0.63    0.09
  -2 -12  -1    0.62    0.08
  -2 -12  -1    0.74    0.10
  -2 -12  -1    0.61    0.09
  -2  12  -1    0.80    0.10
   2  12   1    0.78    0.09
  -2  12  -1    0.69    0.09
  -3 -12  -1    0.22    0.09
  -3 -12  -1    0.42    0.07
  -3 -12  -1    0.22    0.10
   3 -12   1    0.31    0.10
  -3 -12  -1    0.23    0.10
  -3  12  -1    0.27    0.09
  -3  12  -1    0.33    0.08
   3  12   1    0.30    0.10
  -4 -12  -1   -0.03    0.11
   4 -12   1    0.14    0.11
  -4 -12  -1    0.04    0.06
  -4 -12  -1    0.16    0.12
  -4 -12  -1    0.01    0.10
  -4  12  -1    0.12    0.08
   4  12   1    0.13    0.11
   4  12   1    0.08    0.07
  -4  12  -1    0.04    0.10
   5 -12   1    0.05    0.13
  -5 -12  -1    0.03    0.14
  -5 -12  -1    0.08    0.11
  -5 -12  -1    0.03    0.14
  -5  12  -1   -0.09    0.12
  -5  12  -1    0.08    0.09
   5  12   1    0.12    0.13
   6 -12   1    0.35    0.15
  -6 -12  -1    0.39    0.18
  -6 -12  -1    0.14    0.14
  -6  12  -1    0.23    0.17
   6  12   1    0.34    0.17
  -6  12  -1    0.36    0.11
   7 -12   1    0.34    0.17
  -7 -12  -1    0.02    0.20
  -7 -12  -1   -0.06    0.16
   7  12   1    0.09    0.18
  -7  12  -1    0.21    0.13
  -7  12  -1    0.05    0.18
  -8 -12  -1   -0.06    0.23
  -8 -12  -1    0.02    0.19
   8 -12   1   -0.04    0.19
  -8  12  -1    0.07    0.17
   8  12   1   -0.10    0.22
  -8  12  -1   -0.21    0.19
   9 -12   1    0.13    0.24
  -9 -12  -1   -0.39    0.27
  -9  12  -1   -0.04    0.29
  -9  12  -1    0.28    0.17
   9  12   1   -0.05    0.24
 -10 -12  -1   -0.22    0.30
  10  12   1   -0.32    0.26
   9 -13  -1    3.34    0.28
  -9 -13   1    3.23    0.35
  -9 -13   1    3.73    0.36
   9  13  -1    2.75    0.30
  -9  13   1    3.62    0.35
   9  13  -1    4.21    0.34
  -8 -13   1    2.00    0.27
   8 -13  -1    2.37    0.25
  -8 -13   1    2.43    0.29
  -8  13   1    2.17    0.28
   8  13  -1    2.15    0.26
  -7 -13   1    1.93    0.25
   7 -13  -1    2.56    0.24
  -7 -13   1    2.52    0.26
  -7  13   1    2.60    0.26
   7  13  -1    2.74    0.25
  -6 -13   1   10.95    0.42
   6 -13  -1   11.47    0.40
  -6 -13   1   12.15    0.42
   6  13  -1   11.62    0.41
   6  13  -1   11.97    0.40
  -6  13   1   10.81    0.29
  -6  13   1   10.37    0.41
  -5 -13   1    0.06    0.13
  -5 -13   1   -0.04    0.14
   5 -13  -1   -0.12    0.12
  -5  13   1    0.05    0.07
  -5  13   1    0.06    0.13
   5  13  -1    0.19    0.14
   5  13  -1   -0.08    0.13
   4 -13  -1   19.25    0.51
  -4 -13   1   18.99    0.51
  -4 -13   1   18.65    0.50
   4  13  -1   19.11    0.49
  -4  13   1   18.83    0.43
   4  13  -1   20.19    0.51
  -4  13   1   19.50    0.51
   3 -13  -1    5.95    0.31
  -3 -13   1    6.12    0.26
  -3 -13   1    5.74    0.16
  -3  13   1    6.00    0.24
  -3  13   1    5.86    0.18
   3  13  -1    6.38    0.24
   3  13  -1    6.07    0.23
  -2 -13   1   11.83    0.29
  -2 -13   1   12.28    0.34
   2 -13  -1   11.83    0.34
   2  13  -1   12.08    0.34
  -2  13   1   12.14    0.34
   2  13  -1   12.33    0.35
  -2  13   1   12.34    0.30
   1 -13  -1   13.52    0.36
  -1 -13   1   13.08    0.33
  -1 -13   1   12.76    0.35
   1 -13  -1   13.25    0.35
   1  13  -1   13.01    0.32
   1  13  -1   13.66    0.35
  -1  13   1   13.26    0.32
  -1  13   1   13.03    0.35
   0 -13   1    8.90    0.27
   0 -13   1    8.59    0.25
   0 -13  -1    8.81    0.27
   0 -13  -1    8.43    0.26
   0  13  -1    8.88    0.26
   0  13   1    8.68    0.22
   0  13   1    8.74    0.25
   0  13  -1    8.40    0.22
   1 -13   1   17.40    0.43
   1 -13   1   16.98    0.43
  -1 -13  -1   17.05    0.41
  -1 -13  -1   17.15    0.43
   1  13   1   17.90    0.45
   1  13   1   16.40    0.39
  -2 -13  -1    3.37    0.17
   2 -13   1    3.50    0.19
  -2 -13  -1    3.62    0.15
  -2 -13  -1    3.63    0.19
   2 -13   1    3.67    0.18
  -2  13  -1    3.45    0.18
   2  13   1    3.39    0.17
   2  13   1    3.54    0.18
  -3 -13  -1   24.47    0.58
   3 -13   1   25.00    0.60
  -3 -13  -1   24.62    0.55
  -3 -13  -1   24.81    0.60
  -3  13  -1   24.38    0.59
   3  13   1   24.96    0.58
  -3  13  -1   24.43    0.56
  -4 -13  -1    0.56    0.14
   4 -13   1    0.58    0.14
  -4 -13  -1    0.49    0.12
  -4 -13  -1    0.55    0.07
   4  13   1    0.48    0.08
  -4  13  -1    0.42    0.10
   4  13   1    0.47    0.13
  -4  13  -1    0.45    0.12
   5 -13   1   13.49    0.43
  -5 -13  -1   13.13    0.40
  -5 -13  -1   13.26    0.43
  -5  13  -1   13.54    0.42
  -5  13  -1   13.32    0.36
   5  13   1   13.43    0.42
  -6 -13  -1    5.07    0.33
   6 -13   1    5.28    0.31
  -6 -13  -1    4.71    0.28
   6  13   1    5.25    0.31
  -6  13  -1    5.15    0.23
  -6  13  -1    5.30    0.30
   7 -13   1    2.61    0.24
  -7 -13  -1    1.68    0.25
  -7 -13  -1    2.25    0.23
  -7  13  -1    2.19    0.25
  -7  13  -1    2.52    0.22
   7  13   1    2.31    0.25
  -8 -13  -1    5.31    0.42
   8 -13   1    5.61    0.37
  -8 -13  -1    6.15    0.38
   8  13   1    6.75    0.40
  -8  13  -1    6.07    0.29
  -8  13  -1    5.93    0.39
   9 -13   1    0.19    0.22
  -9 -13  -1   -0.21    0.23
  -9 -13  -1   -0.12    0.27
   9  13   1    0.07    0.25
  -9  13  -1    0.13    0.25
  -9 -14   1    2.63    0.34
   9 -14  -1    2.95    0.28
  -9 -14   1    2.48    0.33
   9  14  -1    2.33    0.30
  -9  14   1    2.88    0.34
   9  14  -1    2.57    0.31
  -8 -14   1    5.34    0.42
   8 -14  -1    5.40    0.38
  -8 -14   1    5.80    0.51
  -8  14   1    4.79    0.41
   8  14  -1    6.38    0.59
   8  14  -1    6.36    0.55
  -7 -14   1   13.08    0.49
  -7 -14   1   12.01    0.49
   7 -14  -1   12.72    0.45
   7  14  -1   12.41    0.48
  -7  14   1   11.37    0.49
   7  14  -1   13.19    0.47
  -6 -14   1    2.59    0.24
   6 -14  -1    3.16    0.24
  -6 -14   1    3.01    0.26
   6  14  -1    2.91    0.24
  -6  14   1    3.00    0.15
  -6  14   1    2.57    0.24
   6  14  -1    2.91    0.24
  -5 -14   1   20.74    0.64
  -5 -14   1   21.39    0.59
   5 -14  -1   21.19    0.59
   5  14  -1   21.88    0.59
   5  14  -1   21.44    0.57
  -5  14   1   21.59    0.60
  -5  14   1   20.49    0.48
  -4 -14   1    0.67    0.15
  -4 -14   1    0.66    0.14
   4 -14  -1    0.70    0.14
  -4  14   1    0.66    0.08
  -4  14   1    0.51    0.13
   4  14  -1    0.61    0.13
   4  14  -1    0.81    0.14
  -3 -14   1   42.27    0.93
  -3 -14   1   40.74    0.87
   3 -14  -1   42.07    0.94
  -3  14   1   41.40    0.88
  -3  14   1   42.51    0.94
   3  14  -1   43.00    0.92
   3  14  -1   42.18    0.94
  -2 -14   1   11.97    0.35
   2 -14  -1   11.57    0.35
  -2 -14   1   11.90    0.30
  -2  14   1   12.01    0.34
   2  14  -1   12.02    0.34
   2  14  -1   12.13    0.32
  -2  14   1   11.72    0.30
   1 -14  -1   24.34    0.57
   1 -14  -1   23.97    0.57
  -1 -14   1   24.26    0.55
  -1 -14   1   24.44    0.58
  -1  14   1   23.96    0.54
  -1  14   1   24.36    0.58
   1  14  -1   24.58    0.57
   1  14  -1   23.94    0.54
   0 -14   1   34.98    0.77
   0 -14  -1   34.55    0.77
   0 -14  -1   34.40    0.77
   0 -14   1   33.96    0.81
   0  14  -1   34.95    0.76
   0  14   1   35.28    0.75
   0  14  -1   34.77    0.73
   0  14   1   33.40    0.72
   1 -14   1    6.37    0.23
  -1 -14  -1    6.33    0.24
   1 -14   1    6.64    0.24
  -1 -14  -1    6.57    0.23
   1  14   1    6.35    0.22
   1  14   1    6.23    0.20
  -1  14  -1    6.12    0.17
  -1  14  -1    6.32    0.22
   2 -14   1   51.52    1.13
  -2 -14  -1   53.14    1.13
  -2 -14  -1   52.04    1.13
  -2 -14  -1   52.12    1.10
   2  14   1   52.31    1.14
  -2  14  -1   52.68    1.13
   2  14   1   52.17    1.12
  -2  14  -1   53.94    1.11
  -3 -14  -1    3.44    0.16
   3 -14   1    3.14    0.21
  -3 -14  -1    3.53    0.22
  -3 -14  -1    3.39    0.20
   3  14   1    3.28    0.19
  -3  14  -1    3.21    0.17
  -3  14  -1    3.49    0.20
  -4 -14  -1   23.29    0.53
  -4 -14  -1   24.24    0.60
   4 -14   1   24.14    0.62
  -4 -14  -1   24.85    0.63
   4  14   1   25.58    0.61
  -4  14  -1   24.62    0.57
  -4  14  -1   24.29    0.61
   5 -14   1    6.97    0.32
  -5 -14  -1    7.80    0.35
  -5 -14  -1    7.06    0.30
  -5  14  -1    7.34    0.26
   5  14   1    7.64    0.34
  -5  14  -1    7.14    0.34
  -6 -14  -1   14.20    0.51
   6 -14   1   14.46    0.48
  -6 -14  -1   14.89    0.46
   6  14   1   14.66    0.48
  -6  14  -1   14.97    0.41
  -6  14  -1   14.94    0.48
   7 -14   1   10.49    0.43
  -7 -14  -1   10.52    0.42
  -7 -14  -1    9.54    0.46
  -7  14  -1    9.96    0.34
  -7  14  -1   10.14    0.44
   7  14   1   10.54    0.44
  -8 -14  -1    2.40    0.27
  -8 -14  -1    2.43    0.44
   8 -14   1    2.15    0.30
   8  14   1    2.64    0.37
  -8  14  -1    2.63    0.28
  -8  14  -1    2.53    0.21
   9 -14   1    4.87    0.40
  -9 -14  -1    4.80    0.42
  -9 -14  -1    4.10    0.39
  -9  14  -1    5.19    0.44
   9  14   1    4.71    0.37
  -9 -15   1    1.61    0.33
  -9 -15   1    2.13    0.32
   9 -15  -1    1.82    0.26
  -9  15   1    1.69    0.32
   9  15  -1    1.82    0.30
   9  15  -1    2.25    0.31
  -8 -15   1    0.80    0.27
  -8 -15   1    0.87    0.29
   8 -15  -1    0.62    0.31
   8  15  -1    0.84    0.26
  -8  15   1    0.48    0.26
   8  15  -1    0.90    0.25
  -7 -15   1    1.34    0.24
   7 -15  -1    1.36    0.22
  -7 -15   1    0.89    0.25
   7  15  -1    1.32    0.24
  -7  15   1    1.24    0.24
   7  15  -1    0.92    0.22
   6 -15  -1    5.04    0.32
  -6 -15   1    5.13    0.35
  -6 -15   1    4.92    0.33
   6  15  -1    5.29    0.33
  -6  15   1    5.88    0.34
   6  15  -1    5.85    0.34
   5 -15  -1    0.07    0.15
  -5 -15   1    0.27    0.17
  -5 -15   1   -0.05    0.15
   5  15  -1   -0.07    0.14
   5  15  -1    0.14    0.15
  -5  15   1    0.16    0.15
  -5  15   1    0.16    0.08
   4 -15  -1   15.24    0.45
  -4 -15   1   14.61    0.44
  -4  15   1   14.51    0.36
   4  15  -1   14.89    0.45
  -4  15   1   15.15    0.47
   4  15  -1   15.71    0.44
  -3 -15   1    1.91    0.11
   3 -15  -1    1.93    0.17
  -3 -15   1    1.77    0.16
  -3  15   1    1.91    0.16
   3  15  -1    1.92    0.15
   3  15  -1    2.17    0.17
  -3  15   1    1.91    0.13
  -2 -15   1   18.76    0.48
  -2 -15   1   18.35    0.44
   2 -15  -1   18.33    0.49
  -2  15   1   19.04    0.44
   2  15  -1   18.70    0.45
  -2  15   1   18.71    0.48
   2  15  -1   18.43    0.48
   1 -15  -1   11.21    0.34
  -1 -15   1   11.61    0.31
   1 -15  -1   11.74    0.34
  -1 -15   1   11.00    0.34
  -1  15   1   11.41    0.34
   1  15  -1   10.70    0.30
   1  15  -1   11.50    0.34
  -1  15   1   11.79    0.30
   0 -15   1    8.56    0.27
   0 -15  -1    8.45    0.28
   0 -15  -1    8.45    0.27
   0 -15   1    8.34    0.28
   0  15   1    8.48    0.26
   0  15  -1    8.36    0.23
   0  15  -1    8.42    0.27
   0  15   1    8.12    0.22
  -1 -15  -1   23.45    0.55
  -1 -15  -1   22.29    0.53
   1 -15   1   22.41    0.55
   1 -15   1   22.24    0.55
   1  15   1   21.42    0.50
  -1  15  -1   22.18    0.48
  -1  15  -1   22.69    0.53
   1  15   1   22.73    0.54
  -2 -15  -1    0.80    0.12
  -2 -15  -1    0.73    0.10
   2 -15   1    0.75    0.13
  -2  15  -1    0.80    0.11
   2  15   1    0.77    0.12
   2  15   1    0.86    0.11
  -2  15  -1    0.63    0.12
  -3 -15  -1   17.89    0.49
  -3 -15  -1   17.89    0.48
  -3 -15  -1   17.45    0.43
   3 -15   1   17.80    0.49
  -3  15  -1   17.60    0.45
   3  15   1   18.02    0.48
  -3  15  -1   18.42    0.48
   3  15   1   18.71    0.47
  -4 -15  -1    0.23    0.15
  -4 -15  -1    0.27    0.13
  -4 -15  -1    0.32    0.08
   4 -15   1    0.17    0.16
  -4  15  -1    0.38    0.13
   4  15   1    0.30    0.14
  -4  15  -1    0.29    0.10
  -5 -15  -1    6.84    0.30
  -5 -15  -1    6.71    0.34
   5 -15   1    6.83    0.33
  -5  15  -1    6.50    0.25
  -5  15  -1    6.55    0.31
   5  15   1    6.80    0.32
  -6 -15  -1    2.25    0.22
  -6 -15  -1    1.90    0.25
   6 -15   1    2.50    0.25
  -6  15  -1    2.39    0.18
  -6  15  -1    2.41    0.23
   6  15   1    2.44    0.24
   7 -15   1    1.01    0.22
  -7 -15  -1    0.80    0.25
  -7 -15  -1    0.75    0.20
  -7  15  -1    0.77    0.15
  -7  15  -1    0.87    0.22
   7  15   1    0.78    0.22
   8 -15   1    4.10    0.37
  -8 -15  -1    2.77    0.34
  -8  15  -1    3.39    0.50
   8  15   1    3.73    0.32
   9 -15   1   -0.15    0.22
  -9 -15  -1    0.02    0.23
  -9 -15  -1   -0.16    0.29
  -9  15  -1    0.20    0.26
   9  15   1   -0.09    0.26
  -9 -16   1    0.34    0.31
   9 -16  -1   -0.32    0.22
  -9 -16   1    0.04    0.28
   9  16  -1    0.00    0.27
   9  16  -1   -0.13    0.26
   8 -16  -1    0.95    0.23
  -8 -16   1    0.65    0.29
  -8 -16   1    0.89    0.27
   8  16  -1    0.92    0.26
   8  16  -1    1.09    0.27
  -8  16   1    1.00    0.28
   7 -16  -1    0.03    0.20
  -7 -16   1    0.21    0.23
  -7 -16   1   -0.15    0.24
  -7  16   1    0.24    0.22
   7  16  -1   -0.24    0.21
   7  16  -1    0.09    0.22
  -6 -16   1    0.38    0.20
   6 -16  -1    0.40    0.18
  -6 -16   1    0.53    0.22
   6  16  -1    0.49    0.20
  -6  16   1    0.23    0.18
   6  16  -1    0.37    0.19
   5 -16  -1    0.35    0.17
  -5 -16   1    0.32    0.17
  -5  16   1    0.33    0.09
   5  16  -1    0.08    0.16
  -5  16   1    0.41    0.17
   5  16  -1    0.28    0.17
   4 -16  -1    0.71    0.16
  -4 -16   1    0.60    0.15
   4  16  -1    0.58    0.16
   4  16  -1    0.66    0.15
  -4  16   1    0.64    0.09
  -4  16   1    0.48    0.15
  -3 -16   1    0.21    0.08
   3 -16  -1    0.06    0.12
  -3 -16   1    0.33    0.13
  -3  16   1    0.20    0.13
   3  16  -1    0.25    0.13
  -3  16   1    0.26    0.08
   3  16  -1    0.34    0.12
  -2 -16   1    0.16    0.09
   2 -16  -1    0.05    0.12
  -2 -16   1    0.07    0.11
  -2  16   1    0.03    0.13
   2  16  -1   -0.05    0.09
   2  16  -1    0.09    0.12
  -2  16   1    0.10    0.11
  -1 -16   1    2.43    0.20
   1 -16  -1    2.75    0.19
  -1 -16   1    2.31    0.16
   1 -16  -1    2.92    0.19
   1  16  -1    2.68    0.19
   1  16  -1    2.58    0.17
  -1  16   1    2.26    0.15
  -1  16   1    2.65    0.20
   0 -16   1    3.63    0.21
   0 -16  -1    3.63    0.21
   0 -16  -1    3.53    0.20
   0 -16   1    3.23    0.19
   0  16  -1    3.42    0.20
   0  16  -1    3.54    0.14
   0  16   1    3.69    0.19
   0  16   1    3.36    0.13
   1 -16   1    0.45    0.12
   1 -16   1    0.39    0.12
  -1 -16  -1    0.46    0.11
  -1 -16  -1    0.42    0.12
   1  16   1    0.39    0.11
  -1  16  -1    0.46    0.10
   1  16   1    0.37    0.09
  -2 -16  -1    0.53    0.10
  -2 -16  -1    0.44    0.12
   2 -16   1    0.68    0.14
  -2  16  -1    0.44    0.12
   2  16   1    0.22    0.10
   2  16   1    0.45    0.12
  -2  16  -1    0.33    0.11
  -3 -16  -1    0.25    0.12
  -3 -16  -1    0.23    0.15
   3 -16   1    0.27    0.14
  -3 -16  -1    0.27    0.09
  -3  16  -1    0.32    0.12
   3  16   1    0.42    0.13
   3  16   1    0.40    0.14
  -3  16  -1    0.19    0.10
  -4 -16  -1    0.82    0.16
   4 -16   1    0.58    0.16
  -4 -16  -1    0.51    0.09
  -4 -16  -1    0.72    0.18
  -4  16  -1    0.54    0.11
  -4  16  -1    0.73    0.15
   4  16   1    0.53    0.15
   4  16   1    0.55    0.17
  -5 -16  -1    0.44    0.16
  -5 -16  -1    0.05    0.19
   5 -16   1    0.03    0.16
  -5  16  -1   -0.01    0.15
   5  16   1    0.27    0.17
  -5  16  -1    0.50    0.12
  -6 -16  -1    0.00    0.17
  -6 -16  -1   -0.04    0.22
   6 -16   1   -0.05    0.18
   6  16   1    0.14    0.18
  -6  16  -1    0.04    0.12
  -6  16  -1    0.05    0.18
  -7 -16  -1    0.81    0.28
   7 -16   1    0.62    0.22
  -7 -16  -1    0.88    0.21
  -7  16  -1    0.90    0.16
  -7  16  -1    0.46    0.21
   7  16   1    0.88    0.24
   8 -16   1    0.50    0.23
  -8 -16  -1    0.55    0.29
  -8 -16  -1    0.51    0.23
  -8  16  -1    0.61    0.24
   8  16   1    0.12    0.25
   8 -17  -1    1.92    0.27
  -8 -17   1    1.84    0.31
  -8  17   1    2.05    0.31
   8  17  -1    1.71    0.29
   8  17  -1    2.04    0.30
  -7 -17   1    2.38    0.38
   7 -17  -1    1.94    0.32
  -7  17   1    2.49    0.33
   7  17  -1    3.01    0.30
   6 -17  -1    4.84    0.35
  -6 -17   1    5.00    0.36
   6  17  -1    4.84    0.35
   6  17  -1    5.01    0.37
  -6  17   1    4.76    0.35
  -5 -17   1    0.63    0.19
   5 -17  -1    0.51    0.18
   5  17  -1    0.36    0.18
   5  17  -1    0.50    0.18
  -5  17   1    0.39    0.18
   4 -17  -1    8.89    0.37
  -4 -17   1    8.40    0.36
  -4  17   1    9.37    0.36
   4  17  -1    9.28    0.37
  -3 -17   1    3.92    0.25
   3 -17  -1    3.74    0.25
  -3 -17   1    3.48    0.16
   3  17  -1    3.53    0.26
  -3  17   1    3.68    0.24
   3  17  -1    3.83    0.23
  -3  17   1    3.38    0.17
  -2 -17   1    5.55    0.25
  -2 -17   1    5.81    0.30
   2 -17  -1    5.34    0.27
  -2  17   1    5.18    0.20
  -2  17   1    5.85    0.38
   2  17  -1    5.57    0.22
   2  17  -1    5.09    0.26
   1 -17  -1    8.26    0.30
  -1 -17   1    8.19    0.27
  -1 -17   1    7.92    0.30
   1 -17  -1    8.04    0.30
  -1  17   1    7.98    0.26
  -1  17   1    7.67    0.30
   1  17  -1    7.72    0.29
   1  17  -1    7.49    0.24
   0 -17   1    5.63    0.24
   0 -17  -1    4.80    0.23
   0 -17  -1    5.29    0.25
   0 -17   1    5.47    0.25
   0  17   1    4.85    0.16
   0  17   1    5.43    0.22
   0  17  -1    5.04    0.23
   0  17  -1    5.17    0.17
  -1 -17  -1    8.31    0.29
   1 -17   1    8.31    0.31
   1 -17   1    8.55    0.31
  -1 -17  -1    8.79    0.31
  -1  17  -1    8.62    0.31
   1  17   1    7.71    0.25
   1  17   1    8.70    0.29
  -1  17  -1    8.98    0.29
   2 -17   1    2.63    0.20
  -2 -17  -1    2.29    0.17
  -2 -17  -1    2.03    0.17
   2  17   1    2.27    0.18
  -2  17  -1    2.37    0.18
   2  17   1    2.23    0.17
  -2  17  -1    2.35    0.21
   3 -17   1   11.82    0.41
  -3 -17  -1   11.59    0.38
  -3 -17  -1   11.20    0.32
  -3  17  -1   11.67    0.34
   3  17   1   11.30    0.36
   3  17   1   11.15    0.39
  -3  17  -1   11.25    0.38
  -4 -17  -1    1.48    0.18
  -4 -17  -1    1.36    0.11
   4 -17   1    1.20    0.20
  -4 -17  -1    1.40    0.21
  -4  17  -1    1.28    0.14
  -4  17  -1    1.34    0.18
   4  17   1    1.47    0.28
   4  17   1    1.36    0.19
  -5 -17  -1    5.84    0.32
  -5 -17  -1    5.74    0.36
   5 -17   1    5.71    0.34
  -5  17  -1    5.67    0.25
   5  17   1    5.39    0.35
   5  17   1    5.85    0.33
  -5  17  -1    5.87    0.32
  -6 -17  -1    4.00    0.32
   6 -17   1    3.86    0.35
  -6 -17  -1    3.73    0.32
  -6  17  -1    3.80    0.33
   6  17   1    3.94    0.34
  -6  17  -1    3.96    0.23
   6  17   1    3.51    0.29
  -7 -17  -1    1.58    0.30
   7 -17   1    1.74    0.26
  -7 -17  -1    1.85    0.28
  -7  17  -1    1.79    0.20
   7  17   1    1.86    0.30
   7  17   1    1.63    0.27
   8 -17   1    3.37    0.32
  -8 -17  -1    3.57    0.31
  -8 -17  -1    3.46    0.38
   8  17   1    2.96    0.32
   8  17   1    3.45    0.33
  -8  17  -1    3.78    0.34
  -8 -18   1    5.15    0.47
   8 -18  -1    4.65    0.40
   8  18  -1    5.61    0.45
  -8  18   1    5.35    0.46
   8  18  -1    5.37    0.43
   7 -18  -1    8.53    0.44
  -7 -18   1    8.05    0.48
  -7  18   1    7.77    0.46
   7  18  -1    8.02    0.46
   7  18  -1    8.81    0.46
   6 -18  -1    0.75    0.21
  -6 -18   1    0.59    0.22
   6  18  -1    0.79    0.22
   6  18  -1    0.85    0.23
  -6  18   1    0.67    0.23
   5 -18  -1   16.48    0.54
  -5 -18   1   16.18    0.53
  -5  18   1   15.91    0.53
   5  18  -1   15.52    0.53
   5  18  -1   16.63    0.51
  -4 -18   1    0.09    0.16
   4 -18  -1    0.01    0.16
   4  18  -1    0.29    0.17
  -4  18   1    0.07    0.15
  -4  18   1    0.23    0.09
   4  18  -1   -0.03    0.15
  -3 -18   1   22.29    0.52
   3 -18  -1   23.25    0.62
  -3 -18   1   22.79    0.61
  -3  18   1   23.82    0.61
   3  18  -1   23.13    0.58
   3  18  -1   22.54    0.61
  -3  18   1   22.20    0.53
   2 -18  -1    2.50    0.22
  -2 -18   1    2.62    0.24
  -2 -18   1    2.60    0.17
   2  18  -1    2.60    0.19
  -2  18   1    2.59    0.23
   2  18  -1    3.38    0.27
  -2  18   1    2.56    0.17
   1 -18  -1   12.91    0.40
  -1 -18   1   13.03    0.40
  -1 -18   1   12.99    0.37
   1 -18  -1   12.91    0.40
  -1  18   1   13.25    0.36
   1  18  -1   12.49    0.39
   1  18  -1   12.60    0.34
  -1  18   1   12.51    0.40
   0 -18  -1   14.05    0.46
   0 -18   1   14.76    0.42
   0 -18   1   14.28    0.45
   0 -18  -1   15.47    0.42
   0  18  -1   15.24    0.42
   0  18   1   14.98    0.40
   0  18  -1   13.96    0.35
  -1 -18  -1    1.45    0.17
  -1 -18  -1    1.37    0.14
   1 -18   1    1.48    0.17
   1 -18   1    1.60    0.17
  -1  18  -1    1.59    0.15
   1  18   1    1.41    0.13
  -1  18  -1    1.37    0.16
   1  18   1    1.23    0.15
  -2 -18  -1   25.57    0.65
  -2 -18  -1   25.04    0.60
   2  18   1   25.29    0.60
  -2  18  -1   25.73    0.61
  -2  18  -1   25.56    0.65
   2  18   1   25.30    0.63
   3 -18   1    0.64    0.18
  -3 -18  -1    0.48    0.11
  -3 -18  -1    0.13    0.14
   3  18   1    0.19    0.15
  -3  18  -1    0.48    0.12
  -3  18  -1    0.38    0.14
   3  18   1    0.34    0.14
  -4 -18  -1   17.45    0.52
   4 -18   1   17.71    0.55
   4  18   1   17.77    0.54
  -4  18  -1   18.18    0.53
  -4  18  -1   17.74    0.47
   4  18   1   18.48    0.52
   5 -18   1    1.83    0.24
  -5 -18  -1    1.94    0.21
  -5 -18  -1    1.97    0.25
  -5  18  -1    2.32    0.23
   5  18   1    2.06    0.23
  -5  18  -1    2.29    0.20
   5  18   1    2.28    0.24
   6 -18   1    8.56    0.44
  -6 -18  -1    8.37    0.41
  -6 -18  -1    8.90    0.47
   6  18   1    8.90    0.44
  -6  18  -1    8.50    0.42
  -6  18  -1    9.08    0.32
   6  18   1    8.51    0.42
  -7 -18  -1    7.93    0.42
  -7 -18  -1    7.31    0.49
   7 -18   1    8.17    0.44
   7  18   1    7.68    0.45
  -7  18  -1    8.12    0.44
   7  18   1    7.33    0.47
  -8 -18  -1    0.44    0.31
  -8 -18  -1    0.15    0.24
   8 -18   1   -0.08    0.22
  -8  18  -1    0.55    0.26
   8  18   1    0.15    0.27
   8  18   1    0.20    0.26
   7 -19  -1    1.45    0.26
  -7 -19   1    1.88    0.29
  -7  19   1    1.57    0.29
   7  19  -1    1.61    0.27
   7  19  -1    1.57    0.29
  -6 -19   1    1.10    0.26
   6 -19  -1    0.85    0.23
   6  19  -1    0.96    0.25
  -6  19   1    0.77    0.24
   6  19  -1    0.85    0.23
  -5 -19   1    2.64    0.25
   5 -19  -1    2.55    0.26
   5  19  -1    2.34    0.26
  -5  19   1    2.84    0.27
   5  19  -1    2.47    0.25
   4 -19  -1    5.80    0.35
  -4 -19   1    5.52    0.33
  -4  19   1    6.04    0.34
   4  19  -1    5.93    0.31
  -4  19   1    6.04    0.23
   4  19  -1    5.54    0.34
   3 -19  -1    0.54    0.17
  -3 -19   1    0.64    0.17
   3  19  -1    0.68    0.15
   3  19  -1    0.57    0.17
  -3  19   1    0.51    0.10
  -3  19   1    0.62    0.16
  -2 -19   1    6.34    0.24
   2 -19  -1    6.31    0.31
  -2 -19   1    6.21    0.31
  -2  19   1    6.18    0.24
   2  19  -1    6.61    0.31
   2  19  -1    6.13    0.25
  -2  19   1    6.90    0.32
  -1 -19   1    6.30    0.30
  -1 -19   1    5.92    0.25
   1 -19  -1    6.00    0.29
   1 -19  -1    5.87    0.36
   1  19  -1    5.48    0.22
  -1  19   1    6.04    0.24
   1  19  -1    5.77    0.28
  -1  19   1    5.71    0.29
   0 -19  -1    4.98    0.26
   0 -19   1    5.22    0.26
   0 -19  -1    4.50    0.27
   0 -19   1    4.74    0.27
   0  19  -1    4.66    0.25
   0  19  -1    4.67    0.17
   0  19   1    4.94    0.24
   1 -19   1    7.45    0.31
   1 -19   1    8.36    0.33
  -1 -19  -1    8.01    0.32
  -1 -19  -1    7.90    0.30
   1  19   1    7.76    0.30
   1  19   1    7.02    0.24
  -1  19  -1    7.46    0.29
  -1  19  -1    7.53    0.32
   2 -19   1    0.38    0.16
  -2 -19  -1    0.26    0.12
  -2 -19  -1    0.27    0.15
  -2  19  -1    0.33    0.12
   2  19   1    0.43    0.15
   2  19   1    0.44    0.12
  -2  19  -1    0.57    0.15
  -3 -19  -1    5.62    0.25
  -3 -19  -1    5.67    0.31
   3 -19   1    6.26    0.33
  -3  19  -1    6.10    0.31
   3  19   1    5.99    0.28
  -3  19  -1    5.88    0.26
   3  19   1    5.48    0.31
  -4 -19  -1    3.81    0.29
   4 -19   1    3.67    0.33
  -4  19  -1    3.74    0.29
   4  19   1    3.58    0.31
   4  19   1    4.11    0.29
  -4  19  -1    4.34    0.23
   5 -19   1    0.75    0.22
  -5 -19  -1    0.75    0.19
   5  19   1    0.21    0.20
  -5  19  -1    0.89    0.16
  -5  19  -1    1.10    0.21
   5  19   1    0.85    0.20
   6 -19   1    2.20    0.27
  -6 -19  -1    1.87    0.30
   6  19   1    2.76    0.30
   6  19   1    2.88    0.30
  -6  19  -1    2.88    0.36
  -6  19  -1    2.44    0.19
   7 -19   1    0.55    0.24
  -7 -19  -1    0.18    0.29
  -7 -19  -1    0.51    0.22
   7  19   1    0.50    0.27
  -7  19  -1    0.27    0.23
   7  19   1    0.08    0.24
   7 -20  -1    0.48    0.24
  -7 -20   1    0.51    0.27
   7  20  -1    0.89    0.26
  -7  20   1    0.40    0.25
   7  20  -1    0.75    0.27
  -6 -20   1    0.67    0.24
   6 -20  -1    0.76    0.23
   6  20  -1    0.67    0.25
   6  20  -1    1.25    0.25
  -6  20   1    0.89    0.25
   5 -20  -1   -0.03    0.34
  -5 -20   1    0.42    0.34
   5  20  -1   -0.24    0.26
   5  20  -1    0.07    0.18
   4 -20  -1    0.14    0.18
  -4 -20   1    0.11    0.18
   4  20  -1   -0.05    0.16
  -4  20   1    0.02    0.17
   4  20  -1    0.05    0.19
  -3 -20   1    0.52    0.18
   3 -20  -1    0.45    0.18
   3  20  -1    0.41    0.14
   3  20  -1    0.37    0.17
  -3  20   1    0.43    0.10
  -3  20   1    0.49    0.17
  -2 -20   1    0.19    0.11
   2 -20  -1   -0.06    0.16
  -2 -20   1   -0.05    0.15
  -2  20   1    0.10    0.15
   2  20  -1   -0.04    0.11
   2  20  -1   -0.04    0.15
  -2  20   1   -0.02    0.10
  -1 -20   1    0.06    0.15
  -1 -20   1   -0.14    0.11
   1 -20  -1    0.11    0.15
  -1  20   1   -0.04    0.15
   1  20  -1   -0.16    0.14
   1  20  -1    0.21    0.10
  -1  20   1   -0.01    0.11
   0 -20  -1   -0.05    0.14
   0 -20   1   -0.08    0.13
   0 -20  -1    0.12    0.15
   0 -20   1    0.09    0.15
   0  20  -1    0.02    0.13
   0  20   1    0.04    0.12
   0  20  -1    0.10    0.12
   0  20   1    0.09    0.15
  -1 -20  -1    0.07    0.14
   1 -20   1   -0.01    0.14
   1 -20   1   -0.16    0.14
  -1 -20  -1   -0.11    0.13
  -1  20  -1    0.03    0.14
   1  20   1    0.15    0.09
   1  20   1    0.17    0.16
  -1  20  -1    0.03    0.13
  -2 -20  -1    0.46    0.16
   2 -20   1    0.37    0.16
  -2 -20  -1    0.50    0.13
   2  20   1    0.38    0.12
  -2  20  -1    0.21    0.21
   2  20   1    0.48    0.16
  -2  20  -1    0.67    0.17
   3 -20   1    0.03    0.17
  -3 -20  -1   -0.20    0.15
  -3 -20  -1    0.01    0.11
   3  20   1    0.16    0.17
  -3  20  -1    0.00    0.15
   3  20   1    0.08    0.27
  -3  20  -1    0.08    0.14
   4 -20   1    0.06    0.19
  -4 -20  -1   -0.07    0.17
   4  20   1   -0.03    0.17
  -4  20  -1   -0.18    0.16
  -4  20  -1    0.11    0.13
   4  20   1    0.20    0.19
  -5 -20  -1    0.81    0.21
   5 -20   1    0.72    0.33
  -5  20  -1    1.11    0.15
   5  20   1    0.98    0.25
  -5  20  -1    1.00    0.25
   5  20   1    1.09    0.21
   6 -20   1    0.75    0.24
  -6 -20  -1    0.72    0.22
   6  20   1    1.18    0.27
  -6  20  -1    0.65    0.23
   6  20   1    0.55    0.23
  -7 -20  -1    0.27    0.23
   7 -20   1    0.36    0.24
  -7  20  -1    0.09    0.23
   7  20   1    0.06    0.24
   7  20   1    0.17    0.26
   6 -21  -1    3.07    0.30
  -6 -21   1    2.89    0.31
   6  21  -1    2.95    0.32
   6  21  -1    3.23    0.29
  -6  21   1    3.42    0.32
   5 -21  -1    0.07    0.21
  -5 -21   1    0.24    0.21
   5  21  -1    0.23    0.20
  -5  21   1    0.42    0.21
   5  21  -1    0.43    0.23
   4 -21  -1    5.30    0.37
  -4 -21   1    4.69    0.40
   4  21  -1    5.50    0.36
  -4  21   1    5.46    0.46
   4  21  -1    4.78    0.30
   3 -21  -1    0.27    0.18
  -3 -21   1    0.24    0.18
   3  21  -1    0.61    0.19
  -3  21   1    0.32    0.18
   3  21  -1    0.22    0.15
  -3  21   1    0.19    0.11
  -2 -21   1    9.40    0.32
  -2 -21   1    9.93    0.40
   2 -21  -1    9.57    0.40
   2  21  -1    9.49    0.32
  -2  21   1    9.27    0.31
   2  21  -1    9.76    0.38
  -2  21   1    9.84    0.40
   1 -21  -1    4.66    0.29
  -1 -21   1    4.09    0.24
  -1 -21   1    4.38    0.29
  -1  21   1    4.61    0.30
   1  21  -1    4.03    0.19
   1  21  -1    4.02    0.28
  -1  21   1    4.50    0.23
   0 -21   1    3.21    0.28
   0 -21   1    3.34    0.26
   0 -21  -1    2.91    0.26
   0 -21  -1    3.32    0.27
   0  21   1    3.30    0.28
   0  21  -1    3.08    0.25
   0  21   1    2.98    0.25
  -1 -21  -1   10.62    0.37
   1 -21   1   10.35    0.40
  -1 -21  -1   10.68    0.40
   1 -21   1   11.36    0.40
  -1  21  -1   10.47    0.40
  -1  21  -1   10.38    0.36
   1  21   1   10.62    0.37
  -2 -21  -1    0.03    0.13
   2 -21   1   -0.05    0.16
  -2 -21  -1   -0.27    0.15
  -2  21  -1    0.03    0.13
  -2  21  -1    0.03    0.16
   2  21   1    0.28    0.16
   2  21   1   -0.05    0.11
   3 -21   1    6.27    0.36
  -3 -21  -1    6.20    0.34
  -3 -21  -1    5.90    0.26
   3  21   1    5.88    0.29
   3  21   1    6.25    0.35
  -3  21  -1    5.78    0.28
  -3  21  -1    6.37    0.35
  -4 -21  -1    0.03    0.18
   4 -21   1    0.06    0.20
  -4  21  -1    0.06    0.13
   4  21   1   -0.04    0.17
   4  21   1    0.05    0.20
  -4  21  -1    0.06    0.19
   5 -21   1    3.57    0.31
  -5 -21  -1    3.48    0.29
  -5  21  -1    4.43    0.35
  -5  21  -1    4.04    0.26
   5  21   1    3.15    0.30
   5  21   1    3.88    0.33
   6 -21   1    1.01    0.25
   6  21   1    1.16    0.25
   6  21   1    0.59    0.26
  -6  21  -1    1.40    0.26
   6 -22  -1    2.17    0.29
  -6 -22   1    2.12    0.29
  -6  22   1    2.35    0.31
   6  22  -1    2.12    0.27
   6  22  -1    2.55    0.31
   5 -22  -1    9.51    0.47
  -5 -22   1    9.17    0.48
   5  22  -1    9.12    0.48
   5  22  -1    9.43    0.42
  -5  22   1   10.73    0.48
   4 -22  -1   -0.10    0.20
  -4 -22   1    0.12    0.20
   4  22  -1    0.13    0.17
  -4  22   1    0.06    0.20
   4  22  -1   -0.06    0.21
   3 -22  -1    8.99    0.43
   3  22  -1    8.62    0.40
   3  22  -1    8.41    0.34
   2 -22  -1    4.01    0.31
  -2 -22   1    3.98    0.31
  -2 -22   1    3.59    0.23
   2  22  -1    3.76    0.31
  -2  22   1    3.69    0.24
  -2  22   1    3.82    0.32
   2  22  -1    3.93    0.30
   1 -22  -1    2.60    0.24
  -1 -22   1    2.95    0.24
  -1 -22   1    2.92    0.25
   1  22  -1    2.93    0.23
  -1  22   1    2.95    0.22
  -1  22   1    2.59    0.24
   0 -22   1    4.51    0.31
   0 -22  -1    3.98    0.30
   0 -22  -1    5.12    0.31
   0 -22   1    3.64    0.28
   0  22  -1    4.21    0.27
   0  22   1    4.94    0.32
   0  22   1    4.04    0.26
   0  22  -1    4.22    0.32
  -1 -22  -1    2.58    0.24
   1 -22   1    2.60    0.24
   1 -22   1    2.93    0.24
  -1 -22  -1    3.10    0.25
  -1  22  -1    2.50    0.23
   1  22   1    2.34    0.20
  -1  22  -1    2.67    0.24
  -2 -22  -1   10.25    0.41
  -2 -22  -1    9.93    0.35
   2 -22   1   10.94    0.43
  -2  22  -1    9.61    0.35
   2  22   1    9.68    0.39
  -2  22  -1   10.11    0.42
   2  22   1    9.61    0.32
  -3 -22  -1    0.03    0.22
   3 -22   1    0.17    0.20
  -3  22  -1    0.35    0.15
   3  22   1    0.57    0.20
   3  22   1    0.32    0.16
  -4 -22  -1    9.99    0.44
   4 -22   1   10.17    0.48
  -4  22  -1   10.76    0.36
   4  22   1   10.18    0.55
   4  22   1   10.23    0.41
  -4  22  -1   11.03    0.45
   5 -22   1    5.10    0.42
  -5 -22  -1    4.83    0.38
   5  22   1    5.08    0.37
  -5  22  -1    4.72    0.38
   5  22   1    3.67    0.33
  -5 -23   1    0.49    0.24
   5 -23  -1    0.32    0.24
   5  23  -1   -0.06    0.23
   5  23  -1    0.36    0.20
  -5  23   1    0.35    0.24
  -4 -23   1    3.13    0.30
   4 -23  -1    3.36    0.31
   4  23  -1    2.99    0.29
   4  23  -1    4.01    0.30
  -4  23   1    3.64    0.31
  -3 -23   1    0.55    0.21
   3 -23  -1    0.21    0.21
   3  23  -1    0.36    0.20
   3  23  -1    0.31    0.16
  -3  23   1    0.41    0.21
  -2 -23   1    7.09    0.38
   2 -23  -1    7.74    0.39
   2  23  -1    6.99    0.37
  -2  23   1    7.32    0.31
  -2  23   1    8.11    0.40
  -1 -23   1    4.17    0.27
   1 -23  -1    4.11    0.32
  -1 -23   1    4.26    0.38
   1  23  -1    4.47    0.30
  -1  23   1    3.68    0.37
  -1  23   1    4.17    0.25
   0 -23   1    2.76    0.23
   0 -23  -1    3.47    0.28
   0  23  -1    3.19    0.24
   0  23   1    3.38    0.25
  -1 -23  -1    8.99    0.36
  -1 -23  -1    9.33    0.64
   1 -23   1    8.77    0.39
   1  23   1    9.17    0.61
  -1  23  -1    9.05    0.36
   1  23   1    9.66    0.37
  -1  23  -1    8.84    0.60
  -2 -23  -1    0.09    0.15
   2 -23   1    0.06    0.19
  -2 -23  -1   -0.15    0.17
  -2  23  -1    0.17    0.19
  -2  23  -1    0.04    0.14
   2  23   1    0.09    0.17
  -3 -23  -1    4.14    0.34
   3 -23   1    4.82    0.37
  -3  23  -1    5.04    0.28
  -3  23  -1    4.70    0.35
   3  23   1    4.33    0.28
  -4 -23  -1    0.19    0.20
   4 -23   1   -0.11    0.21
  -4  23  -1   -0.23    0.19
   4  23   1    0.31    0.18
   4  23   1    0.34    0.22
  -5 -23  -1    1.74    0.26
   5 -23   1    2.46    0.30
   5  23   1    1.27    0.26
   5  23   1    1.82    0.25
  -5  23  -1    1.92    0.27
  -4 -24   1    0.38    0.22
   4 -24  -1    0.48    0.23
  -4  24   1    0.38    0.23
   4  24  -1    0.46    0.22
   4  24  -1    0.57    0.17
  -3 -24   1   -0.10    0.20
   3 -24  -1   -0.13    0.20
   3  24  -1   -0.07    0.20
  -3  24   1   -0.13    0.21
  -2 -24   1   -0.01    0.19
   2 -24  -1   -0.39    0.19
   2  24  -1    0.25    0.19
  -2  24   1    0.20    0.20
   1 -24  -1    0.69    0.25
  -1 -24   1    0.47    0.17
  -1 -24   1    0.41    0.20
  -1  24   1    0.73    0.21
  -1  24   1    0.51    0.14
   0 -24   1    0.51    0.19
   0 -24  -1    0.55    0.20
   0 -24  -1    0.81    0.20
   0 -24   1    0.86    0.18
   0  24  -1    0.42    0.17
   0  24  -1    0.39    0.20
   0  24   1    1.25    0.18
   0  24   1    0.14    0.20
  -1 -24  -1    0.21    0.19
   1 -24   1   -0.01    0.18
  -1 -24  -1    0.12    0.16
   1  24   1    0.17    0.17
  -1  24  -1    0.25    0.19
   1  24   1    0.14    0.20
  -1  24  -1    0.13    0.16
  -2 -24  -1    0.33    0.22
   2 -24   1    0.15    0.21
  -2 -24  -1   -0.04    0.19
  -2  24  -1    0.01    0.20
  -2  24  -1    0.23    0.15
  -3 -24  -1    0.58    0.20
   3 -24   1    0.40    0.22
  -3  24  -1    0.36    0.14
   3  24   1    0.53    0.21
  -3  24  -1    0.23    0.21
   4 -24   1    0.33    0.24
  -4 -24  -1    0.11    0.20
  -4  24  -1    0.24    0.22
   4  24   1    0.17    0.20
   4  24   1    0.68    0.23
  -3 -25   1    0.49    0.22
   3 -25  -1    0.67    0.24
  -3  25   1    0.49    0.23
   3  25  -1   -0.03    0.20
   2 -25  -1    4.21    0.37
  -2 -25   1    2.75    0.28
  -2  25   1    3.57    0.31
   2  25  -1    3.71    0.33
  -1 -25   1    3.84    0.30
  -1 -25   1    3.18    0.28
   1 -25  -1    2.58    0.26
   1  25  -1    2.82    0.25
   1  25  -1    2.90    0.28
  -1  25   1    2.59    0.28
   0 -25  -1    1.84    0.26
   0 -25   1    1.82    0.24
   0 -25   1    1.75    0.25
   0  25  -1    1.88    0.22
   0  25   1    1.87    0.19
   0  25   1    1.56    0.24
   0  25  -1    1.93    0.25
   1 -25   1    5.05    0.35
  -1 -25  -1    4.98    0.35
  -1 -25  -1    5.23    0.33
  -1  25  -1    4.78    0.31
   1  25   1    5.77    0.35
   1  25   1    4.96    0.37
  -1  25  -1    4.46    0.36
  -2 -25  -1    0.22    0.20
   2 -25   1    0.23    0.21
  -2  25  -1    0.39    0.22
   2  25   1    0.04    0.18
  -2  25  -1    0.33    0.20
 -11   0   2    1.65    0.23
 -11   0   2    1.68    0.32
  11   0  -2    1.70    0.31
 -10   0   2    6.86    0.37
  10   0  -2    7.02    0.35
 -10   0   2    7.00    0.46
  -9   0   2    0.02    0.17
  -9   0   2    0.42    0.22
   9   0  -2    0.18    0.16
  -8   0   2   18.28    0.49
   8   0  -2   17.36    0.43
  -8   0   2   19.28    0.57
   8   0  -2   18.35    0.49
   7   0  -2    4.43    0.22
  -7   0   2    4.47    0.28
  -7   0   2    4.36    0.22
   7   0  -2    4.33    0.16
  -6   0   2   34.34    0.82
   6   0  -2   35.33    0.77
   6   0  -2   34.74    0.73
  -6   0   2   34.64    0.76
  -5   0   2   43.42    1.03
   5   0  -2   44.21    0.93
  -5   0   2   44.85    0.92
   5   0  -2   44.41    0.91
   4   0  -2   12.61    0.28
   4   0  -2   12.51    0.30
  -4   0   2   12.31    0.29
  -4   0   2   12.38    0.34
   3   0  -2  137.35    2.74
  -3   0   2  141.10    2.73
   3   0  -2  139.16    2.73
  -3   0   2  133.45    2.77
  -2   0   2    8.25    0.21
   2   0  -2    8.32    0.19
   2   0  -2    8.35    0.19
   2   0  -2    8.32    0.20
  -2   0   2    8.52    0.19
  -1   0   2 1000.00   21.65
   0   0   2  166.93    3.24
   0   0  -2  162.62    3.24
   0   0  -2  163.06    3.24
  -1   0  -2  228.06    4.49
   1   0   2  228.17    4.49
  -1   0  -2  227.31    4.49
  -2   0  -2   69.51    1.41
  -2   0  -2   72.07    1.42
  -2   0  -2   71.39    1.43
   2   0   2   69.93    1.46
  -3   0  -2   41.06    0.84
  -3   0  -2   41.16    0.85
   3   0   2   40.95    0.84
  -3   0  -2   39.54    0.84
  -4   0  -2   94.24    1.96
   4   0   2   96.72    1.95
  -4   0  -2   98.97    1.96
  -4   0  -2   98.20    1.97
   5   0   2    0.15    0.08
  -5   0  -2    0.12    0.09
  -5   0  -2    0.04    0.07
  -5   0  -2    0.09    0.08
  -6   0  -2   47.62    1.03
   6   0   2   45.86    1.00
  -6   0  -2   47.71    1.01
  -6   0  -2   46.13    1.02
   7   0   2    2.12    0.19
  -7   0  -2    2.10    0.18
  -7   0  -2    2.09    0.18
  -7   0  -2    2.44    0.20
   8   0   2   14.57    0.41
  -8   0  -2   15.11    0.45
  -8   0  -2   15.63    0.48
  -8   0  -2   14.22    0.47
  -9   0  -2    8.44    0.40
  -9   0  -2    9.52    0.39
   9   0   2    8.38    0.38
   9   0   2    8.88    0.32
  -9   0  -2    9.25    0.40
  10   0   2    0.89    0.22
 -10   0  -2    1.48    0.26
 -10   0  -2    0.93    0.23
 -11   0  -2    5.36    0.43
  11   0   2    5.73    0.39
 -11   0  -2    5.80    0.41
 -11  -1   2    2.92    0.35
  11  -1  -2    4.34    0.38
 -11  -1   2    3.08    0.29
 -11   1   2    2.87    0.35
 -11   1   2    3.56    0.36
  11   1  -2    3.93    0.35
 -10  -1   2    0.80    0.28
 -10  -1   2    1.34    0.23
  10  -1  -2    1.18    0.20
 -10   1   2    1.47    0.21
  10   1  -2    1.21    0.22
 -10   1   2    1.44    0.29
  -9  -1   2   10.47    0.47
  -9  -1   2   10.26    0.43
   9  -1  -2    9.60    0.34
   9   1  -2   11.01    0.39
  -9   1   2    9.44    0.36
  -9   1   2   10.44    0.46
   8  -1  -2    0.24    0.09
  -8  -1   2    0.16    0.15
   8  -1  -2    0.10    0.13
  -8  -1   2    0.25    0.18
  -8   1   2    0.28    0.18
   8   1  -2    0.14    0.07
   8   1  -2   -0.05    0.14
  -8   1   2    0.11    0.13
   7  -1  -2   17.91    0.43
  -7  -1   2   18.31    0.47
   7  -1  -2   18.70    0.46
  -7  -1   2   18.86    0.53
  -7   1   2   18.08    0.46
   7   1  -2   18.15    0.47
  -7   1   2   18.54    0.53
   7   1  -2   17.82    0.41
  -6  -1   2    4.34    0.19
  -6  -1   2    4.20    0.23
   6  -1  -2    4.24    0.18
   6  -1  -2    4.29    0.16
   6   1  -2    4.30    0.19
  -6   1   2    4.38    0.24
   6   1  -2    4.15    0.14
  -6   1   2    4.19    0.18
   5  -1  -2   33.62    0.71
  -5  -1   2   34.72    0.80
   5  -1  -2   34.42    0.73
  -5  -1   2   33.88    0.73
  -5   1   2   33.74    0.81
   5   1  -2   34.32    0.70
  -5   1   2   33.68    0.72
   5   1  -2   33.86    0.73
  -4  -1   2   45.19    1.00
   4  -1  -2   47.41    0.95
   4  -1  -2   47.08    0.96
  -4  -1   2   47.15    0.96
  -4   1   2   46.67    1.00
  -4   1   2   45.15    0.97
   4   1  -2   46.53    0.94
   4   1  -2   47.02    0.97
  -3  -1   2    7.10    0.18
   3  -1  -2    7.28    0.18
   3  -1  -2    7.03    0.17
  -3  -1   2    6.82    0.21
   3   1  -2    6.87    0.16
  -3   1   2    6.98    0.21
  -3   1   2    6.99    0.17
   3   1  -2    6.96    0.19
  -2  -1   2   22.08    0.44
   2  -1  -2   21.30    0.43
  -2  -1   2   20.78    0.46
   2  -1  -2   21.09    0.44
   2  -1  -2   21.18    0.44
  -2   1   2   22.00    0.43
   2   1  -2   21.07    0.44
   2   1  -2   21.09    0.44
   2   1  -2   20.76    0.46
  -2   1   2   20.55    0.47
   1  -1  -2    0.58    0.05
  -1  -1   2    0.50    0.04
   1  -1  -2    0.57    0.05
   1  -1  -2    0.49    0.03
  -1   1   2    0.61    0.05
   1   1  -2    0.61    0.04
   1   1  -2    0.52    0.04
   1   1  -2    0.63    0.05
   0  -1  -2   10.17    0.22
   0  -1   2    9.91    0.22
   0  -1   2    9.78    0.20
   0  -1  -2    9.59    0.22
   0  -1  -2    9.68    0.21
   0   1  -2    9.73    0.22
   0   1  -2    9.90    0.22
   0   1   2    9.84    0.20
  -1  -1  -2   39.72    0.81
   1  -1   2   40.20    0.81
  -1  -1  -2   40.00    0.81
  -1   1  -2   38.99    0.81
  -1   1  -2   39.63    0.81
   1   1   2   40.35    0.81
  -2  -1  -2   54.70    1.10
  -2  -1  -2   54.97    1.10
   2  -1   2   55.28    1.10
  -2  -1  -2   54.35    1.08
  -2   1  -2   52.96    1.11
  -2   1  -2   54.10    1.10
  -2   1  -2   52.25    1.09
   2   1   2   54.00    1.10
  -3  -1  -2  101.86    2.05
   3  -1   2  103.69    2.04
  -3  -1  -2  100.88    2.04
  -3  -1  -2  102.98    2.04
  -3   1  -2  103.78    2.04
  -3   1  -2   98.73    2.04
  -3   1  -2  100.65    2.05
   3   1   2  102.60    2.04
  -4  -1  -2    1.21    0.10
  -4  -1  -2    1.14    0.09
  -4  -1  -2    1.11    0.09
   4  -1   2    1.07    0.09
  -4   1  -2    1.46    0.11
   4   1   2    1.22    0.10
  -4   1  -2    1.30    0.10
  -4   1  -2    1.13    0.10
  -5  -1  -2   36.98    0.80
   5  -1   2   36.91    0.79
  -5  -1  -2   36.73    0.81
  -5   1  -2   35.67    0.81
   5   1   2   37.06    0.78
  -5   1  -2   36.95    0.81
  -5   1  -2   36.35    0.79
  -6  -1  -2    2.59    0.19
  -6  -1  -2    2.70    0.19
  -6  -1  -2    2.65    0.18
   6  -1   2    3.09    0.24
  -6   1  -2    2.75    0.19
  -6   1  -2    2.87    0.18
   6   1   2    2.62    0.17
  -6   1  -2    3.08    0.19
  -7  -1  -2   16.78    0.46
  -7  -1  -2   16.31    0.47
  -7  -1  -2   17.44    0.48
   7  -1   2   16.51    0.44
  -7   1  -2   16.78    0.45
   7   1   2   17.00    0.43
  -7   1  -2   16.76    0.47
  -7   1  -2   16.64    0.47
  -8  -1  -2    8.30    0.35
   8  -1   2    7.66    0.29
  -8  -1  -2    6.96    0.34
  -8   1  -2    7.75    0.35
   8   1   2    7.21    0.28
  -8   1  -2    8.41    0.35
  -8   1  -2    8.17    0.33
  -9  -1  -2    4.72    0.34
   9  -1   2    5.08    0.27
   9  -1   2    5.48    0.31
  -9  -1  -2    4.61    0.34
  -9  -1  -2    5.28    0.33
  -9   1  -2    4.56    0.33
   9   1   2    5.26    0.33
  -9   1  -2    5.06    0.34
   9   1   2    5.03    0.25
  -9   1  -2    4.46    0.31
 -10  -1  -2    6.51    0.42
 -10  -1  -2    6.15    0.39
  10  -1   2    6.15    0.36
  10  -1   2    5.72    0.35
 -10   1  -2    6.16    0.39
 -10   1  -2    5.89    0.38
  10   1   2    6.18    0.38
 -11  -1  -2   -0.24    0.22
  11  -1   2    0.23    0.22
 -11  -1  -2   -0.17    0.25
  11   1   2    0.10    0.22
 -11   1  -2   -0.04    0.23
 -11   1  -2   -0.04    0.26
 -11  -2   2    0.19    0.29
  11  -2  -2   -0.11    0.18
  11   2  -2   -0.07    0.21
 -11   2   2    0.15    0.27
 -10  -2   2    0.05    0.21
 -10  -2   2    0.22    0.27
  10  -2  -2    0.11    0.17
 -10   2   2    0.46    0.19
  10   2  -2    0.48    0.21
 -10   2   2   -0.03    0.26
  -9  -2   2    0.04    0.18
   9  -2  -2    0.17    0.15
  -9  -2   2   -0.15    0.21
   9  -2  -2   -0.10    0.10
  -9   2   2    0.12    0.21
   9   2  -2   -0.09    0.17
  -9   2   2   -0.03    0.16
   8  -2  -2    0.63    0.11
   8  -2  -2    0.61    0.14
  -8  -2   2    0.69    0.16
  -8  -2   2    0.39    0.19
  -8   2   2    0.74    0.19
   8   2  -2    0.55    0.15
  -8   2   2    0.59    0.14
   7  -2  -2    0.26    0.11
  -7  -2   2    0.47    0.13
   7  -2  -2    0.38    0.09
  -7  -2   2    0.41    0.16
   7   2  -2    0.61    0.13
  -7   2   2    0.36    0.19
  -7   2   2    0.45    0.15
  -6  -2   2    0.04    0.12
   6  -2  -2   -0.03    0.08
   6  -2  -2    0.02    0.07
  -6   2   2    0.04    0.08
   6   2  -2   -0.05    0.09
   6   2  -2    0.03    0.05
  -6   2   2    0.00    0.11
   5  -2  -2   -0.01    0.06
  -5  -2   2    0.10    0.08
  -5  -2   2   -0.03    0.09
   5  -2  -2   -0.01    0.06
  -5   2   2    0.00    0.09
   5   2  -2    0.13    0.04
  -5   2   2    0.04    0.06
   5   2  -2   -0.03    0.07
  -4  -2   2    1.81    0.14
  -4  -2   2    2.13    0.11
   4  -2  -2    1.96    0.10
   4  -2  -2    2.07    0.10
  -4   2   2    2.16    0.09
  -4   2   2    1.93    0.14
   4   2  -2    2.27    0.07
   4   2  -2    1.94    0.11
   3  -2  -2    2.66    0.10
  -3  -2   2    2.63    0.10
   3  -2  -2    2.85    0.10
  -3  -2   2    2.51    0.12
   3   2  -2    2.60    0.11
  -3   2   2    2.85    0.13
  -3   2   2    2.85    0.08
   3   2  -2    2.58    0.08
   2  -2  -2    0.65    0.05
   2  -2  -2    0.66    0.05
  -2  -2   2    0.67    0.06
   2   2  -2    0.65    0.04
   2   2  -2    0.76    0.06
   2   2  -2    0.62    0.05
  -1  -2   2    7.42    0.17
   1  -2  -2    7.26    0.17
  -1  -2   2    7.30    0.17
   1  -2  -2    7.31    0.17
   1   2  -2    7.43    0.17
  -1   2   2    7.51    0.18
   1   2  -2    7.13    0.17
   0  -2  -2    0.78    0.05
   0  -2   2    0.78    0.05
   0  -2  -2    0.93    0.05
   0  -2  -2    0.82    0.05
   0  -2   2    0.84    0.04
   0   2  -2    0.85    0.05
   0   2  -2    0.83    0.05
   0   2   2    0.76    0.04
   1  -2   2    3.44    0.11
  -1  -2  -2    3.30    0.10
  -1  -2  -2    3.34    0.10
  -1  -2  -2    3.37    0.08
  -1  -2  -2    3.66    0.11
  -1   2  -2    3.38    0.10
  -1   2  -2    3.28    0.08
  -1   2  -2    3.40    0.10
   1   2   2    3.20    0.10
  -2  -2  -2   19.67    0.43
  -2  -2  -2   20.24    0.42
  -2  -2  -2   20.57    0.44
  -2   2  -2   20.07    0.44
   2   2   2   20.49    0.43
  -2   2  -2   19.81    0.43
   3  -2   2    0.63    0.07
  -3  -2  -2    0.79    0.06
  -3  -2  -2    0.72    0.07
  -3  -2  -2    0.72    0.07
  -3   2  -2    0.62    0.08
  -3   2  -2    0.64    0.07
  -3   2  -2    0.83    0.07
   3   2   2    0.68    0.06
  -4  -2  -2    0.94    0.08
  -4  -2  -2    0.85    0.09
  -4  -2  -2    0.97    0.09
   4  -2   2    0.72    0.08
  -4   2  -2    0.93    0.08
  -4   2  -2    0.77    0.08
   4   2   2    0.88    0.08
  -4   2  -2    0.79    0.09
   5  -2   2    0.63    0.10
  -5  -2  -2    0.59    0.09
  -5  -2  -2    0.62    0.10
  -5  -2  -2    0.63    0.10
   5   2   2    0.53    0.08
  -5   2  -2    0.54    0.10
  -5   2  -2    0.40    0.11
  -5   2  -2    0.48    0.08
  -6  -2  -2    0.56    0.13
   6  -2   2    0.74    0.12
  -6  -2  -2    0.49    0.11
  -6  -2  -2    0.45    0.11
   6   2   2    0.52    0.10
  -6   2  -2    0.63    0.12
  -6   2  -2    0.74    0.12
  -6   2  -2    0.48    0.11
   7  -2   2    0.08    0.12
  -7  -2  -2    0.15    0.15
  -7  -2  -2   -0.14    0.12
  -7  -2  -2    0.02    0.13
   7   2   2   -0.09    0.15
  -7   2  -2    0.18    0.13
  -7   2  -2   -0.03    0.12
  -7   2  -2    0.08    0.13
  -8  -2  -2    0.51    0.17
   8  -2   2    0.73    0.15
  -8  -2  -2    0.45    0.18
  -8  -2  -2    0.38    0.16
  -8   2  -2    0.36    0.20
   8   2   2    0.73    0.13
  -8   2  -2    0.62    0.17
  -8   2  -2    0.50    0.15
  -9  -2  -2    0.22    0.19
  -9  -2  -2    0.21    0.20
  -9  -2  -2    0.18    0.21
   9  -2   2    0.11    0.17
   9  -2   2    0.21    0.15
  -9   2  -2    0.10    0.18
   9   2   2    0.46    0.19
  -9   2  -2    0.06    0.17
  -9   2  -2    0.00    0.19
   9   2   2    0.26    0.13
 -10  -2  -2    0.08    0.21
  10  -2   2    0.45    0.17
 -10  -2  -2   -0.05    0.36
  10  -2   2    0.55    0.20
 -10   2  -2    0.32    0.22
 -10   2  -2   -0.12    0.20
  10   2   2    0.54    0.22
 -11  -2  -2    0.09    0.26
 -11  -2  -2   -0.03    0.23
  11  -2   2    0.04    0.21
 -11   2  -2   -0.04    0.22
  11   2   2   -0.16    0.23
 -11   2  -2    0.25    0.25
  11  -3  -2    0.65    0.29
 -11  -3   2    0.34    0.28
 -11  -3   2    0.91    0.25
  11   3  -2    0.64    0.24
 -11   3   2    1.08    0.30
  10  -3  -2    0.75    0.18
 -10  -3   2    0.40    0.21
 -10  -3   2    1.18    0.31
 -10   3   2    0.76    0.19
  10   3  -2    1.50    0.23
 -10   3   2    0.84    0.32
  -9  -3   2   11.68    0.49
   9  -3  -2   10.97    0.36
   9  -3  -2   10.15    0.33
  -9  -3   2   10.03    0.40
   9   3  -2   11.00    0.41
  -9   3   2   10.70    0.47
  -9   3   2   10.61    0.36
  -8  -3   2    0.67    0.20
   8  -3  -2    0.59    0.12
   8  -3  -2    0.61    0.13
  -8  -3   2    0.70    0.17
   8   3  -2    0.56    0.16
  -8   3   2    0.39    0.13
  -8   3   2    0.67    0.19
  -7  -3   2   31.54    0.73
   7  -3  -2   31.28    0.70
  -7  -3   2   32.30    0.79
   7  -3  -2   31.51    0.70
  -7   3   2   30.59    0.78
   7   3  -2   31.12    0.73
  -7   3   2   31.32    0.69
  -6  -3   2   18.60    0.45
   6  -3  -2   18.13    0.43
   6  -3  -2   18.00    0.43
  -6  -3   2   17.54    0.50
  -6   3   2   17.64    0.42
   6   3  -2   17.58    0.45
  -6   3   2   17.87    0.51
   5  -3  -2   14.43    0.34
  -5  -3   2   13.65    0.39
   5  -3  -2   14.12    0.33
  -5  -3   2   13.96    0.35
  -5   3   2   14.02    0.32
  -5   3   2   13.88    0.40
  -4  -3   2   35.93    0.75
  -4  -3   2   34.91    0.77
   4  -3  -2   35.43    0.74
   4  -3  -2   35.31    0.73
  -4   3   2   35.33    0.78
  -4   3   2   34.85    0.72
   4   3  -2   33.88    0.75
  -3  -3   2    3.05    0.13
  -3  -3   2    3.00    0.12
   3  -3  -2    3.05    0.10
   3  -3  -2    2.92    0.11
   3   3  -2    3.09    0.12
  -3   3   2    2.88    0.14
   2  -3  -2   98.07    1.95
  -2  -3   2   96.98    1.92
   2  -3  -2   98.06    1.93
  -2  -3   2   97.42    1.95
  -2   3   2   96.96    1.95
   2   3  -2   96.26    1.95
  -1  -3   2    5.59    0.13
   1  -3  -2    5.74    0.14
  -1  -3   2    5.51    0.14
   1  -3  -2    5.43    0.13
  -1   3   2    5.50    0.14
   1   3  -2    5.12    0.14
   1   3  -2    5.51    0.14
   0  -3   2  122.69    2.40
   0  -3  -2  123.37    2.41
   0  -3  -2  119.76    2.40
   0  -3  -2  121.18    2.40
   0  -3  -2  122.05    2.40
   0  -3   2  123.58    2.41
   0   3  -2  122.38    2.41
   0   3   2  117.89    2.40
   0   3  -2  119.59    2.41
  -1  -3  -2   26.48    0.56
  -1  -3  -2   27.98    0.56
  -1  -3  -2   26.67    0.54
   1  -3   2   27.51    0.57
   1  -3   2   25.98    0.54
  -1  -3  -2   27.22    0.56
  -1   3  -2   26.88    0.55
  -1   3  -2   26.03    0.54
   2  -3   2   40.30    0.84
  -2  -3  -2   41.13    0.84
  -2  -3  -2   40.91    0.84
  -2  -3  -2   40.64    0.82
  -2   3  -2   39.74    0.83
  -2   3  -2   40.59    0.84
  -2   3  -2   40.96    0.83
   2   3   2   40.61    0.84
  -3  -3  -2   42.92    0.90
  -3  -3  -2   42.53    0.88
  -3  -3  -2   42.34    0.87
   3  -3   2   42.38    0.89
   3   3   2   43.06    0.87
  -3   3  -2   41.56    0.89
  -3   3  -2   42.60    0.88
  -3   3  -2   42.38    0.87
  -4  -3  -2   13.14    0.34
   4  -3   2   13.60    0.33
  -4  -3  -2   13.42    0.32
  -4  -3  -2   13.06    0.33
  -4   3  -2   13.42    0.34
  -4   3  -2   12.84    0.33
   4   3   2   13.15    0.31
  -4   3  -2   13.30    0.31
  -5  -3  -2   72.93    1.49
   5  -3   2   70.56    1.49
  -5  -3  -2   72.52    1.49
  -5  -3  -2   71.62    1.50
   5   3   2   71.29    1.46
  -5   3  -2   73.40    1.47
  -5   3  -2   71.36    1.50
  -5   3  -2   71.59    1.50
  -6  -3  -2    0.78    0.13
   6  -3   2    0.78    0.12
  -6  -3  -2    1.05    0.13
  -6  -3  -2    0.75    0.13
  -6   3  -2    0.72    0.13
  -6   3  -2    0.79    0.11
   6   3   2    0.80    0.10
  -6   3  -2    0.79    0.12
   7  -3   2   22.12    0.56
  -7  -3  -2   22.79    0.58
  -7  -3  -2   22.04    0.59
  -7  -3  -2   21.97    0.58
  -7   3  -2   22.58    0.57
  -7   3  -2   23.48    0.55
   7   3   2   23.50    0.53
  -7   3  -2   22.70    0.59
  -8  -3  -2    4.53    0.31
  -8  -3  -2    5.38    0.31
  -8  -3  -2    5.21    0.30
   8  -3   2    5.04    0.27
  -8   3  -2    4.67    0.41
  -8   3  -2    5.02    0.31
   8   3   2    4.75    0.22
  -8   3  -2    4.61    0.27
  -9  -3  -2    0.99    0.21
  -9  -3  -2    1.07    0.22
   9  -3   2    0.89    0.18
   9  -3   2    1.21    0.18
  -9  -3  -2    0.92    0.23
  -9   3  -2    0.98    0.19
   9   3   2    1.30    0.21
  -9   3  -2    0.85    0.20
  -9   3  -2    1.23    0.21
 -10  -3  -2    1.96    0.38
  10  -3   2    1.96    0.23
  10  -3   2    2.39    0.23
 -10  -3  -2    1.46    0.24
  10   3   2    2.40    0.33
 -10   3  -2    2.43    0.26
 -10   3  -2    1.89    0.25
 -11  -3  -2   -0.26    0.23
 -11  -3  -2   -0.09    0.27
  11  -3   2   -0.01    0.20
 -11   3  -2    0.26    0.25
 -11   3  -2   -0.26    0.22
  11   3   2   -0.02    0.23
 -11  -4   2    5.29    0.41
 -11  -4   2    5.55    0.49
 -11   4   2    5.59    0.48
  11   4  -2    6.05    0.41
 -10  -4   2   12.09    0.48
  10  -4  -2   11.88    0.39
  10   4  -2   11.83    0.47
   9  -4  -2    0.93    0.15
   9  -4  -2    0.89    0.14
  -9  -4   2    0.86    0.25
  -9  -4   2    1.29    0.21
  -9   4   2    0.66    0.22
  -9   4   2    0.60    0.15
   9   4  -2    1.32    0.21
   8  -4  -2   14.01    0.39
  -8  -4   2   13.53    0.49
  -8  -4   2   13.59    0.43
   8  -4  -2   13.39    0.38
  -8   4   2   13.84    0.47
   8   4  -2   14.95    0.46
  -8   4   2   12.69    0.37
  -7  -4   2    0.12    0.16
   7  -4  -2    0.22    0.10
  -7  -4   2    0.05    0.13
  -7   4   2    0.02    0.09
   7   4  -2    0.23    0.13
  -7   4   2    0.17    0.14
  -6  -4   2   39.91    0.94
   6  -4  -2   42.14    0.88
   6  -4  -2   41.01    0.86
  -6  -4   2   41.14    0.90
   6   4  -2   41.21    0.90
  -6   4   2   40.50    0.86
  -6   4   2   39.93    0.96
  -5  -4   2   34.15    0.79
   5  -4  -2   34.55    0.73
  -5  -4   2   35.52    0.76
   5  -4  -2   34.35    0.75
  -5   4   2   34.96    0.72
  -5   4   2   35.24    0.80
   5   4  -2   34.81    0.76
  -4  -4   2   25.06    0.55
  -4  -4   2   25.19    0.58
   4  -4  -2   24.98    0.55
   4  -4  -2   24.79    0.54
  -4   4   2   24.73    0.52
  -4   4   2   25.21    0.58
   4   4  -2   24.77    0.56
  -3  -4   2  101.11    2.06
   3  -4  -2  103.25    2.03
   3  -4  -2  101.08    2.05
  -3  -4   2  103.60    2.05
  -3   4   2  102.51    2.07
   3   4  -2  100.56    2.05
   2  -4  -2    8.39    0.21
  -2  -4   2    8.59    0.21
   2  -4  -2    8.66    0.19
  -2  -4   2    8.13    0.18
   2   4  -2    8.67    0.21
  -2   4   2    8.40    0.21
   2   4  -2    8.28    0.21
   1  -4  -2  175.86    3.48
   1  -4  -2  179.12    3.50
  -1  -4   2  176.77    3.49
  -1  -4   2  175.34    3.50
   1   4  -2  178.99    3.54
  -1   4   2  175.21    3.50
   0  -4   2   29.22    0.59
   0  -4  -2   28.20    0.59
   0  -4  -2   28.72    0.60
   0  -4  -2   28.49    0.59
   0  -4   2   29.75    0.60
   0  -4  -2   29.57    0.59
   0   4  -2   28.56    0.60
   1  -4   2  103.43    2.07
  -1  -4  -2  106.60    2.07
  -1  -4  -2  103.81    2.05
   1  -4   2  102.47    2.05
  -1  -4  -2  103.45    2.06
  -1  -4  -2  102.77    2.07
  -1   4  -2  102.50    2.06
  -1   4  -2  103.32    2.07
  -2  -4  -2   63.04    1.28
   2  -4   2   63.66    1.28
  -2  -4  -2   64.13    1.28
  -2  -4  -2   68.36    1.32
  -2  -4  -2   63.07    1.26
   2   4   2   57.55    1.30
  -2   4  -2   62.38    1.27
  -2   4  -2   62.04    1.28
  -2   4  -2   62.56    1.26
  -3  -4  -2   29.21    0.62
   3  -4   2   29.18    0.64
  -3  -4  -2   30.12    0.65
  -3  -4  -2   29.53    0.64
  -3   4  -2   29.70    0.62
  -3   4  -2   29.69    0.63
  -3   4  -2   29.46    0.63
   3   4   2   29.39    0.62
  -4  -4  -2   78.72    1.59
  -4  -4  -2   78.49    1.60
   4  -4   2   79.25    1.60
  -4  -4  -2   77.99    1.58
   4   4   2   76.66    1.57
  -4   4  -2   76.40    1.60
  -4   4  -2   77.83    1.57
  -4   4  -2   76.12    1.59
  -5  -4  -2    3.10    0.16
  -5  -4  -2    2.93    0.18
  -5  -4  -2    3.47    0.18
   5  -4   2    3.08    0.19
  -5   4  -2    3.08    0.15
   5   4   2    3.22    0.14
  -5   4  -2    3.20    0.17
  -5   4  -2    2.73    0.18
  -6  -4  -2   19.36    0.51
  -6  -4  -2   19.60    0.50
   6  -4   2   19.39    0.49
  -6  -4  -2   19.65    0.49
  -6   4  -2   19.93    0.51
  -6   4  -2   19.70    0.49
   6   4   2   19.51    0.45
  -6   4  -2   19.31    0.50
   7  -4   2    7.83    0.30
  -7  -4  -2    8.04    0.33
  -7  -4  -2    7.44    0.31
  -7  -4  -2    8.14    0.32
  -7   4  -2    7.75    0.31
   7   4   2    8.13    0.25
  -7   4  -2    8.10    0.32
  -7   4  -2    8.48    0.28
   8  -4   2   14.73    0.45
  -8  -4  -2   14.09    0.49
  -8  -4  -2   15.36    0.49
  -8  -4  -2   15.65    0.48
  -8   4  -2   16.44    0.49
  -8   4  -2   16.39    0.65
  -8   4  -2   15.36    0.44
  -9  -4  -2   19.72    0.60
   9  -4   2   20.17    0.55
   9  -4   2   19.74    0.53
  -9  -4  -2   19.82    0.60
  -9  -4  -2   18.51    0.61
  -9   4  -2   19.61    0.54
  -9   4  -2   21.09    0.60
   9   4   2   20.13    0.59
  -9   4  -2   18.98    0.57
 -10  -4  -2    0.64    0.26
 -10  -4  -2    0.76    0.23
  10  -4   2    1.18    0.21
  10  -4   2    0.87    0.19
  10   4   2    0.72    0.31
 -10   4  -2    0.57    0.22
 -10   4  -2    0.70    0.23
 -11  -5   2    1.45    0.28
 -11  -5   2    2.08    0.34
  11   5  -2    1.44    0.28
 -11   5   2    1.69    0.32
 -10  -5   2    0.32    0.29
  10  -5  -2    0.39    0.15
 -10  -5   2    0.53    0.24
 -10   5   2    0.33    0.27
  10   5  -2    0.25    0.22
  -9  -5   2    7.58    0.44
   9  -5  -2    7.24    0.28
   9  -5  -2    6.92    0.30
  -9  -5   2    7.27    0.37
  -9   5   2    7.62    0.42
  -9   5   2    6.84    0.29
   9   5  -2    7.61    0.37
  -8  -5   2    0.50    0.17
  -8  -5   2    0.00    0.18
   8  -5  -2    0.37    0.13
   8  -5  -2    0.10    0.11
   8   5  -2    0.38    0.17
  -8   5   2    0.14    0.11
  -8   5   2    0.31    0.18
  -7  -5   2   18.40    0.54
  -7  -5   2   17.82    0.49
   7  -5  -2   18.18    0.43
   7  -5  -2   17.72    0.46
   7   5  -2   17.94    0.49
  -7   5   2   17.80    0.53
  -7   5   2   17.50    0.43
  -6  -5   2    4.17    0.21
   6  -5  -2    4.10    0.17
  -6  -5   2    4.36    0.25
   6  -5  -2    4.14    0.19
   6   5  -2    4.37    0.21
  -6   5   2    4.13    0.25
  -6   5   2    4.24    0.16
  -5  -5   2   20.00    0.50
   5  -5  -2   19.53    0.43
   5  -5  -2   19.42    0.46
  -5   5   2   18.56    0.44
  -5   5   2   19.71    0.50
   5   5  -2   19.81    0.47
   4  -5  -2   13.90    0.34
  -4  -5   2   14.17    0.36
  -4  -5   2   14.24    0.34
   4  -5  -2   13.43    0.30
   4   5  -2   13.49    0.34
  -4   5   2   13.53    0.36
  -4   5   2   13.13    0.29
  -3  -5   2   17.55    0.40
   3  -5  -2   17.51    0.40
   3  -5  -2   17.84    0.37
  -3  -5   2   17.77    0.41
   3   5  -2   17.54    0.41
  -3   5   2   17.85    0.42
   2  -5  -2   71.72    1.41
  -2  -5   2   69.88    1.41
  -2  -5   2   72.38    1.44
   2  -5  -2   71.26    1.44
   2   5  -2   70.93    1.44
   2   5  -2   71.73    1.44
  -2   5   2   70.96    1.45
   1  -5  -2    0.98    0.05
  -1  -5   2    1.00    0.06
   1  -5  -2    0.92    0.07
  -1  -5   2    0.92    0.07
  -1   5   2    1.05    0.06
   1   5  -2    0.90    0.07
   1   5  -2    1.00    0.07
   0  -5  -2   78.69    1.57
   0  -5  -2   79.55    1.57
   0  -5  -2   78.75    1.59
   0  -5  -2   78.13    1.58
   0  -5   2   80.57    1.58
   0  -5   2   78.78    1.58
   0   5  -2   78.64    1.59
   0   5  -2   79.38    1.58
  -1  -5  -2   45.76    0.95
   1  -5   2   46.21    0.95
  -1  -5  -2   47.55    0.96
   1  -5   2   45.80    0.94
  -1  -5  -2   46.42    0.94
  -1  -5  -2   46.94    0.94
  -1   5  -2   46.16    0.95
  -1   5  -2   45.27    0.93
  -2  -5  -2    9.44    0.23
  -2  -5  -2   10.06    0.25
  -2  -5  -2    9.72    0.24
   2  -5   2    9.58    0.25
  -2   5  -2    9.65    0.22
  -2   5  -2    9.31    0.23
  -2   5  -2    9.74    0.24
  -3  -5  -2   42.93    0.89
   3  -5   2   41.52    0.89
  -3  -5  -2   41.83    0.87
   3   5   2   42.25    0.86
  -3   5  -2   41.08    0.87
  -3   5  -2   41.48    0.88
  -3   5  -2   42.41    0.86
   4  -5   2    1.11    0.11
  -4  -5  -2    1.21    0.09
  -4  -5  -2    1.02    0.10
  -4  -5  -2    1.06    0.11
  -4   5  -2    1.10    0.08
   4   5   2    1.03    0.09
  -4   5  -2    1.17    0.10
  -4   5  -2    1.41    0.11
  -5  -5  -2   32.11    0.70
   5  -5   2   31.37    0.70
  -5  -5  -2   31.21    0.71
  -5  -5  -2   31.02    0.69
   5   5   2   30.30    0.66
  -5   5  -2   30.25    0.71
  -5   5  -2   30.44    0.69
  -5   5  -2   31.14    0.67
  -6  -5  -2    0.61    0.14
  -6  -5  -2    0.61    0.13
  -6  -5  -2    0.63    0.12
   6  -5   2    0.61    0.13
  -6   5  -2    0.69    0.12
   6   5   2    0.63    0.09
  -6   5  -2    0.49    0.10
  -6   5  -2    0.70    0.14
  -7  -5  -2   12.34    0.40
  -7  -5  -2   12.42    0.42
  -7  -5  -2   12.90    0.40
   7  -5   2   12.29    0.39
  -7   5  -2   12.72    0.39
  -7   5  -2   12.77    0.35
  -7   5  -2   12.47    0.41
   7   5   2   12.49    0.33
  -8  -5  -2    2.15    0.24
  -8  -5  -2    2.50    0.23
   8  -5   2    2.53    0.20
  -8  -5  -2    2.46    0.22
  -8   5  -2    2.30    0.18
  -8   5  -2    2.17    0.24
   8   5   2    2.53    0.23
  -8   5  -2    2.27    0.23
   8   5   2    2.41    0.17
  -9  -5  -2    1.97    0.24
   9  -5   2    2.11    0.30
   9  -5   2    2.15    0.21
  -9  -5  -2    2.09    0.27
  -9  -5  -2    1.92    0.26
  -9   5  -2    2.19    0.24
  -9   5  -2    2.12    0.23
   9   5   2    2.67    0.26
  -9   5  -2    1.75    0.31
 -10  -5  -2    1.89    0.30
  10  -5   2    2.76    0.22
 -10  -5  -2    2.72    0.28
  10  -5   2    3.49    0.31
  10   5   2    2.67    0.29
 -10   5  -2    2.37    0.27
 -10   5  -2    2.27    0.26
 -11  -6   2   -0.22    0.29
 -11  -6   2   -0.04    0.25
 -11   6   2    0.07    0.27
  11   6  -2   -0.02    0.24
 -10  -6   2   -0.28    0.26
  10  -6  -2   -0.19    0.16
 -10  -6   2   -0.06    0.24
 -10   6   2    0.38    0.26
   9  -6  -2   -0.19    0.17
  -9  -6   2   -0.35    0.22
  -9  -6   2    0.35    0.21
   9  -6  -2    0.24    0.12
  -9   6   2   -0.23    0.13
   9   6  -2    0.08    0.19
  -9   6   2    0.07    0.21
   8  -6  -2    0.06    0.13
   8  -6  -2    0.01    0.11
  -8  -6   2   -0.03    0.19
  -8  -6   2   -0.09    0.20
  -8   6   2    0.21    0.18
  -8   6   2   -0.08    0.11
   8   6  -2   -0.12    0.16
   7  -6  -2   -0.07    0.11
  -7  -6   2   -0.10    0.16
  -7  -6   2    0.15    0.15
   7  -6  -2   -0.07    0.09
  -7   6   2    0.00    0.15
   7   6  -2   -0.02    0.13
  -7   6   2   -0.03    0.08
   6  -6  -2   -0.01    0.07
   6  -6  -2    0.04    0.09
  -6  -6   2    0.14    0.12
  -6  -6   2    0.08    0.13
  -6   6   2   -0.18    0.16
   6   6  -2   -0.03    0.10
  -6   6   2   -0.06    0.06
   5  -6  -2    1.13    0.17
  -5  -6   2    0.82    0.12
   5  -6  -2    1.13    0.08
  -5  -6   2    0.83    0.11
  -5   6   2    0.79    0.12
  -5   6   2    1.12    0.11
   5   6  -2    0.97    0.11
  -4  -6   2    2.96    0.15
   4  -6  -2    3.04    0.14
  -4  -6   2    3.00    0.16
   4  -6  -2    2.81    0.10
   4   6  -2    3.19    0.15
  -4   6   2    2.97    0.17
  -3  -6   2    0.27    0.07
  -3  -6   2    0.30    0.07
   3  -6  -2    0.37    0.06
  -3   6   2    0.33    0.07
   3   6  -2    0.36    0.07
   3   6  -2    0.24    0.06
   2  -6  -2    1.53    0.09
  -2  -6   2    1.48    0.09
  -2  -6   2    1.36    0.06
   2   6  -2    1.61    0.09
  -2   6   2    1.38    0.09
   2   6  -2    1.50    0.09
   1  -6  -2    4.21    0.14
  -1  -6   2    4.28    0.13
  -1  -6   2    4.16    0.12
   1  -6  -2    4.21    0.11
   1   6  -2    4.06    0.13
  -1   6   2    4.21    0.13
   1   6  -2    4.18    0.13
  -1   6   2    4.45    0.10
   0  -6  -2    0.44    0.04
   0  -6  -2    0.52    0.05
   0  -6  -2    0.63    0.05
   0  -6   2    0.53    0.05
   0  -6  -2    0.41    0.05
   0  -6   2    0.55    0.07
   0   6  -2    0.48    0.05
  -1  -6  -2    0.19    0.04
  -1  -6  -2    0.21    0.05
   1  -6   2    0.28    0.04
  -1  -6  -2    0.26    0.04
   1  -6   2    0.19    0.05
  -1  -6  -2    0.29    0.05
  -1   6  -2    0.22    0.05
  -1   6  -2    0.30    0.04
  -2  -6  -2    3.22    0.12
  -2  -6  -2    2.98    0.11
   2  -6   2    3.16    0.13
  -2  -6  -2    3.17    0.13
  -2  -6  -2    3.26    0.12
  -2   6  -2    3.10    0.11
  -2   6  -2    3.24    0.12
  -2   6  -2    3.12    0.10
  -3  -6  -2    3.29    0.13
  -3  -6  -2    3.38    0.15
   3  -6   2    3.43    0.16
  -3  -6  -2    3.29    0.14
  -3   6  -2    3.22    0.13
   3   6   2    3.23    0.12
  -3   6  -2    3.45    0.11
  -3   6  -2    3.21    0.13
  -4  -6  -2    0.36    0.07
  -4  -6  -2    0.30    0.09
   4  -6   2    0.38    0.12
  -4  -6  -2    0.12    0.11
  -4   6  -2    0.36    0.08
  -4   6  -2    0.26    0.06
  -4   6  -2    0.26    0.08
   4   6   2    0.42    0.06
  -5  -6  -2   -0.05    0.10
   5  -6   2   -0.03    0.10
  -5  -6  -2    0.07    0.10
  -5  -6  -2    0.08    0.08
  -5   6  -2    0.04    0.08
  -5   6  -2   -0.03    0.12
   5   6   2    0.11    0.07
  -5   6  -2    0.08    0.07
  -6  -6  -2    0.10    0.12
   6  -6   2    0.09    0.12
  -6  -6  -2    0.08    0.13
  -6  -6  -2   -0.01    0.10
  -6   6  -2   -0.15    0.11
  -6   6  -2    0.12    0.09
   6   6   2    0.00    0.08
  -6   6  -2    0.16    0.11
  -7  -6  -2    0.18    0.24
  -7  -6  -2    0.24    0.14
  -7  -6  -2    0.01    0.19
   7  -6   2   -0.03    0.14
  -7   6  -2   -0.03    0.14
   7   6   2    0.11    0.09
  -7   6  -2    0.09    0.13
  -7   6  -2    0.08    0.11
  -8  -6  -2    0.21    0.20
   8  -6   2    0.16    0.16
  -8  -6  -2   -0.06    0.18
  -8   6  -2    0.21    0.29
   8   6   2    0.16    0.18
  -8   6  -2    0.23    0.16
  -8   6  -2    0.07    0.13
   9  -6   2   -0.11    0.14
  -9  -6  -2   -0.17    0.21
  -9  -6  -2    0.25    0.23
  -9  -6  -2   -0.01    0.19
   9  -6   2   -0.06    0.17
  -9   6  -2    0.04    0.18
   9   6   2   -0.03    0.20
  -9   6  -2    0.00    0.19
 -10  -6  -2   -0.20    0.26
 -10  -6  -2    0.02    0.21
  10  -6   2    0.06    0.19
  10  -6   2    0.02    0.17
  10   6   2   -0.10    0.23
 -10   6  -2   -0.13    0.21
 -10   6  -2   -0.25    0.20
 -10  -7   2    0.34    0.28
 -10  -7   2    0.86    0.28
  10  -7  -2    0.88    0.20
 -10   7   2    0.82    0.28
  10   7  -2    1.11    0.25
   9  -7  -2    9.41    0.36
  -9  -7   2   10.18    0.49
  -9  -7   2    9.03    0.43
   9   7  -2    9.32    0.41
  -9   7   2    9.51    0.46
   8  -7  -2    0.17    0.10
   8  -7  -2    0.42    0.14
  -8  -7   2   -0.23    0.18
  -8  -7   2   -0.09    0.19
  -8   7   2   -0.13    0.17
   8   7  -2   -0.18    0.16
  -7  -7   2   20.82    0.57
   7  -7  -2   20.87    0.48
   7  -7  -2   22.20    0.55
  -7  -7   2   21.25    0.61
  -7   7   2   22.32    0.66
  -7   7   2   20.87    0.49
   7   7  -2   21.72    0.57
  -6  -7   2    6.19    0.26
  -6  -7   2    5.78    0.28
   6  -7  -2    5.66    0.18
   6  -7  -2    6.01    0.24
  -6   7   2    5.63    0.18
   6   7  -2    5.99    0.26
  -6   7   2    6.07    0.28
  -5  -7   2   21.02    0.52
  -5  -7   2   21.32    0.53
   5  -7  -2   20.76    0.50
   5   7  -2   21.18    0.51
  -5   7   2   20.98    0.54
  -4  -7   2   26.76    0.63
  -4  -7   2   27.89    0.65
   4  -7  -2   27.01    0.61
  -4   7   2   26.93    0.63
   4   7  -2   27.14    0.61
   3  -7  -2    8.57    0.24
  -3  -7   2    8.81    0.25
  -3  -7   2    8.75    0.25
  -3   7   2    8.40    0.25
   3   7  -2    8.88    0.24
   3   7  -2    8.71    0.24
  -2  -7   2   45.92    0.95
  -2  -7   2   48.07    0.99
   2  -7  -2   48.10    0.99
  -2   7   2   47.69    0.99
   2   7  -2   47.26    0.98
   2   7  -2   47.69    0.99
   1  -7  -2    0.52    0.04
   1  -7  -2    0.48    0.06
  -1  -7   2    0.52    0.06
  -1  -7   2    0.61    0.05
   1   7  -2    0.48    0.06
  -1   7   2    0.54    0.05
  -1   7   2    0.60    0.06
   1   7  -2    0.43    0.06
   0  -7   2   48.35    0.97
   0  -7   2   45.84    0.97
   0  -7  -2   46.86    0.95
   0  -7  -2   48.31    0.96
   0  -7  -2   45.84    0.97
   0  -7  -2   46.92    0.95
   0   7  -2   47.05    0.96
   0   7  -2   47.14    0.97
   1  -7   2   19.95    0.46
   1  -7   2   20.94    0.45
  -1  -7  -2   20.58    0.45
  -1  -7  -2   21.40    0.45
  -1  -7  -2   20.42    0.45
  -1  -7  -2   20.29    0.44
  -1   7  -2   20.48    0.45
  -1   7  -2   20.65    0.44
  -2  -7  -2   22.02    0.48
  -2  -7  -2   21.68    0.47
   2  -7   2   21.31    0.49
  -2  -7  -2   21.43    0.47
  -2  -7  -2   22.05    0.49
  -2   7  -2   21.87    0.47
  -2   7  -2   21.51    0.48
  -2   7  -2   21.72    0.46
  -3  -7  -2   42.26    0.85
  -3  -7  -2   40.82    0.85
  -3  -7  -2   40.88    0.87
   3  -7   2   40.85    0.88
  -3  -7  -2   39.88    0.87
  -3   7  -2   40.22    0.83
   3   7   2   40.44    0.84
  -3   7  -2   40.99    0.86
  -3   7  -2   40.03    0.86
  -4  -7  -2    1.30    0.13
  -4  -7  -2    0.84    0.10
  -4  -7  -2    1.28    0.11
   4  -7   2    1.31    0.12
  -4   7  -2    1.29    0.11
   4   7   2    1.19    0.09
  -4   7  -2    1.17    0.10
  -4   7  -2    0.99    0.09
  -5  -7  -2   37.77    0.83
   5  -7   2   36.36    0.83
  -5  -7  -2   36.84    0.81
  -5  -7  -2   37.81    0.85
  -5   7  -2   36.82    0.82
  -5   7  -2   37.41    0.78
  -5   7  -2   37.68    0.84
   5   7   2   36.37    0.78
  -6  -7  -2    2.13    0.19
  -6  -7  -2    2.41    0.20
  -6  -7  -2    2.28    0.18
   6  -7   2    2.46    0.18
  -6   7  -2    2.31    0.21
  -6   7  -2    2.36    0.15
  -6   7  -2    2.31    0.18
   6   7   2    2.32    0.14
  -7  -7  -2   14.31    0.45
  -7  -7  -2   13.49    0.46
  -7  -7  -2   14.39    0.43
   7  -7   2   14.04    0.43
  -7   7  -2   13.86    0.45
  -7   7  -2   14.10    0.37
  -7   7  -2   14.26    0.41
   7   7   2   13.42    0.34
  -8  -7  -2    4.52    0.34
  -8  -7  -2    5.07    0.31
  -8  -7  -2    5.50    0.34
   8  -7   2    4.97    0.30
  -8   7  -2    5.12    0.29
  -8   7  -2    5.21    0.24
   8   7   2    5.18    0.33
  -8   7  -2    5.44    0.33
  -9  -7  -2    1.62    0.28
   9  -7   2    1.74    0.22
  -9  -7  -2    1.72    0.27
   9  -7   2    2.01    0.18
  -9  -7  -2    2.15    0.24
  -9   7  -2    1.70    0.24
  -9   7  -2    1.54    0.22
   9   7   2    1.73    0.26
  10  -7   2    4.02    0.34
 -10  -7  -2    3.55    0.35
 -10  -7  -2    2.91    0.46
 -10   7  -2    3.95    0.34
  10   7   2    3.92    0.34
 -10  -8   2    8.34    0.48
  10  -8  -2    8.44    0.38
 -10  -8   2    7.69    0.52
 -10   8   2    8.82    0.50
  10   8  -2    9.02    0.46
  -9  -8   2    1.05    0.27
  -9  -8   2    0.47    0.22
   9  -8  -2    0.92    0.18
  -9   8   2    0.56    0.23
   9   8  -2    1.01    0.23
   8  -8  -2   14.98    0.60
  -8  -8   2   13.80    0.52
  -8  -8   2   13.75    0.48
   8   8  -2   14.61    0.47
  -8   8   2   13.07    0.38
  -8   8   2   15.16    0.52
  -7  -8   2    1.14    0.18
   7  -8  -2    1.33    0.16
  -7  -8   2    0.98    0.22
  -7   8   2    1.66    0.21
   7   8  -2    1.29    0.20
  -6  -8   2   29.56    0.74
  -6  -8   2   30.37    0.72
   6  -8  -2   30.46    0.70
  -6   8   2   29.77    0.74
   6   8  -2   30.11    0.71
  -6   8   2   29.15    0.63
  -5  -8   2   40.24    0.89
   5  -8  -2   40.20    0.88
  -5  -8   2   40.12    0.91
  -5   8   2   40.65    0.92
   5   8  -2   39.63    0.89
  -4  -8   2    8.42    0.26
   4  -8  -2    7.85    0.25
  -4  -8   2    8.09    0.26
   4   8  -2    8.10    0.25
  -4   8   2    7.80    0.26
   4   8  -2    8.44    0.26
   3  -8  -2   73.84    1.52
  -3  -8   2   74.04    1.52
  -3  -8   2   75.69    1.52
   3   8  -2   72.53    1.51
   3   8  -2   72.49    1.51
  -3   8   2   73.54    1.52
   2  -8  -2    0.70    0.08
  -2  -8   2    0.65    0.07
  -2  -8   2    0.65    0.05
   2   8  -2    0.71    0.08
   2   8  -2    0.66    0.07
  -2   8   2    0.63    0.07
   1  -8  -2  136.08    2.72
  -1  -8   2  135.92    2.71
   1  -8  -2  131.95    2.68
  -1   8   2  136.41    2.71
   1   8  -2  135.10    2.71
   1   8  -2  136.83    2.72
  -1   8   2  138.56    2.69
   0  -8   2   22.74    0.50
   0  -8  -2   23.06    0.48
   0  -8  -2   22.80    0.50
   0  -8   2   22.70    0.49
   0  -8  -2   22.61    0.49
   0   8  -2   22.45    0.49
   0   8  -2   22.86    0.50
   1  -8   2   76.89    1.58
  -1  -8  -2   75.39    1.56
  -1  -8  -2   78.12    1.56
  -1  -8  -2   79.01    1.56
   1  -8   2   78.85    1.56
  -1  -8  -2   76.74    1.56
  -1   8  -2   77.41    1.57
  -1   8  -2   76.32    1.57
  -2  -8  -2   43.89    0.90
  -2  -8  -2   44.73    0.92
   2  -8   2   42.46    0.92
  -2  -8  -2   44.44    0.90
  -2  -8  -2   43.24    0.91
  -2   8  -2   43.52    0.89
  -2   8  -2   42.15    0.91
  -2   8  -2   42.84    0.90
  -3  -8  -2   38.84    0.84
  -3  -8  -2   39.97    0.82
  -3  -8  -2   40.16    0.86
   3  -8   2   39.69    0.86
  -3  -8  -2   39.82    0.83
  -3   8  -2   39.58    0.84
  -3   8  -2   38.02    0.81
  -3   8  -2   39.18    0.84
  -4  -8  -2   74.12    1.54
   4  -8   2   74.45    1.54
  -4  -8  -2   75.70    1.55
  -4  -8  -2   74.11    1.52
  -4   8  -2   73.52    1.54
   4   8   2   73.73    1.50
  -4   8  -2   73.74    1.49
  -4   8  -2   71.93    1.53
  -5  -8  -2    0.24    0.17
  -5  -8  -2    0.21    0.09
  -5  -8  -2    0.33    0.13
   5  -8   2    0.27    0.11
  -5   8  -2    0.30    0.07
  -5   8  -2    0.22    0.10
   5   8   2    0.24    0.07
  -5   8  -2    0.32    0.11
  -6  -8  -2   29.60    0.72
   6  -8   2   28.92    0.70
  -6  -8  -2   28.23    0.70
  -6  -8  -2   29.63    0.68
  -6   8  -2   28.72    0.63
  -6   8  -2   28.30    0.67
   6   8   2   28.44    0.62
  -6   8  -2   28.87    0.71
  -7  -8  -2    6.46    0.34
   7  -8   2    7.29    0.34
  -7  -8  -2    7.42    0.31
  -7  -8  -2    7.06    0.33
   7   8   2    6.58    0.20
  -7   8  -2    6.82    0.33
  -7   8  -2    6.38    0.28
  -7   8  -2    6.69    0.24
  -8  -8  -2   13.37    0.45
   8  -8   2   12.44    0.44
   8  -8   2   12.13    0.36
  -8  -8  -2   13.04    0.49
  -8  -8  -2   13.29    0.47
   8   8   2   14.02    0.47
  -8   8  -2   12.28    0.42
  -8   8  -2   13.05    0.47
  -8   8  -2   11.97    0.36
  -9  -8  -2   14.96    0.58
  -9  -8  -2   15.98    0.53
   9  -8   2   14.89    0.51
   9   8   2   15.67    0.55
  -9   8  -2   15.17    0.53
  -9   8  -2   15.41    0.50
 -10  -8  -2    0.43    0.24
  10  -8   2    0.83    0.24
 -10  -8  -2    0.50    0.30
  10   8   2    0.33    0.26
 -10   8  -2    0.65    0.24
 -10   8  -2    0.65    0.28
 -10  -9   2    0.04    0.25
  10  -9  -2    0.41    0.19
 -10  -9   2   -0.13    0.28
 -10   9   2   -0.03    0.26
  10   9  -2   -0.12    0.24
   9  -9  -2    4.27    0.30
  -9  -9   2    4.43    0.38
  -9  -9   2    4.37    0.36
   9   9  -2    4.26    0.36
  -9   9   2    4.77    0.41
  -8  -9   2    0.73    0.23
   8  -9  -2    0.67    0.17
  -8  -9   2    1.06    0.22
  -8   9   2    0.87    0.22
   8   9  -2    0.73    0.20
  -7  -9   2    9.63    0.59
  -7  -9   2   11.06    0.43
   7  -9  -2   11.12    0.37
   7   9  -2   10.72    0.39
  -7   9   2   10.54    0.42
   6  -9  -2    4.15    0.23
  -6  -9   2    4.60    0.27
  -6  -9   2    4.30    0.26
  -6   9   2    4.07    0.27
   6   9  -2    4.39    0.24
   5  -9  -2   11.45    0.34
  -5  -9   2   11.09    0.36
  -5  -9   2   10.90    0.34
  -5   9   2   11.52    0.36
   5   9  -2   12.04    0.35
  -4  -9   2   14.05    0.38
   4  -9  -2   13.77    0.37
  -4  -9   2   14.21    0.38
  -4   9   2   13.93    0.38
   4   9  -2   14.04    0.38
   4   9  -2   14.10    0.37
   3  -9  -2    7.67    0.31
   3   9  -2    7.07    0.26
   3   9  -2    7.38    0.23
   2  -9  -2   63.71    1.30
  -2  -9   2   63.36    1.29
  -2  -9   2   60.14    1.25
   2   9  -2   63.05    1.29
   2   9  -2   61.20    1.28
  -2   9   2   63.70    1.29
   1  -9  -2    2.77    0.08
   1  -9  -2    2.90    0.13
  -1  -9   2    2.90    0.11
  -1  -9   2    2.98    0.13
   1  -9  -2    2.86    0.13
  -1   9   2    2.76    0.09
   1   9  -2    2.88    0.13
  -1   9   2    2.88    0.12
   1   9  -2    2.69    0.12
   0  -9  -2   70.98    1.40
   0  -9   2   68.04    1.42
   0  -9  -2   69.14    1.42
   0  -9  -2   68.99    1.41
   0  -9  -2   69.19    1.42
   0  -9   2   69.35    1.42
   0   9  -2   70.55    1.42
   0   9  -2   70.21    1.41
   1  -9   2   30.29    0.64
  -1  -9  -2   30.17    0.63
  -1  -9  -2   29.40    0.63
  -1  -9  -2   29.32    0.64
  -1  -9  -2   29.62    0.63
   1  -9   2   29.06    0.65
  -1   9  -2   29.37    0.64
  -1   9  -2   29.22    0.61
   2  -9   2   11.41    0.32
  -2  -9  -2   11.90    0.30
  -2  -9  -2   12.25    0.30
  -2  -9  -2   12.21    0.30
  -2  -9  -2   12.36    0.31
  -2   9  -2   12.15    0.30
  -2   9  -2   11.97    0.30
  -3  -9  -2   30.40    0.65
  -3  -9  -2   30.33    0.66
  -3  -9  -2   30.86    0.67
   3  -9   2   29.67    0.68
  -3   9  -2   29.98    0.66
  -3   9  -2   30.58    0.66
  -3   9  -2   28.66    0.63
  -4  -9  -2    1.68    0.15
  -4  -9  -2    1.86    0.20
  -4  -9  -2    1.63    0.14
   4  -9   2    1.88    0.15
  -4   9  -2    1.71    0.09
  -4   9  -2    1.81    0.15
   4   9   2    1.85    0.12
  -4   9  -2    1.60    0.14
  -5  -9  -2   26.71    0.62
  -5  -9  -2   26.60    0.66
   5  -9   2   27.30    0.65
  -5  -9  -2   26.48    0.64
   5   9   2   25.76    0.57
  -5   9  -2   26.41    0.64
  -5   9  -2   27.11    0.62
  -5   9  -2   26.59    0.57
   6  -9   2    0.01    0.13
  -6  -9  -2    0.02    0.14
  -6  -9  -2    0.10    0.16
  -6  -9  -2    0.21    0.12
   6   9   2    0.04    0.07
  -6   9  -2    0.06    0.08
  -6   9  -2    0.06    0.13
  -6   9  -2   -0.02    0.11
  -7  -9  -2   11.40    0.41
  -7  -9  -2   10.92    0.43
  -7  -9  -2   11.35    0.38
   7  -9   2   11.09    0.40
  -7   9  -2   10.97    0.41
  -7   9  -2   10.60    0.30
  -7   9  -2   10.81    0.36
   7   9   2   11.74    0.41
   8  -9   2    0.43    0.12
   8  -9   2    0.09    0.18
  -8  -9  -2    0.37    0.21
  -8  -9  -2   -0.04    0.22
  -8  -9  -2    0.30    0.18
  -8   9  -2    0.38    0.20
   8   9   2    0.32    0.20
  -8   9  -2    0.12    0.16
   9  -9   2    2.72    0.26
  -9  -9  -2    2.15    0.25
  -9   9  -2    3.06    0.26
  -9   9  -2    3.28    0.28
 -10  -9  -2    0.66    0.31
 -10  -9  -2    1.20    0.25
  10  -9   2    0.89    0.22
  10   9   2    0.68    0.28
 -10   9  -2    0.88    0.25
  10 -10  -2    0.00    0.25
 -10 -10   2   -0.22    0.28
 -10 -10   2    0.09    0.27
  10  10  -2   -0.07    0.25
  10  10  -2    0.15    0.22
 -10  10   2    0.19    0.27
   9 -10  -2    0.09    0.18
  -9 -10   2   -0.23    0.26
  -9 -10   2    0.06    0.24
   9  10  -2    0.24    0.25
  -9  10   2    0.37    0.27
  -8 -10   2    0.86    0.23
   8 -10  -2    0.90    0.18
  -8 -10   2    0.28    0.22
  -8  10   2    0.69    0.23
   8  10  -2    1.02    0.22
  -7 -10   2    1.04    0.20
   7 -10  -2    1.03    0.28
  -7 -10   2    1.35    0.21
  -7  10   2    0.72    0.20
   7  10  -2    0.92    0.19
  -6 -10   2    0.13    0.15
  -6 -10   2   -0.03    0.15
   6 -10  -2   -0.17    0.11
   6  10  -2   -0.10    0.13
  -6  10   2   -0.01    0.14
  -5 -10   2    0.10    0.12
   5 -10  -2    0.17    0.11
  -5 -10   2    0.15    0.12
  -5  10   2   -0.10    0.12
   5  10  -2    0.18    0.11
   5  10  -2   -0.22    0.11
   4 -10  -2    0.28    0.10
  -4 -10   2    0.21    0.10
  -4 -10   2    0.39    0.11
   4  10  -2    0.26    0.10
  -4  10   2    0.31    0.10
   4  10  -2    0.34    0.10
  -3 -10   2    2.25    0.15
   3 -10  -2    2.27    0.15
   3  10  -2    2.66    0.15
   3  10  -2    2.31    0.15
  -3  10   2    2.42    0.15
  -2 -10   2    0.20    0.07
   2 -10  -2    0.14    0.08
  -2 -10   2    0.24    0.05
   2  10  -2    0.26    0.07
  -2  10   2    0.34    0.04
  -2  10   2    0.12    0.07
   2  10  -2    0.19    0.12
   1 -10  -2    9.07    0.25
  -1 -10   2    8.73    0.23
  -1 -10   2    9.22    0.25
   1 -10  -2    8.91    0.25
   1  10  -2    9.16    0.25
   1  10  -2    8.96    0.24
  -1  10   2    9.11    0.25
   0 -10  -2    0.83    0.08
   0 -10  -2    0.95    0.08
   0 -10  -2    0.87    0.08
   0 -10   2    1.02    0.09
   0 -10  -2    0.84    0.07
   0 -10   2    0.82    0.08
   0  10  -2    1.05    0.09
   0  10  -2    0.94    0.07
   0  10   2    0.94    0.08
  -1 -10  -2    3.04    0.13
  -1 -10  -2    3.00    0.13
   1 -10   2    3.02    0.15
   1 -10   2    3.08    0.14
  -1 -10  -2    3.21    0.13
  -1 -10  -2    3.03    0.14
  -1  10  -2    3.20    0.14
  -1  10  -2    3.05    0.11
  -2 -10  -2    1.38    0.11
  -2 -10  -2    1.33    0.11
   2 -10   2    1.66    0.13
  -2 -10  -2    1.49    0.13
  -2 -10  -2    1.57    0.12
  -2  10  -2    1.45    0.09
  -2  10  -2    1.35    0.11
  -2  10  -2    1.44    0.11
  -3 -10  -2    0.56    0.10
  -3 -10  -2    0.43    0.08
  -3 -10  -2    0.37    0.07
  -3 -10  -2    0.40    0.10
   3 -10   2    0.82    0.12
  -3  10  -2    0.50    0.10
  -3  10  -2    0.44    0.09
  -4 -10  -2    0.26    0.09
   4 -10   2    0.24    0.11
  -4 -10  -2    0.35    0.11
  -4 -10  -2    0.30    0.12
  -4  10  -2    0.29    0.09
   4  10   2    0.29    0.08
  -4  10  -2    0.24    0.10
  -4  10  -2    0.27    0.05
  -5 -10  -2    0.33    0.11
  -5 -10  -2    0.44    0.14
  -5 -10  -2    0.45    0.15
   5 -10   2    0.55    0.14
  -5  10  -2    0.43    0.06
   5  10   2    0.32    0.08
  -5  10  -2    0.31    0.12
  -5  10  -2    0.52    0.11
  -6 -10  -2    2.10    0.22
   6 -10   2    2.05    0.19
  -6 -10  -2    2.20    0.26
  -6 -10  -2    2.26    0.18
  -6  10  -2    2.06    0.19
  -6  10  -2    2.06    0.12
   6  10   2    2.12    0.13
  -6  10  -2    2.12    0.19
  -7 -10  -2   -0.13    0.20
  -7 -10  -2   -0.21    0.23
   7 -10   2   -0.14    0.15
  -7 -10  -2   -0.10    0.18
  -7  10  -2    0.07    0.08
  -7  10  -2   -0.09    0.13
   7  10   2    0.22    0.17
  -8 -10  -2    0.13    0.21
  -8 -10  -2   -0.14    0.22
   8 -10   2    0.01    0.18
  -8 -10  -2    0.21    0.18
  -8  10  -2   -0.10    0.18
   8  10   2   -0.13    0.20
  -8  10  -2    0.16    0.16
  -9 -10  -2    0.26    0.21
   9 -10   2    0.46    0.21
  -9 -10  -2    0.27    0.27
  -9  10  -2    0.15    0.19
   9  10   2    0.45    0.25
  -9  10  -2    0.36    0.21
  10 -10   2    0.07    0.21
 -10 -10  -2    0.16    0.29
 -10 -10  -2   -0.28    0.21
 -10  10  -2    0.12    0.21
 -10  10  -2   -0.04    0.22
  10  10   2    0.25    0.27
  10 -11  -2    0.31    0.20
 -10 -11   2    0.17    0.29
 -10 -11   2    0.54    0.29
 -10  11   2    0.62    0.29
  10  11  -2    0.22    0.26
  10  11  -2    0.06    0.24
  -9 -11   2    4.99    0.42
  -9 -11   2    5.94    0.54
   9 -11  -2    5.28    0.34
  -9  11   2    5.47    0.46
   9  11  -2    5.46    0.49
   9  11  -2    5.14    0.40
  -8 -11   2   -0.03    0.22
   8 -11  -2    0.23    0.17
  -8 -11   2   -0.05    0.22
   8  11  -2    0.29    0.19
   8  11  -2    0.16    0.20
  -8  11   2    0.18    0.22
   7 -11  -2    8.88    0.36
  -7 -11   2    8.55    0.40
  -7 -11   2    8.09    0.38
   7  11  -2    8.59    0.37
   7  11  -2    8.89    0.37
  -7  11   2    8.84    0.41
  -6 -11   2    2.61    0.22
   6 -11  -2    2.55    0.23
   6  11  -2    2.80    0.23
  -5 -11   2   18.20    0.50
   5 -11  -2   18.96    0.50
  -5 -11   2   18.31    0.50
   5  11  -2   18.35    0.49
   5  11  -2   18.63    0.49
  -5  11   2   18.42    0.51
  -4 -11   2   25.59    0.62
  -4 -11   2   25.92    0.62
   4 -11  -2   25.63    0.62
   4  11  -2   26.50    0.61
  -4  11   2   25.69    0.63
   4  11  -2   26.45    0.66
   3 -11  -2    6.75    0.24
  -3 -11   2    6.89    0.24
   3  11  -2    6.85    0.23
  -3  11   2    7.06    0.24
  -3  11   2    6.50    0.17
   3  11  -2    6.83    0.24
   2 -11  -2   33.64    0.74
  -2 -11   2   33.93    0.74
  -2 -11   2   32.45    0.69
   2  11  -2   32.93    0.74
   2  11  -2   33.08    0.72
  -2  11   2   32.93    0.74
  -2  11   2   34.68    0.70
  -1 -11   2    1.23    0.12
   1 -11  -2    1.28    0.11
  -1 -11   2    1.25    0.10
   1 -11  -2    1.43    0.12
  -1  11   2    1.52    0.14
  -1  11   2    1.28    0.09
   1  11  -2    1.32    0.11
   0 -11  -2   28.43    0.63
   0 -11  -2   28.11    0.60
   0 -11  -2   27.96    0.63
   0 -11   2   28.60    0.63
   0 -11   2   28.99    0.63
   0  11  -2   28.80    0.63
   0  11   2   28.98    0.61
   0  11  -2   28.02    0.61
  -1 -11  -2   26.81    0.60
   1 -11   2   27.19    0.60
   1 -11   2   26.14    0.61
  -1 -11  -2   27.48    0.60
  -1 -11  -2   26.40    0.58
  -1 -11  -2   27.34    0.59
  -1  11  -2   27.06    0.57
  -1  11  -2   26.83    0.60
  -2 -11  -2   18.89    0.45
   2 -11   2   18.45    0.46
  -2 -11  -2   19.13    0.45
  -2 -11  -2   18.65    0.44
  -2 -11  -2   18.44    0.43
  -2  11  -2   18.89    0.45
  -2  11  -2   18.30    0.40
  -3 -11  -2   47.74    1.02
  -3 -11  -2   48.36    1.04
  -3 -11  -2   47.43    1.00
   3 -11   2   47.82    1.04
  -3 -11  -2   47.65    1.02
  -3  11  -2   48.22    1.02
  -3  11  -2   47.75    1.02
  -4 -11  -2    0.22    0.13
   4 -11   2    0.37    0.12
  -4 -11  -2    0.33    0.12
  -4 -11  -2    0.24    0.10
  -4  11  -2    0.18    0.10
   4  11   2    0.16    0.08
  -4  11  -2    0.27    0.09
   5 -11   2   20.29    0.53
  -5 -11  -2   19.41    0.50
  -5 -11  -2   19.72    0.52
  -5  11  -2   19.70    0.49
  -5  11  -2   19.65    0.51
   5  11   2   18.80    0.44
  -6 -11  -2    1.33    0.16
  -6 -11  -2    1.16    0.18
   6 -11   2    1.15    0.18
  -6 -11  -2    0.85    0.19
  -6  11  -2    0.79    0.16
  -6  11  -2    1.14    0.14
   6  11   2    1.34    0.18
   6  11   2    1.11    0.09
  -7 -11  -2    9.81    0.44
   7 -11   2   10.35    0.41
  -7 -11  -2    9.48    0.38
  -7 -11  -2   10.02    0.41
  -7  11  -2   10.29    0.41
  -7  11  -2   10.53    0.36
   7  11   2   10.06    0.41
  -8 -11  -2    3.01    0.25
  -8 -11  -2    2.28    0.30
   8 -11   2    2.72    0.26
  -8  11  -2    3.27    0.29
  -8  11  -2    3.17    0.27
   8  11   2    3.37    0.29
  -9 -11  -2    4.13    0.36
   9 -11   2    4.68    0.44
  -9 -11  -2    4.16    0.37
   9  11   2    4.77    0.41
  -9  11  -2    5.37    0.39
  -9  11  -2    4.64    0.33
  10 -11   2    3.32    0.30
 -10 -11  -2    3.38    0.31
 -10 -11  -2    3.33    0.36
 -10  11  -2    3.90    0.32
  10  11   2    3.69    0.35
 -10  11  -2    3.41    0.31
 -10 -12   2    3.38    0.36
 -10 -12   2    3.33    0.39
  10 -12  -2    3.14    0.28
  10  12  -2    3.26    0.32
  10  12  -2    3.55    0.34
 -10  12   2    3.66    0.36
   9 -12  -2    0.18    0.20
  -9 -12   2    0.13    0.27
  -9 -12   2    0.42    0.28
  -9  12   2    0.32    0.26
   9  12  -2    0.01    0.21
   9  12  -2    0.26    0.24
  -8 -12   2   14.57    0.54
   8 -12  -2   15.49    0.51
  -8 -12   2   15.79    0.58
   8  12  -2   15.97    0.54
  -8  12   2   15.26    0.58
   8  12  -2   15.52    0.53
  -7 -12   2    2.92    0.26
  -7 -12   2    3.59    0.29
   7 -12  -2    3.20    0.28
   7  12  -2    2.78    0.25
  -7  12   2    2.84    0.27
   7  12  -2    3.34    0.26
  -6 -12   2   19.21    0.57
   6 -12  -2   20.11    0.60
  -6 -12   2   20.56    0.58
   6  12  -2   19.96    0.56
   6  12  -2   20.58    0.56
  -6  12   2   19.34    0.57
  -5 -12   2   24.30    0.64
  -5 -12   2   25.10    0.64
   5 -12  -2   25.22    0.63
   5  12  -2   25.61    0.63
   5  12  -2   26.17    0.64
  -5  12   2   25.10    0.64
  -4 -12   2    2.69    0.20
   4 -12  -2    2.49    0.19
  -4  12   2    2.56    0.20
   4  12  -2    2.78    0.20
   4  12  -2    2.60    0.19
  -3 -12   2   45.48    1.00
   3 -12  -2   46.82    1.01
  -3 -12   2   45.02    0.93
   3  12  -2   45.52    0.99
  -3  12   2   46.41    1.00
   3  12  -2   46.08    1.00
  -2 -12   2    0.41    0.06
  -2 -12   2    0.33    0.09
   2 -12  -2    0.34    0.09
  -2  12   2    0.45    0.09
  -2  12   2    0.48    0.06
   2  12  -2    0.51    0.10
  -1 -12   2  108.89    2.23
   1 -12  -2  111.31    2.23
  -1 -12   2  107.24    2.20
   1 -12  -2  108.88    2.23
   1  12  -2  109.42    2.23
  -1  12   2  111.43    2.23
   1  12  -2  108.55    2.21
  -1  12   2  109.92    2.19
   0 -12  -2   10.87    0.30
   0 -12   2   10.63    0.30
   0 -12  -2   11.02    0.26
   0 -12   2   11.14    0.30
   0 -12  -2   11.06    0.31
   0  12  -2   11.05    0.27
   0  12  -2   10.84    0.30
   0  12   2   11.42    0.28
  -1 -12  -2   47.67    1.01
   1 -12   2   46.05    1.12
  -1 -12  -2   47.91    1.02
  -1 -12  -2   48.53    1.00
   1 -12   2   47.91    1.01
  -1 -12  -2   48.45    1.01
  -1  12  -2   48.02    0.98
  -1  12  -2   48.08    1.02
  -2 -12  -2   13.49    0.35
   2 -12   2   12.34    0.36
  -2 -12  -2   13.07    0.34
   2 -12   2   13.35    0.35
  -2 -12  -2   13.74    0.35
  -2 -12  -2   14.38    0.36
  -2  12  -2   12.63    0.30
  -2  12  -2   13.56    0.35
  -2  12  -2   13.34    0.35
   3 -12   2   22.50    0.56
  -3 -12  -2   22.36    0.52
  -3 -12  -2   22.92    0.55
  -3 -12  -2   23.00    0.54
  -3 -12  -2   22.32    0.54
  -3  12  -2   22.66    0.54
  -3  12  -2   23.05    0.53
  -4 -12  -2   40.70    0.90
  -4 -12  -2   39.70    0.85
  -4 -12  -2   40.94    0.92
  -4 -12  -2   39.60    0.89
   4 -12   2   39.94    0.91
  -4  12  -2   40.69    0.90
   4  12   2   40.00    0.85
  -4  12  -2   40.40    0.88
  -5 -12  -2    0.00    0.14
  -5 -12  -2    0.44    0.12
  -5 -12  -2    0.64    0.17
   5 -12   2    0.50    0.14
  -5  12  -2    0.45    0.13
  -5  12  -2    0.42    0.11
   5  12   2    0.47    0.15
   5  12   2    0.34    0.08
   6 -12   2   29.10    0.74
  -6 -12  -2   28.99    0.76
  -6 -12  -2   29.40    0.71
  -6 -12  -2   29.29    0.74
  -6  12  -2   28.71    0.69
  -6  12  -2   29.42    0.74
   6  12   2   29.11    0.74
   7 -12   2    4.04    0.31
  -7 -12  -2    4.23    0.29
  -7 -12  -2    3.85    0.33
  -7 -12  -2    3.68    0.30
   7  12   2    4.15    0.33
  -7  12  -2    3.83    0.31
   8 -12   2    5.25    0.37
  -8 -12  -2    5.73    0.35
  -8 -12  -2    5.09    0.42
   8  12   2    5.58    0.39
  -8  12  -2    5.68    0.38
  -8  12  -2    5.47    0.31
  -9 -12  -2    5.29    0.46
   9 -12   2    7.23    0.41
  -9  12  -2    6.09    0.36
   9  12   2    6.76    0.46
  -9 -13   2    2.87    0.33
  -9 -13   2    3.63    0.36
   9 -13  -2    4.10    0.34
  -9  13   2    3.88    0.37
   9  13  -2    3.69    0.32
   9  13  -2    3.56    0.33
   8 -13  -2    0.25    0.19
  -8 -13   2    0.13    0.25
  -8 -13   2    0.15    0.24
  -8  13   2    0.23    0.23
   8  13  -2    0.29    0.23
   8  13  -2    0.23    0.21
   7 -13  -2    5.43    0.33
  -7 -13   2    5.56    0.38
  -7 -13   2    5.21    0.36
   7  13  -2    5.00    0.34
  -7  13   2    5.39    0.37
   7  13  -2    5.51    0.35
   6 -13  -2    0.32    0.16
  -6 -13   2    0.33    0.18
  -6 -13   2    0.31    0.18
  -6  13   2    0.32    0.17
   6  13  -2    0.53    0.17
   6  13  -2    0.35    0.17
   5 -13  -2   13.50    0.42
  -5 -13   2   13.40    0.43
   5  13  -2   13.43    0.42
  -5  13   2   13.88    0.46
   5  13  -2   13.77    0.44
  -4 -13   2    8.58    0.32
   4 -13  -2    8.98    0.32
   4  13  -2    9.08    0.31
   4  13  -2    9.54    0.32
  -4  13   2    9.49    0.33
   3 -13  -2    5.64    0.25
  -3 -13   2    6.04    0.21
  -3 -13   2    6.00    0.24
  -3  13   2    5.68    0.24
   3  13  -2    5.93    0.24
  -3  13   2    5.69    0.16
   3  13  -2    5.74    0.23
  -2 -13   2    8.29    0.27
   2 -13  -2    7.83    0.27
  -2 -13   2    7.87    0.22
  -2  13   2    7.90    0.21
   2  13  -2    7.75    0.25
   2  13  -2    8.26    0.27
  -2  13   2    8.14    0.27
   1 -13  -2   -0.12    0.08
  -1 -13   2   -0.01    0.08
  -1 -13   2    0.15    0.07
   1 -13  -2    0.06    0.08
   1  13  -2    0.05    0.07
  -1  13   2    0.01    0.06
  -1  13   2    0.03    0.08
   1  13  -2   -0.03    0.08
   0 -13   2    6.20    0.22
   0 -13   2    6.02    0.21
   0 -13  -2    6.34    0.22
   0 -13  -2    6.12    0.22
   0  13   2    6.01    0.19
   0  13  -2    6.26    0.22
   0  13  -2    6.20    0.19
   0  13   2    5.75    0.17
   1 -13   2    7.90    0.26
  -1 -13  -2    7.70    0.25
  -1 -13  -2    7.45    0.22
  -1 -13  -2    7.75    0.24
   1 -13   2    7.73    0.25
  -1 -13  -2    7.47    0.28
  -1  13  -2    7.56    0.20
  -1  13  -2    7.88    0.25
   1  13   2    7.59    0.22
   1  13   2    7.61    0.24
   2 -13   2    6.54    0.24
  -2 -13  -2    6.89    0.23
  -2 -13  -2    6.55    0.24
   2 -13   2    6.62    0.25
  -2 -13  -2    6.34    0.22
  -2  13  -2    6.65    0.23
  -2  13  -2    6.22    0.17
  -2  13  -2    6.54    0.23
  -3 -13  -2   20.52    0.53
  -3 -13  -2   20.57    0.49
   3 -13   2   22.41    0.55
  -3 -13  -2   20.80    0.52
  -3 -13  -2   21.19    0.51
   3  13   2   21.29    0.52
  -3  13  -2   21.21    0.52
  -3  13  -2   20.96    0.51
  -4 -13  -2    0.15    0.11
  -4 -13  -2    0.04    0.13
  -4 -13  -2    0.16    0.08
   4 -13   2    0.07    0.12
  -4 -13  -2    0.12    0.13
   4  13   2    0.14    0.12
   4  13   2    0.06    0.09
  -4  13  -2   -0.11    0.10
  -4  13  -2   -0.03    0.10
  -5 -13  -2    7.40    0.29
  -5 -13  -2    7.38    0.41
  -5 -13  -2    7.67    0.32
   5 -13   2    7.97    0.38
   5  13   2    7.79    0.33
  -5  13  -2    7.89    0.31
   5  13   2    7.16    0.23
  -5  13  -2    7.07    0.27
  -6 -13  -2    1.55    0.21
   6 -13   2    1.40    0.20
  -6 -13  -2    1.46    0.22
  -6 -13  -2    1.54    0.20
  -6  13  -2    1.12    0.19
   6  13   2    1.40    0.20
  -6  13  -2    1.27    0.16
   7 -13   2    4.29    0.34
  -7 -13  -2    4.07    0.32
  -7 -13  -2    4.50    0.30
  -7  13  -2    4.50    0.33
  -7  13  -2    4.81    0.27
   7  13   2    4.50    0.34
   8 -13   2    2.17    0.25
  -8 -13  -2    2.73    0.25
  -8  13  -2    2.68    0.28
  -8  13  -2    2.53    0.22
  -9 -13  -2    2.44    0.27
  -9 -13  -2    2.54    0.35
   9 -13   2    2.26    0.28
  -9  13  -2    2.66    0.24
  -9  13  -2    2.50    0.30
   9  13   2    2.60    0.32
  -9 -14   2    0.45    0.29
   9 -14  -2    0.53    0.22
  -9 -14   2    0.58    0.30
   9  14  -2    0.33    0.26
   9  14  -2    0.49    0.25
  -9  14   2    0.22    0.28
  -8 -14   2    0.37    0.33
   8 -14  -2    0.19    0.20
   8  14  -2    0.10    0.34
  -7 -14   2    0.15    0.21
  -7 -14   2   -0.08    0.21
   7 -14  -2    0.08    0.17
   7  14  -2   -0.25    0.18
  -7  14   2   -0.01    0.20
   7  14  -2   -0.09    0.19
  -6 -14   2    0.20    0.17
   6 -14  -2    0.22    0.16
   6  14  -2    0.08    0.17
   6  14  -2    0.03    0.17
  -6  14   2   -0.06    0.16
   5 -14  -2    0.14    0.14
  -5 -14   2    0.19    0.15
   5  14  -2    0.11    0.15
  -5  14   2    0.13    0.14
  -4 -14   2    0.87    0.15
   4 -14  -2    0.66    0.14
   4  14  -2    0.70    0.14
  -4  14   2    0.76    0.15
   4  14  -2    0.75    0.14
   3 -14  -2    1.21    0.14
  -3 -14   2    1.06    0.14
  -3 -14   2    1.17    0.09
   3  14  -2    1.05    0.13
   3  14  -2    1.31    0.15
  -3  14   2    1.03    0.09
  -3  14   2    1.26    0.14
   2 -14  -2    0.44    0.11
  -2 -14   2    0.59    0.12
  -2 -14   2    0.65    0.08
  -2  14   2    0.69    0.07
   2  14  -2    0.69    0.11
  -2  14   2    0.55    0.11
   2  14  -2    0.74    0.12
   1 -14  -2    3.45    0.19
  -1 -14   2    3.61    0.19
   1 -14  -2    3.26    0.19
  -1 -14   2    3.47    0.16
  -1  14   2    3.77    0.19
   1  14  -2    3.63    0.19
   1  14  -2    3.68    0.16
  -1  14   2    3.83    0.15
   0 -14   2    0.67    0.10
   0 -14  -2    0.76    0.11
   0 -14  -2    0.53    0.10
   0 -14   2    0.73    0.11
   0  14  -2    0.54    0.10
   0  14  -2    0.58    0.08
   0  14   2    0.65    0.09
   0  14   2    0.68    0.07
   1 -14   2    0.64    0.11
  -1 -14  -2    0.65    0.10
   1 -14   2    0.75    0.11
  -1 -14  -2    0.65    0.11
  -1 -14  -2    0.64    0.09
   1  14   2    0.77    0.09
  -1  14  -2    0.71    0.07
   1  14   2    0.52    0.10
  -1  14  -2    0.57    0.10
   2 -14   2    1.92    0.16
  -2 -14  -2    1.79    0.17
  -2 -14  -2    2.01    0.16
  -2 -14  -2    2.26    0.17
   2 -14   2    1.82    0.17
  -2 -14  -2    1.88    0.16
  -2  14  -2    1.82    0.16
   2  14   2    1.93    0.16
  -2  14  -2    1.76    0.16
   3 -14   2    0.10    0.11
  -3 -14  -2   -0.03    0.09
  -3 -14  -2   -0.01    0.12
  -3 -14  -2   -0.12    0.10
  -3 -14  -2    0.10    0.11
  -3  14  -2   -0.02    0.09
   3  14   2   -0.10    0.11
  -3  14  -2    0.10    0.10
  -4 -14  -2    0.41    0.12
   4 -14   2    0.33    0.14
  -4 -14  -2    0.46    0.15
  -4 -14  -2    0.37    0.09
  -4 -14  -2    0.38    0.15
  -4  14  -2    0.13    0.10
   4  14   2    0.67    0.11
  -4  14  -2    0.34    0.12
   4  14   2    0.46    0.14
  -5 -14  -2    0.28    0.18
  -5 -14  -2    0.24    0.13
   5 -14   2    0.07    0.15
  -5 -14  -2    0.42    0.20
  -5  14  -2    0.30    0.12
   5  14   2    0.08    0.16
   5  14   2   -0.01    0.08
  -5  14  -2   -0.03    0.13
  -6 -14  -2    0.24    0.20
   6 -14   2   -0.08    0.17
  -6 -14  -2    0.33    0.15
  -6  14  -2    0.03    0.13
   6  14   2    0.20    0.18
  -6  14  -2    0.02    0.16
  -7 -14  -2    1.09    0.20
   7 -14   2    1.16    0.22
  -7 -14  -2    0.87    0.26
  -7  14  -2    0.96    0.22
  -7  14  -2    1.06    0.18
   7  14   2    0.57    0.23
  -8 -14  -2   -0.07    0.26
  -8 -14  -2    0.29    0.20
   8 -14   2    0.10    0.21
  -8  14  -2   -0.02    0.18
  -8  14  -2    0.27    0.21
   8  14   2   -0.03    0.23
  -9 -14  -2    0.45    0.23
  -9 -14  -2    0.26    0.30
   9 -14   2    0.45    0.24
   9  14   2    0.00    0.26
  -9  14  -2    0.40    0.26
  -9  14  -2    0.54    0.19
   9 -15  -2    3.60    0.31
  -9 -15   2    3.91    0.38
  -9  15   2    3.09    0.36
   9  15  -2    4.00    0.35
   9  15  -2    3.48    0.33
   8 -15  -2    0.59    0.23
  -8 -15   2    0.52    0.26
   8  15  -2    0.06    0.23
  -8  15   2    0.34    0.26
   8  15  -2    0.33    0.24
   7 -15  -2    9.41    0.41
  -7 -15   2    9.91    0.47
   7  15  -2    9.41    0.43
  -7  15   2    9.57    0.47
   7  15  -2    9.43    0.44
  -6 -15   2    2.83    0.26
   6 -15  -2    2.92    0.24
   6  15  -2    2.87    0.25
  -6  15   2    2.76    0.26
   6  15  -2    2.57    0.24
  -5 -15   2    8.28    0.36
   5 -15  -2    8.11    0.35
   5  15  -2    8.34    0.35
  -5  15   2    8.81    0.37
   5  15  -2    8.24    0.34
   4 -15  -2    6.50    0.45
   4  15  -2    6.56    0.29
   4  15  -2    6.72    0.45
  -3 -15   2    6.07    0.27
   3 -15  -2    6.03    0.28
  -3 -15   2    6.15    0.18
   3  15  -2    6.46    0.27
   3  15  -2    5.99    0.25
  -3  15   2    6.17    0.18
  -3  15   2    6.56    0.27
  -2 -15   2   33.47    0.73
   2 -15  -2   33.97    0.79
  -2 -15   2   33.82    0.78
  -2  15   2   34.69    0.79
   2  15  -2   33.65    0.76
  -2  15   2   33.80    0.72
   2  15  -2   34.86    0.79
   1 -15  -2    0.37    0.11
   1 -15  -2    0.62    0.12
  -1 -15   2    0.74    0.11
  -1 -15   2    0.71    0.12
   1  15  -2    0.71    0.12
  -1  15   2    0.49    0.08
  -1  15   2    0.58    0.12
   1  15  -2    0.48    0.11
   0 -15   2   34.36    0.77
   0 -15  -2   34.62    0.77
   0 -15   2   34.19    0.76
   0 -15  -2   34.85    0.77
   0  15  -2   33.19    0.72
   0  15   2   31.20    0.71
   0  15  -2   34.39    0.76
  -1 -15  -2   14.82    0.39
   1 -15   2   14.65    0.40
   1 -15   2   14.33    0.40
  -1 -15  -2   14.26    0.38
   1  15   2   14.17    0.38
  -1  15  -2   14.01    0.33
   1  15   2   14.15    0.36
  -1  15  -2   14.56    0.39
  -2 -15  -2    3.59    0.19
  -2 -15  -2    3.52    0.21
  -2 -15  -2    3.63    0.21
   2 -15   2    3.85    0.21
   2 -15   2    3.45    0.22
   2  15   2    3.64    0.19
   2  15   2    3.54    0.20
  -2  15  -2    3.72    0.19
  -2  15  -2    3.54    0.20
  -3 -15  -2   12.54    0.38
  -3 -15  -2   14.30    0.42
  -3 -15  -2   14.33    0.40
   3 -15   2   14.31    0.43
  -3 -15  -2   13.72    0.40
  -3  15  -2   14.21    0.40
   3  15   2   14.12    0.40
  -3  15  -2   14.31    0.39
  -4 -15  -2    0.27    0.09
  -4 -15  -2    0.36    0.16
  -4 -15  -2    0.58    0.15
   4 -15   2    0.29    0.15
  -4 -15  -2    0.16    0.12
   4  15   2    0.23    0.14
  -4  15  -2    0.44    0.12
  -4  15  -2    0.25    0.13
  -5 -15  -2   15.83    0.51
   5 -15   2   15.91    0.50
  -5 -15  -2   15.45    0.45
  -5  15  -2   14.83    0.43
  -5  15  -2   14.88    0.47
   5  15   2   14.93    0.39
   5  15   2   16.11    0.48
  -6 -15  -2    0.27    0.21
   6 -15   2    0.56    0.20
  -6 -15  -2    0.27    0.16
  -6  15  -2    0.03    0.16
   6  15   2    0.16    0.19
  -7 -15  -2    5.91    0.34
  -7 -15  -2    5.01    0.41
   7 -15   2    5.38    0.36
  -7  15  -2    5.71    0.30
  -7  15  -2    5.80    0.37
   7  15   2    6.01    0.38
   8 -15   2    0.58    0.23
  -8 -15  -2    1.16    0.31
   8  15   2    0.45    0.26
  -8  15  -2    1.66    0.22
  -8  15  -2    1.48    0.42
  -9 -15  -2    0.51    0.32
   9  15   2    0.94    0.28
  -8 -16   2    5.35    0.46
   8 -16  -2    5.34    0.39
  -8  16   2    5.88    0.45
   8  16  -2    5.22    0.42
   8  16  -2    5.24    0.43
  -7 -16   2   -0.09    0.22
   7 -16  -2   -0.12    0.19
   7  16  -2   -0.08    0.21
   7  16  -2    0.13    0.22
  -7  16   2    0.00    0.23
   6 -16  -2   11.99    0.45
  -6 -16   2   11.56    0.47
   6  16  -2   11.85    0.47
  -6  16   2   10.68    0.46
   6  16  -2   12.33    0.45
  -5 -16   2   12.48    0.44
   5 -16  -2   12.92    0.44
  -5  16   2   12.83    0.45
   5  16  -2   12.75    0.43
   5  16  -2   12.20    0.44
   4 -16  -2    5.00    0.29
  -4 -16   2    5.14    0.29
   4  16  -2    5.48    0.29
  -4  16   2    4.97    0.29
   4  16  -2    5.66    0.28
  -3 -16   2   26.60    0.58
   3 -16  -2   27.61    0.70
  -3 -16   2   26.26    0.75
   3  16  -2   26.92    0.73
  -3  16   2   26.23    0.58
  -3  16   2   28.46    0.82
   3  16  -2   27.37    0.65
  -2 -16   2    0.19    0.08
   2 -16  -2    0.17    0.12
  -2 -16   2    0.20    0.12
   2  16  -2    0.34    0.11
   2  16  -2    0.26    0.12
  -2  16   2    0.20    0.07
  -2  16   2    0.17    0.12
  -1 -16   2   26.76    0.63
  -1 -16   2   28.33    0.66
   1 -16  -2   27.46    0.66
   1 -16  -2   27.81    0.66
   1  16  -2   27.35    0.66
  -1  16   2   27.96    0.66
  -1  16   2   27.66    0.61
   1  16  -2   26.55    0.62
   0 -16   2    3.88    0.22
   0 -16  -2    3.75    0.21
   0 -16  -2    4.10    0.22
   0 -16   2    3.95    0.21
   0  16  -2    4.00    0.21
   0  16  -2    3.50    0.16
   0  16   2    3.97    0.18
   0  16   2    3.58    0.14
   1 -16   2   24.45    0.59
  -1 -16  -2   23.98    0.58
   1 -16   2   23.51    0.58
  -1 -16  -2   23.75    0.57
  -1  16  -2   23.47    0.57
   1  16   2   22.97    0.53
  -1  16  -2   23.14    0.51
   1  16   2   23.13    0.56
  -2 -16  -2   15.18    0.43
   2 -16   2   14.96    0.44
  -2 -16  -2   15.53    0.40
  -2 -16  -2   15.25    0.43
  -2  16  -2   14.64    0.41
   2  16   2   14.95    0.40
  -2  16  -2   16.41    0.43
   2  16   2   14.53    0.42
   3 -16   2    9.42    0.36
  -3 -16  -2    9.59    0.34
  -3 -16  -2    8.97    0.33
  -3 -16  -2    9.05    0.29
  -3  16  -2    9.39    0.31
   3  16   2    9.20    0.32
  -3  16  -2    9.07    0.32
   3  16   2    9.12    0.34
   4 -16   2   22.89    0.62
  -4 -16  -2   22.50    0.61
  -4 -16  -2   22.28    0.64
  -4  16  -2   22.39    0.56
   4  16   2   23.23    0.60
  -4  16  -2   22.37    0.59
   5 -16   2    0.76    0.18
  -5 -16  -2    0.65    0.16
  -5 -16  -2    0.71    0.21
  -5  16  -2    0.66    0.14
   5  16   2    0.70    0.19
  -5  16  -2    0.34    0.16
  -6 -16  -2    7.70    0.35
  -6 -16  -2    7.74    0.43
   6 -16   2    8.67    0.41
   6  16   2    8.09    0.39
  -6  16  -2    7.83    0.32
  -6  16  -2    8.19    0.38
   7 -16   2    3.33    0.43
  -7 -16  -2    3.52    0.32
  -7  16  -2    3.12    0.29
   7  16   2    3.29    0.38
  -7  16  -2    3.18    0.27
   8 -16   2    5.71    0.42
  -8 -16  -2    5.42    0.38
  -8 -16  -2    4.89    0.41
   8  16   2    6.60    0.45
  -8  16  -2    6.59    0.43
  -8  16  -2    5.45    0.30
  -8 -17   2    0.43    0.28
   8 -17  -2    0.35    0.23
   8  17  -2    0.39    0.26
  -8  17   2    0.38    0.27
   8  17  -2    0.17    0.26
   7 -17  -2    6.20    0.39
  -7 -17   2    6.61    0.44
   7  17  -2    6.69    0.43
  -7  17   2    5.99    0.43
   7  17  -2    7.56    0.47
   6 -17  -2    3.97    0.34
  -6 -17   2    4.03    0.36
  -6  17   2    4.66    0.36
   6  17  -2    4.26    0.33
   6  17  -2    4.40    0.36
   5 -17  -2    2.90    0.25
  -5 -17   2    2.97    0.26
  -5  17   2    2.64    0.25
   5  17  -2    2.90    0.25
   5  17  -2    2.80    0.24
   4 -17  -2    4.96    0.30
  -4 -17   2    5.45    0.31
   4  17  -2    5.07    0.28
   4  17  -2    5.10    0.30
  -4  17   2    4.78    0.30
  -3 -17   2    0.71    0.16
   3 -17  -2    0.78    0.16
  -3 -17   2    0.82    0.09
  -3  17   2    0.73    0.15
   3  17  -2    0.70    0.16
  -3  17   2    0.87    0.09
   3  17  -2    1.06    0.14
   2 -17  -2   12.08    0.40
  -2 -17   2   12.52    0.43
   2  17  -2   11.88    0.42
  -2  17   2   11.87    0.31
  -2  17   2   12.10    0.52
   2  17  -2   11.82    0.34
   1 -17  -2    0.57    0.13
  -1 -17   2    0.55    0.14
  -1 -17   2    0.63    0.11
   1  17  -2    0.42    0.13
  -1  17   2    0.49    0.10
  -1  17   2    0.48    0.13
   1  17  -2    0.59    0.10
   0 -17   2   12.39    0.37
   0 -17  -2   12.58    0.38
   0 -17   2   12.48    0.38
   0 -17  -2   12.10    0.37
   0  17  -2   12.37    0.37
   0  17   2   11.47    0.29
   0  17   2   11.97    0.34
   0  17  -2   11.83    0.31
   0  17   2   12.76    0.38
  -1 -17  -2    3.96    0.22
  -1 -17  -2    4.18    0.23
   1 -17   2    3.67    0.23
   1 -17   2    4.07    0.24
   1  17   2    3.98    0.21
  -1  17  -2    4.07    0.23
  -1  17  -2    3.56    0.22
  -1  17  -2    3.91    0.14
  -2 -17  -2    4.62    0.22
  -2 -17  -2    4.44    0.24
   2 -17   2    4.93    0.27
   2  17   2    4.29    0.24
  -2  17  -2    4.76    0.26
   2  17   2    4.34    0.21
  -2  17  -2    4.41    0.23
  -3 -17  -2    6.90    0.32
  -3 -17  -2    6.85    0.26
   3 -17   2    6.67    0.33
  -3 -17  -2    7.12    0.30
   3  17   2    6.64    0.32
  -3  17  -2    7.04    0.28
   3  17   2    7.11    0.29
  -3  17  -2    7.48    0.30
   4 -17   2    2.95    0.24
  -4 -17  -2    2.70    0.24
  -4 -17  -2    2.74    0.24
  -4 -17  -2    2.25    0.17
   4  17   2    2.56    0.23
   4  17   2    3.29    0.27
  -4  17  -2    2.78    0.25
  -4  17  -2    3.01    0.21
   5 -17   2   13.76    0.48
  -5 -17  -2   13.05    0.49
  -5 -17  -2   13.34    0.44
  -5  17  -2   13.63    0.41
  -5  17  -2   14.10    0.46
   5  17   2   13.39    0.47
  -6 -17  -2   -0.05    0.23
   6 -17   2   -0.22    0.19
  -6 -17  -2   -0.08    0.17
  -6  17  -2    0.03    0.15
   6  17   2    0.02    0.20
  -6  17  -2    0.13    0.18
  -7 -17  -2    5.01    0.39
   7 -17   2    5.20    0.39
  -7 -17  -2    5.80    0.44
   7  17   2    5.57    0.40
  -7  17  -2    5.87    0.32
   8 -17   2    1.03    0.26
  -8 -17  -2    0.74    0.23
  -8 -17  -2    0.32    0.31
   8  17   2    0.71    0.27
  -8  17  -2    0.80    0.25
   8 -18  -2    1.31    0.26
  -8 -18   2    1.19    0.30
   8  18  -2    0.99    0.28
   8  18  -2    1.36    0.29
  -8  18   2    1.12    0.29
  -7 -18   2    0.64    0.26
   7 -18  -2    0.77    0.24
  -7  18   2    0.59    0.26
   7  18  -2    1.15    0.27
   7  18  -2    0.52    0.25
  -6 -18   2    0.44    0.23
   6 -18  -2    0.17    0.20
  -6  18   2    0.13    0.24
   6  18  -2    0.41    0.22
   6  18  -2    0.04    0.24
  -5 -18   2    0.37    0.20
   5 -18  -2    0.12    0.18
  -5  18   2   -0.24    0.17
   5  18  -2    0.04    0.19
   5  18  -2   -0.09    0.17
   4 -18  -2   -0.07    0.16
  -4 -18   2    0.22    0.17
   4  18  -2    0.04    0.15
   4  18  -2    0.01    0.17
  -4  18   2    0.09    0.17
   3 -18  -2    0.54    0.17
  -3 -18   2    0.56    0.16
  -3 -18   2    0.40    0.08
   3  18  -2    0.71    0.17
  -3  18   2    0.65    0.09
  -3  18   2    0.40    0.16
   3  18  -2    0.32    0.14
   2 -18  -2    0.23    0.15
  -2 -18   2    0.33    0.10
  -2 -18   2    0.10    0.14
  -2  18   2    0.21    0.09
   2  18  -2    0.33    0.11
   2  18  -2    0.19    0.14
  -2  18   2    0.30    0.14
   1 -18  -2    0.15    0.14
  -1 -18   2    0.04    0.10
  -1 -18   2   -0.13    0.13
  -1  18   2    0.01    0.09
  -1  18   2    0.37    0.14
   1  18  -2    0.01    0.09
   0 -18  -2    0.04    0.12
   0 -18   2   -0.03    0.12
   0 -18  -2    0.11    0.13
   0 -18   2    0.15    0.13
   0  18   2    0.15    0.13
   0  18  -2    0.06    0.12
   0  18   2    0.09    0.10
   0  18   2    0.03    0.07
  -1 -18  -2    0.33    0.12
   1 -18   2    0.41    0.14
  -1 -18  -2    0.39    0.13
   1 -18   2    0.44    0.14
  -1  18  -2    0.30    0.12
   1  18   2    0.52    0.13
   1  18   2    0.31    0.10
  -1  18  -2    0.30    0.14
   2 -18   2    0.29    0.16
  -2 -18  -2    0.29    0.12
  -2 -18  -2    0.05    0.13
   2  18   2    0.29    0.11
  -2  18  -2    0.42    0.13
  -2  18  -2    0.26    0.14
   2  18   2    0.48    0.14
  -3 -18  -2    0.07    0.12
  -3 -18  -2   -0.13    0.13
   3 -18   2    0.12    0.16
   3  18   2    0.12    0.14
  -3  18  -2   -0.01    0.14
   3  18   2    0.15    0.15
  -3  18  -2   -0.09    0.12
   4 -18   2    0.34    0.19
  -4 -18  -2    0.14    0.11
  -4 -18  -2    0.24    0.16
  -4 -18  -2    0.37    0.19
   4  18   2    0.05    0.17
  -4  18  -2    0.05    0.14
   4  18   2    0.11    0.15
  -4  18  -2   -0.04    0.15
  -5 -18  -2    0.56    0.23
   5 -18   2    0.33    0.20
  -5 -18  -2    0.20    0.16
  -5  18  -2    0.47    0.18
   5  18   2    0.58    0.21
  -5  18  -2    0.03    0.14
   5  18   2    0.39    0.19
  -6 -18  -2    1.87    0.32
   6 -18   2    2.30    0.38
  -6 -18  -2    2.07    0.23
  -6  18  -2    1.70    0.20
   6  18   2    2.51    0.28
  -6  18  -2    1.93    0.25
   6  18   2    1.63    0.32
   7 -18   2    1.02    0.25
  -7 -18  -2    0.89    0.30
  -7 -18  -2    1.42    0.23
   7  18   2    0.85    0.25
  -7  18  -2    0.81    0.24
  -7  18  -2    0.61    0.16
  -7 -19   2    4.15    0.36
   7 -19  -2    3.72    0.31
   7  19  -2    3.90    0.35
  -7  19   2    4.27    0.36
   7  19  -2    3.95    0.32
   6 -19  -2    1.33    0.24
  -6 -19   2    1.20    0.25
   6  19  -2    1.14    0.25
   6  19  -2    1.37    0.40
  -6  19   2    1.32    0.26
   5 -19  -2    5.16    0.37
  -5 -19   2    5.30    0.37
  -5  19   2    5.05    0.36
   5  19  -2    5.69    0.34
   5  19  -2    5.50    0.36
   4 -19  -2    8.94    0.40
  -4 -19   2    8.47    0.40
   4  19  -2    9.23    0.36
  -4  19   2    8.43    0.39
   4  19  -2    9.09    0.40
   3 -19  -2    1.27    0.20
  -3 -19   2    1.11    0.19
  -3  19   2    1.35    0.19
   3  19  -2    1.28    0.21
   3  19  -2    0.95    0.19
  -2 -19   2   13.23    0.36
  -2 -19   2   12.98    0.44
   2 -19  -2   13.86    0.45
  -2  19   2   12.80    0.34
   2  19  -2   13.22    0.43
   2  19  -2   13.17    0.38
  -2  19   2   12.92    0.44
   1 -19  -2    0.54    0.16
  -1 -19   2    0.48    0.15
  -1 -19   2    0.58    0.12
  -1  19   2    0.81    0.16
   1  19  -2    0.46    0.11
   1  19  -2    0.48    0.15
  -1  19   2    0.44    0.11
   0 -19  -2   12.58    0.45
   0 -19   2   12.17    0.40
   0 -19   2   12.31    0.38
   0 -19  -2   11.77    0.39
   0  19   2   11.90    0.35
   0  19  -2   12.09    0.39
   0  19  -2   11.21    0.31
   0  19   2   12.16    0.40
   1 -19   2    6.15    0.30
  -1 -19  -2    6.07    0.30
  -1 -19  -2    6.36    0.28
  -1  19  -2    6.52    0.28
  -1  19  -2    6.46    0.30
   1  19   2    5.87    0.22
   1  19   2    6.19    0.27
  -2 -19  -2    6.04    0.27
  -2 -19  -2    6.12    0.30
   2 -19   2    6.07    0.32
   2  19   2    5.92    0.26
   2  19   2    6.52    0.38
  -2  19  -2    6.37    0.27
  -2  19  -2    6.14    0.30
   3 -19   2   13.32    0.46
  -3 -19  -2   12.12    0.38
  -3 -19  -2   13.32    0.44
   3  19   2   12.89    0.43
  -3  19  -2   12.34    0.43
  -3  19  -2   13.05    0.40
   3  19   2   13.16    0.41
  -4 -19  -2   -0.14    0.15
   4 -19   2    0.53    0.20
  -4 -19  -2    0.42    0.19
  -4  19  -2    0.18    0.14
   4  19   2    0.41    0.18
  -4  19  -2    0.28    0.17
   4  19   2    0.27    0.17
  -5 -19  -2    7.86    0.37
  -5 -19  -2    7.91    0.43
   5 -19   2    8.20    0.44
   5  19   2    8.82    0.43
  -5  19  -2    8.55    0.39
   5  19   2    9.18    0.40
  -5  19  -2    8.65    0.34
   6 -19   2    0.28    0.22
  -6 -19  -2    0.79    0.27
  -6  19  -2    0.78    0.18
   6  19   2    0.12    0.23
   6  19   2    0.41    0.36
  -6  19  -2    0.25    0.25
   7 -19   2    4.13    0.34
  -7 -19  -2    4.22    0.36
  -7 -19  -2    3.41    0.37
  -7  19  -2    4.19    0.38
   7  19   2    4.69    0.40
   7  19   2    3.87    0.35
  -7 -20   2    0.62    0.27
   7 -20  -2    0.48    0.24
   7  20  -2    0.60    0.27
   7  20  -2    0.52    0.25
  -7  20   2    0.34    0.26
   6 -20  -2    5.06    0.39
  -6 -20   2    4.90    0.43
   6  20  -2    4.83    0.37
  -6  20   2    4.21    0.34
   6  20  -2    4.59    0.40
  -5 -20   2    6.19    0.49
   5 -20  -2    5.28    0.44
   5  20  -2    4.92    0.33
   5  20  -2    4.56    0.42
  -5  20   2    5.17    0.39
   4 -20  -2    3.50    0.28
  -4 -20   2    3.55    0.33
   4  20  -2    3.04    0.26
  -4  20   2    3.01    0.27
   4  20  -2    3.29    0.27
   3 -20  -2   15.25    0.50
  -3 -20   2   14.76    0.50
  -3  20   2   15.06    0.49
   3  20  -2   14.56    0.44
   3  20  -2   14.63    0.49
  -2 -20   2    0.46    0.12
   2 -20  -2    0.65    0.17
  -2 -20   2    0.28    0.17
   2  20  -2    0.37    0.13
  -2  20   2    0.64    0.17
  -2  20   2    0.37    0.10
   2  20  -2    0.40    0.16
   1 -20  -2   26.92    0.69
  -1 -20   2   26.80    0.65
  -1 -20   2   26.73    0.69
   1  20  -2   26.60    0.68
  -1  20   2   26.71    0.62
   1  20  -2   25.66    0.62
  -1  20   2   27.69    0.70
   0 -20  -2    4.91    0.28
   0 -20   2    4.38    0.27
   0 -20   2    4.66    0.29
   0 -20  -2    4.52    0.28
   0  20  -2    4.49    0.27
   0  20   2    4.41    0.23
   0  20  -2    3.81    0.18
   0  20   2    4.23    0.28
   1 -20   2   13.08    0.43
  -1 -20  -2   13.54    0.44
   1 -20   2   13.87    0.45
  -1 -20  -2   12.93    0.57
  -1  20  -2   13.26    0.42
   1  20   2   12.62    0.35
   1  20   2   12.58    0.45
  -1  20  -2   13.86    0.44
   2 -20   2   10.46    0.41
  -2 -20  -2   10.21    0.35
  -2 -20  -2    9.57    0.37
   2  20   2    9.32    0.32
  -2  20  -2    9.50    0.34
  -2  20  -2    9.59    0.37
   2  20   2    9.09    0.36
  -3 -20  -2    2.88    0.23
   3 -20   2    3.63    0.32
  -3 -20  -2    3.38    0.28
  -3  20  -2    3.27    0.24
   3  20   2    3.19    0.24
  -3  20  -2    3.50    0.28
   3  20   2    3.35    0.26
  -4 -20  -2   10.58    0.40
   4 -20   2    9.88    0.45
  -4  20  -2    9.56    0.35
   4  20   2    9.48    0.42
   4  20   2    9.66    0.39
  -4  20  -2    9.64    0.41
  -5 -20  -2    0.12    0.19
   5 -20   2   -0.13    0.21
  -5  20  -2    0.19    0.23
  -5  20  -2   -0.14    0.15
   5  20   2    0.07    0.20
  -6 -20  -2    4.91    0.38
  -6 -20  -2    4.90    0.37
   6 -20   2    5.73    0.43
   6  20   2    5.24    0.39
  -6  20  -2    5.65    0.30
  -6  20  -2    4.92    0.38
   6  20   2    4.84    0.42
   6 -21  -2    1.13    0.26
  -6 -21   2    0.96    0.27
   6  21  -2    0.96    0.23
   6  21  -2    1.17    0.27
  -6  21   2    0.94    0.26
  -5 -21   2    1.72    0.26
   5 -21  -2    1.32    0.24
  -5  21   2    1.44    0.25
   5  21  -2    1.79    0.27
   5  21  -2    1.44    0.28
   4 -21  -2    2.80    0.43
  -4 -21   2    2.17    0.40
   4  21  -2    2.21    0.22
   4  21  -2    2.13    0.41
  -3 -21   2    0.30    0.18
   3 -21  -2    0.31    0.19
   3  21  -2   -0.07    0.15
   3  21  -2    0.35    0.18
  -3  21   2    0.15    0.18
  -2 -21   2    2.98    0.20
  -2 -21   2    3.33    0.30
   2 -21  -2    2.92    0.25
   2  21  -2    2.83    0.28
  -2  21   2    2.80    0.19
  -2  21   2    3.52    0.31
   2  21  -2    3.05    0.25
   1 -21  -2    0.24    0.17
  -1 -21   2    0.06    0.16
  -1 -21   2    0.12    0.13
   1  21  -2    0.10    0.15
   1  21  -2   -0.05    0.10
  -1  21   2    0.09    0.11
  -1  21   2    0.16    0.17
   0 -21   2    3.03    0.25
   0 -21  -2    2.89    0.23
   0 -21  -2    3.01    0.27
   0 -21   2    3.34    0.28
   0  21  -2    3.09    0.26
   0  21   2    3.28    0.28
   0  21   2    2.90    0.22
   1 -21   2    0.75    0.18
   1 -21   2    0.61    0.17
  -1 -21  -2    0.91    0.18
  -1 -21  -2    0.43    0.15
  -1  21  -2    0.70    0.16
  -1  21  -2    0.46    0.17
   1  21   2    0.94    0.15
  -2 -21  -2    2.41    0.20
   2 -21   2    2.74    0.24
  -2 -21  -2    2.46    0.22
  -2  21  -2    2.41    0.22
   2  21   2    2.64    0.21
  -2  21  -2    2.37    0.20
   2  21   2    2.63    0.22
  -3 -21  -2    3.28    0.29
  -3 -21  -2    2.81    0.24
   3 -21   2    2.83    0.27
   3  21   2    2.71    0.21
  -3  21  -2    2.97    0.25
  -3  21  -2    2.82    0.24
   3  21   2    2.66    0.24
   4 -21   2    0.65    0.39
  -4 -21  -2    0.70    0.19
   4  21   2    0.56    0.21
  -4  21  -2    0.52    0.16
   4  21   2    1.07    0.20
  -4  21  -2    0.78    0.32
  -5 -21  -2    4.92    0.35
   5 -21   2    5.12    0.41
  -5  21  -2    4.71    0.35
   5  21   2    4.88    0.39
  -5  21  -2    5.53    0.29
   5  21   2    5.43    0.44
  -6 -21  -2   -0.02    0.20
   6 -21   2    0.06    0.24
  -6  21  -2    0.12    0.22
   6  21   2    0.30    0.24
   6  21   2   -0.16    0.23
  -5 -22   2    0.16    0.23
   5 -22  -2    0.32    0.24
  -5  22   2   -0.36    0.21
   5  22  -2   -0.06    0.23
   5  22  -2   -0.14    0.18
  -4 -22   2    0.14    0.21
   4 -22  -2   -0.08    0.21
   4  22  -2   -0.07    0.17
   4  22  -2    0.06    0.21
  -4  22   2    0.14    0.20
   3 -22  -2    0.82    0.31
  -3 -22   2    1.17    0.24
   3  22  -2    1.53    0.35
   3  22  -2    1.10    0.18
  -3  22   2    1.35    0.25
   2 -22  -2    0.55    0.19
  -2 -22   2    0.38    0.19
  -2 -22   2    0.66    0.21
  -2  22   2    0.36    0.20
   2  22  -2    0.42    0.18
   2  22  -2    0.23    0.13
   1 -22  -2    0.39    0.18
  -1 -22   2    0.44    0.18
  -1 -22   2    0.16    0.14
  -1  22   2    0.37    0.19
   1  22  -2    0.32    0.17
  -1  22   2    0.31    0.12
   0 -22  -2   -0.12    0.17
   0 -22   2    0.18    0.15
   0 -22   2   -0.14    0.15
   0 -22  -2    0.09    0.16
   0  22  -2    0.17    0.16
   0  22   2   -0.10    0.17
   0  22  -2   -0.14    0.17
   0  22   2   -0.28    0.12
  -1 -22  -2    0.88    0.19
   1 -22   2    1.05    0.19
   1 -22   2    1.27    0.20
  -1 -22  -2    1.42    0.19
   1  22   2    0.74    0.17
   1  22   2    1.16    0.21
  -1  22  -2    1.20    0.20
  -1  22  -2    1.08    0.18
   2 -22   2    0.47    0.19
  -2 -22  -2    0.90    0.17
  -2 -22  -2    0.75    0.19
  -2  22  -2    0.80    0.19
   2  22   2    0.37    0.17
  -2  22  -2    0.76    0.16
   3 -22   2   -0.09    0.19
  -3 -22  -2    0.05    0.20
  -3  22  -2   -0.28    0.27
   3  22   2   -0.01    0.18
   3  22   2    0.30    0.15
  -3  22  -2    0.26    0.15
   4 -22   2    0.13    0.21
  -4 -22  -2    0.05    0.18
  -4  22  -2    0.08    0.19
  -4  22  -2    0.29    0.16
   4  22   2    0.42    0.18
   4  22   2   -0.16    0.19
   5 -22   2    0.42    0.24
  -5 -22  -2    0.40    0.21
  -5  22  -2    0.29    0.20
   5  22   2    0.25    0.21
   5  22   2    0.41    0.23
  -5  22  -2    0.24    0.14
  -5 -23   2    2.22    0.29
   5 -23  -2    2.53    0.30
   5  23  -2    2.52    0.30
  -5  23   2    2.68    0.30
   5  23  -2    3.07    0.27
   4 -23  -2    3.52    0.31
  -4 -23   2    3.30    0.31
  -4  23   2    4.11    0.37
   4  23  -2    3.58    0.30
  -3 -23   2    0.37    0.22
   3 -23  -2    0.59    0.22
  -3  23   2    0.85    0.23
   3  23  -2    0.22    0.16
   3  23  -2    0.63    0.21
  -2 -23   2    2.74    0.26
   2  23  -2    3.14    0.41
  -2  23   2    2.85    0.26
   2  23  -2    2.81    0.23
  -1 -23   2   -0.08    0.18
  -1 -23   2    0.03    0.14
   1 -23  -2    0.18    0.19
   1  23  -2    0.05    0.17
  -1  23   2    0.10    0.18
  -1  23   2   -0.08    0.19
   0 -23   2    2.98    0.27
   0 -23   2    2.81    0.33
   0 -23  -2    2.48    0.23
   0  23   2    2.94    0.34
   0  23   2    3.50    0.24
   0  23  -2    2.34    0.32
   0  23  -2    2.80    0.23
  -1 -23  -2    2.00    0.21
  -1 -23  -2    1.91    0.31
   1 -23   2    1.99    0.23
   1  23   2    1.96    0.24
  -1  23  -2    1.55    0.20
  -1  23  -2    1.92    0.24
   1  23   2    1.98    0.20
  -2 -23  -2    2.06    0.21
   2 -23   2    2.36    0.26
  -2 -23  -2    2.14    0.24
   2  23   2    2.02    0.22
  -2  23  -2    2.50    0.25
  -2  23  -2    2.28    0.21
   3 -23   2    5.50    0.39
  -3 -23  -2    5.49    0.35
  -3  23  -2    5.59    0.36
   3  23   2    5.92    0.37
  -3  23  -2    5.56    0.31
   4 -23   2   -0.24    0.21
  -4 -23  -2    0.07    0.18
   4  23   2    0.17    0.22
  -4  23  -2    0.15    0.19
   4  23   2    0.26    0.19
  -4  23  -2    0.00    0.20
  -4 -24   2    1.02    0.25
   4 -24  -2    1.36    0.26
   4  24  -2    1.61    0.25
  -4  24   2    1.64    0.28
   4  24  -2    0.99    0.18
  -3 -24   2    7.04    0.42
   3 -24  -2    7.01    0.43
   3  24  -2    7.18    0.35
   3  24  -2    7.29    0.40
  -3  24   2    6.97    0.42
   2 -24  -2    0.30    0.21
  -2 -24   2    0.29    0.20
  -2  24   2   -0.05    0.20
   2  24  -2    0.35    0.20
  -1 -24   2   14.47    0.53
  -1 -24   2   15.43    0.47
   1 -24  -2   15.63    0.55
   1  24  -2   15.62    0.51
  -1  24   2   15.65    0.55
   0 -24   2    1.70    0.24
   0 -24   2    1.60    0.21
   0 -24  -2    1.75    0.22
   0  24  -2    1.47    0.26
   0  24   2    1.94    0.18
   0  24   2    1.41    0.24
   0  24  -2    1.25    0.23
  -1 -24  -2    7.02    0.38
   1 -24   2    7.41    0.40
  -1 -24  -2    6.74    0.35
  -1  24  -2    7.29    0.39
   1  24   2    6.61    0.39
   1  24   2    6.97    0.33
  -2 -24  -2    3.52    0.28
  -2 -24  -2    3.14    0.24
   2 -24   2    3.26    0.29
  -2  24  -2    3.25    0.28
   2  24   2    3.00    0.28
   3 -24   2    1.51    0.26
  -3 -24  -2    1.01    0.22
   3  24   2    0.98    0.22
  -3  24  -2    1.02    0.23
  -3  24  -2    1.20    0.18
  -2 -25   2    0.66    0.22
   2 -25  -2    0.75    0.23
  -2  25   2    0.76    0.23
   2  25  -2    0.75    0.21
  -1 -25   2    0.11    0.20
   1 -25  -2    0.00    0.20
  -1  25   2   -0.02    0.20
   1  25  -2   -0.11    0.20
   1  25  -2    0.04    0.18
   0 -25  -2    0.48    0.20
   0 -25   2    0.88    0.28
   0 -25   2    0.67    0.21
   0  25  -2    0.59    0.19
   0  25   2    0.37    0.22
   0  25  -2    0.27    0.21
   1 -25   2    1.08    0.22
  -1 -25  -2    0.86    0.21
  -1 -25  -2    0.51    0.27
   1  25   2    0.77    0.22
  -1  25  -2    0.75    0.18
  -1  25  -2    0.59    0.22
  -2 -25  -2    0.75    0.21
   2 -25   2    0.39    0.22
   2  25   2    0.57    0.22
   2  25   2    0.60    0.19
  -2  25  -2    0.68    0.22
  -2  25  -2    1.08    0.19
  11   0  -3    0.42    0.21
 -11   0   3    0.39    0.29
 -10   0   3   -0.06    0.33
 -10   0   3   -0.11    0.18
  10   0  -3   -0.23    0.17
  -9   0   3    0.19    0.22
   9   0  -3    0.31    0.17
  -9   0   3   -0.07    0.16
   8   0  -3   -0.05    0.08
  -8   0   3   -0.01    0.13
   8   0  -3    0.03    0.14
  -8   0   3    0.17    0.19
  -7   0   3   -0.14    0.14
  -7   0   3    0.09    0.11
   7   0  -3    0.05    0.12
   7   0  -3   -0.06    0.07
   6   0  -3    0.02    0.06
   6   0  -3    0.06    0.10
  -6   0   3    0.11    0.08
  -6   0   3   -0.11    0.12
  -5   0   3   -0.05    0.10
   5   0  -3   -0.02    0.05
   5   0  -3   -0.01    0.07
  -5   0   3    0.05    0.06
  -4   0   3    0.08    0.08
   4   0  -3   -0.03    0.04
   4   0  -3    0.00    0.06
  -4   0   3    0.04    0.05
   3   0  -3    0.10    0.05
   3   0  -3    0.02    0.05
   3   0  -3    0.04    0.04
  -3   0   3   -0.08    0.06
   2   0  -3   -0.02    0.04
   2   0  -3    0.09    0.04
   2   0  -3    0.00    0.03
  -2   0   3   -0.02    0.05
  -1   0   3    0.07    0.04
   1   0  -3    0.05    0.04
   1   0  -3    0.17    0.03
   1   0  -3    0.05    0.04
   0   0  -3    0.04    0.04
   0   0  -3    0.04    0.03
   0   0   3    0.08    0.04
   0   0  -3    0.10    0.04
  -1   0  -3    0.04    0.04
  -1   0  -3    0.06    0.04
   1   0   3    0.14    0.05
   2   0   3   -0.03    0.05
  -2   0  -3    0.04    0.05
  -2   0  -3    0.06    0.04
  -3   0  -3   -0.06    0.05
  -3   0  -3    0.05    0.06
   3   0   3    0.00    0.06
  -3   0  -3    0.06    0.04
  -4   0  -3    0.05    0.07
  -4   0  -3   -0.05    0.05
  -4   0  -3    0.21    0.08
   4   0   3    0.03    0.07
  -5   0  -3   -0.06    0.08
   5   0   3    0.01    0.09
  -5   0  -3   -0.07    0.09
  -5   0  -3   -0.09    0.07
  -6   0  -3   -0.02    0.10
   6   0   3    0.08    0.11
  -6   0  -3   -0.08    0.10
  -6   0  -3   -0.06    0.11
   7   0   3   -0.13    0.12
  -7   0  -3    0.01    0.12
  -7   0  -3   -0.07    0.13
  -7   0  -3    0.03    0.15
  -8   0  -3   -0.10    0.17
  -8   0  -3   -0.05    0.14
  -8   0  -3   -0.11    0.16
   8   0   3   -0.18    0.14
  -9   0  -3   -0.07    0.21
  -9   0  -3   -0.22    0.19
  -9   0  -3   -0.26    0.17
 -10   0  -3   -0.03    0.23
 -10   0  -3    0.04    0.24
 -10   0  -3   -0.16    0.19
  10   0   3   -0.28    0.21
 -11  -1   3    0.43    0.30
 -11   1   3    0.33    0.29
  11   1  -3    0.58    0.23
 -10  -1   3    2.17    0.24
 -10  -1   3    2.31    0.42
  10  -1  -3    2.71    0.23
  10   1  -3    2.40    0.24
 -10   1   3    2.33    0.42
 -10   1   3    2.18    0.22
  -9  -1   3    2.51    0.22
   9  -1  -3    2.68    0.22
  -9  -1   3    2.37    0.28
   9   1  -3    2.71    0.23
  -9   1   3    2.43    0.28
  -9   1   3    2.66    0.20
   8  -1  -3    1.25    0.12
   8  -1  -3    1.90    0.17
  -8  -1   3    1.21    0.16
  -8  -1   3    1.16    0.22
   8   1  -3    1.41    0.17
  -8   1   3    1.05    0.15
  -8   1   3    1.60    0.22
  -7  -1   3    7.66    0.27
   7  -1  -3    7.35    0.27
   7  -1  -3    7.45    0.23
  -7  -1   3    7.56    0.34
  -7   1   3    7.58    0.25
   7   1  -3    7.67    0.21
  -7   1   3    7.84    0.34
   7   1  -3    7.47    0.28
  -6  -1   3    0.07    0.09
   6  -1  -3   -0.01    0.09
  -6  -1   3   -0.05    0.12
   6  -1  -3    0.13    0.07
   6   1  -3    0.02    0.10
  -6   1   3    0.20    0.13
   6   1  -3    0.14    0.06
  -6   1   3    0.12    0.08
   5  -1  -3   22.38    0.49
   5  -1  -3   22.16    0.51
  -5  -1   3   22.27    0.50
  -5  -1   3   21.79    0.55
  -5   1   3   21.82    0.55
   5   1  -3   23.10    0.49
   5   1  -3   22.10    0.51
  -5   1   3   22.03    0.49
  -4  -1   3    2.37    0.16
  -4  -1   3    3.10    0.12
   4  -1  -3    2.98    0.13
   4  -1  -3    2.84    0.11
   4   1  -3    3.02    0.14
   4   1  -3    3.01    0.11
   4   1  -3    2.97    0.12
  -4   1   3    2.65    0.16
  -4   1   3    2.94    0.11
   3  -1  -3   49.11    0.99
  -3  -1   3   48.59    1.04
   3  -1  -3   49.58    1.01
   3  -1  -3   49.77    1.02
   3   1  -3   49.65    1.02
  -3   1   3   49.21    1.04
   3   1  -3   50.31    1.01
  -2  -1   3   39.30    0.83
   2  -1  -3   39.59    0.82
   2  -1  -3   39.22    0.80
   2  -1  -3   41.54    0.82
   2   1  -3   39.38    0.82
   2   1  -3   41.36    0.82
  -2   1   3   38.53    0.83
   2   1  -3   39.83    0.81
   1  -1  -3   27.42    0.57
  -1  -1   3   25.62    0.54
   1  -1  -3   26.23    0.54
  -1  -1   3   26.36    0.55
   1   1  -3   26.61    0.55
   1   1  -3   26.31    0.55
  -1   1   3   25.96    0.55
   1   1  -3   26.02    0.54
   0  -1   3   78.19    1.55
   0  -1  -3   78.83    1.55
   0  -1  -3   75.32    1.54
   0  -1  -3   76.24    1.54
   0   1  -3   76.78    1.54
   0   1  -3   75.89    1.54
   1  -1   3    0.89    0.08
  -1  -1  -3    0.69    0.06
  -1  -1  -3    0.68    0.06
  -1   1  -3    0.61    0.06
   1   1   3    0.69    0.06
  -1   1  -3    0.54    0.05
  -2  -1  -3   27.83    0.59
   2  -1   3   28.73    0.60
  -2  -1  -3   28.03    0.60
   2   1   3   27.96    0.60
  -2   1  -3   27.52    0.60
  -2   1  -3   28.92    0.59
  -2   1  -3   26.04    0.57
  -3  -1  -3    3.17    0.14
   3  -1   3    3.31    0.14
  -3  -1  -3    3.12    0.10
  -3  -1  -3    3.25    0.13
  -3   1  -3    3.19    0.14
  -3   1  -3    3.33    0.13
  -3   1  -3    2.98    0.11
   3   1   3    3.11    0.13
  -4  -1  -3    8.57    0.24
   4  -1   3    8.32    0.25
  -4  -1  -3    8.78    0.22
  -4  -1  -3    8.57    0.26
   4   1   3    8.46    0.24
  -4   1  -3    8.71    0.24
  -4   1  -3    8.25    0.23
  -4   1  -3    8.81    0.26
  -5  -1  -3    6.31    0.22
   5  -1   3    5.86    0.29
  -5  -1  -3    5.96    0.24
  -5  -1  -3    6.02    0.20
  -5   1  -3    6.15    0.23
  -5   1  -3    5.81    0.21
  -5   1  -3    6.28    0.22
   5   1   3    6.01    0.22
  -6  -1  -3    0.79    0.12
   6  -1   3    0.79    0.13
  -6  -1  -3    0.68    0.11
  -6  -1  -3    0.86    0.14
  -6   1  -3    0.99    0.13
  -6   1  -3    0.72    0.13
   6   1   3    0.73    0.12
  -6   1  -3    0.99    0.14
  -7  -1  -3    8.30    0.32
   7  -1   3    8.36    0.30
  -7  -1  -3    7.89    0.33
  -7  -1  -3    8.19    0.30
  -7   1  -3    7.72    0.32
   7   1   3    7.71    0.29
  -7   1  -3    8.26    0.31
  -7   1  -3    8.69    0.31
  -8  -1  -3    0.10    0.17
   8  -1   3   -0.05    0.15
  -8  -1  -3    0.08    0.17
  -8  -1  -3   -0.14    0.14
  -8   1  -3   -0.11    0.16
  -8   1  -3    0.27    0.16
   8   1   3    0.01    0.14
  -8   1  -3    0.00    0.15
  -9  -1  -3    6.13    0.34
   9  -1   3    6.66    0.32
  -9  -1  -3    6.50    0.37
  -9  -1  -3    6.24    0.38
   9   1   3    6.31    0.29
  -9   1  -3    6.97    0.36
  -9   1  -3    6.40    0.34
  -9   1  -3    7.06    0.38
  10  -1   3    0.78    0.22
 -10  -1  -3    0.68    0.21
  10  -1   3    0.91    0.19
 -10  -1  -3    0.94    0.27
 -10   1  -3    0.68    0.22
 -10   1  -3    0.47    0.24
 -10   1  -3    0.26    0.20
 -11  -2   3    3.76    0.38
 -11  -2   3    2.81    0.29
  11  -2  -3    3.75    0.31
  11   2  -3    2.26    0.23
  11   2  -3    3.52    0.29
 -11   2   3    3.41    0.36
  10  -2  -3    2.71    0.22
 -10  -2   3    2.67    0.26
 -10  -2   3    2.92    0.35
 -10   2   3    2.72    0.37
  10   2  -3    2.79    0.26
   9  -2  -3    8.10    0.50
   9  -2  -3    7.73    0.28
  -9  -2   3    8.42    0.44
  -9  -2   3    8.02    0.53
   9   2  -3    8.36    0.36
  -9   2   3    8.43    0.43
  -9   2   3    7.56    0.31
  -8  -2   3   23.69    0.60
   8  -2  -3   23.51    0.56
   8  -2  -3   24.23    0.59
  -8  -2   3   25.43    0.70
  -8   2   3   23.83    0.58
   8   2  -3   24.42    0.62
  -8   2   3   24.85    0.68
   7  -2  -3    2.46    0.15
  -7  -2   3    2.28    0.21
  -7  -2   3    1.86    0.16
   7  -2  -3    2.54    0.19
  -7   2   3    2.26    0.16
   7   2  -3    2.17    0.17
  -7   2   3    2.30    0.21
  -6  -2   3   38.64    0.89
   6  -2  -3   38.63    0.84
  -6  -2   3   38.01    0.83
   6  -2  -3   38.74    0.81
  -6   2   3   36.89    0.80
  -6   2   3   38.86    0.89
   6   2  -3   35.21    0.78
   6   2  -3   38.13    0.84
   5  -2  -3    0.26    0.08
  -5  -2   3    0.16    0.11
   5  -2  -3    0.20    0.07
  -5  -2   3    0.23    0.08
   5   2  -3    0.31    0.14
   5   2  -3    0.15    0.05
  -5   2   3    0.16    0.10
  -5   2   3    0.24    0.06
   4  -2  -3   56.48    1.16
   4  -2  -3   57.46    1.16
  -4  -2   3   57.54    1.16
  -4  -2   3   56.34    1.20
   4   2  -3   56.54    1.17
   4   2  -3   58.08    1.16
   4   2  -3   54.82    1.14
  -4   2   3   56.22    1.21
  -4   2   3   56.31    1.14
  -3  -2   3   33.02    0.73
   3  -2  -3   35.10    0.72
   3  -2  -3   33.64    0.71
   3   2  -3   34.27    0.71
   3   2  -3   33.33    0.72
  -3   2   3   33.78    0.74
   3   2  -3   34.88    0.70
   2  -2  -3    4.66    0.14
  -2  -2   3    4.80    0.15
   2  -2  -3    4.90    0.15
  -2  -2   3    4.68    0.13
  -2   2   3    4.76    0.16
   2   2  -3    4.65    0.14
   2   2  -3    4.50    0.13
   1  -2  -3   13.01    0.28
   1  -2  -3   13.30    0.31
  -1  -2   3   13.71    0.30
  -1  -2   3   13.20    0.29
   1  -2  -3   13.78    0.31
   1   2  -3   13.10    0.30
  -1   2   3   13.23    0.30
   1   2  -3   13.19    0.30
   0  -2   3   19.43    0.42
   0  -2  -3   19.36    0.41
   0  -2  -3   19.85    0.42
   0  -2  -3   18.96    0.40
   0  -2   3   19.40    0.39
   0   2  -3   19.21    0.41
   0   2  -3   18.07    0.42
   0   2   3   18.59    0.39
  -1  -2  -3   96.11    1.92
  -1  -2  -3   94.15    1.93
  -1  -2  -3  101.38    1.93
   1  -2   3   95.29    1.93
  -1   2  -3   95.35    1.92
  -1   2  -3   94.73    1.93
   1   2   3   95.83    1.93
  -2  -2  -3   10.41    0.26
   2  -2   3   10.43    0.26
  -2  -2  -3   10.38    0.22
  -2  -2  -3    9.99    0.25
   2   2   3   10.07    0.25
  -2   2  -3   10.20    0.25
  -2   2  -3    9.88    0.23
  -2   2  -3   10.11    0.26
   3  -2   3   51.00    1.06
  -3  -2  -3   50.95    1.03
  -3  -2  -3   50.83    1.07
  -3  -2  -3   51.45    1.06
  -3   2  -3   51.35    1.05
  -3   2  -3   50.78    1.06
  -3   2  -3   50.85    1.05
   3   2   3   50.36    1.05
  -4  -2  -3   32.56    0.75
  -4  -2  -3   32.13    0.70
  -4  -2  -3   31.65    0.67
   4  -2   3   31.60    0.70
  -4   2  -3   31.74    0.71
  -4   2  -3   31.60    0.69
   4   2   3   32.13    0.69
  -4   2  -3   32.58    0.69
  -5  -2  -3   29.09    0.66
  -5  -2  -3   29.17    0.64
   5  -2   3   29.10    0.66
  -5  -2  -3   29.34    0.68
   5   2   3   29.57    0.65
  -5   2  -3   29.29    0.66
  -5   2  -3   28.90    0.67
  -5   2  -3   29.94    0.66
  -6  -2  -3   45.83    1.10
  -6  -2  -3   46.14    1.02
   6  -2   3   44.99    0.99
  -6  -2  -3   45.31    1.00
   6   2   3   45.49    0.98
  -6   2  -3   45.71    0.99
  -6   2  -3   45.29    1.01
  -7  -2  -3    1.25    0.17
   7  -2   3    1.48    0.16
  -7  -2  -3    1.59    0.16
  -7  -2  -3    1.06    0.18
  -7   2  -3    1.38    0.16
  -7   2  -3    0.90    0.16
  -7   2  -3    1.23    0.15
   7   2   3    0.90    0.14
  -8  -2  -3   15.50    0.48
  -8  -2  -3   15.23    0.46
   8  -2   3   15.67    0.46
  -8  -2  -3   15.23    0.50
   8   2   3   15.07    0.43
  -8   2  -3   16.07    0.47
  -8   2  -3   15.63    0.49
  -9  -2  -3    0.14    0.22
   9  -2   3    0.33    0.18
  -9  -2  -3    0.38    0.18
  -9  -2  -3    0.16    0.20
  -9   2  -3   -0.03    0.17
   9   2   3    0.67    0.16
  -9   2  -3    0.27    0.19
  -9   2  -3   -0.05    0.20
 -10  -2  -3    5.83    0.37
  10  -2   3    6.17    0.36
 -10  -2  -3    5.75    0.43
  10  -2   3    6.25    0.34
 -10  -2  -3    6.45    0.41
 -10   2  -3    6.18    0.37
  10   2   3    6.60    0.43
 -10   2  -3    5.36    0.40
 -10   2  -3    5.86    0.37
 -11  -3   3    0.58    0.30
 -11  -3   3   -0.02    0.29
 -11   3   3    0.47    0.29
  11   3  -3    0.27    0.32
  11   3  -3    0.12    0.23
  10  -3  -3    2.37    0.21
 -10  -3   3    2.54    0.33
 -10  -3   3    2.29    0.25
  10   3  -3    2.66    0.26
 -10   3   3    2.46    0.32
   9  -3  -3    2.50    0.19
  -9  -3   3    2.07    0.28
   9  -3  -3    2.60    0.20
  -9  -3   3    2.32    0.22
   9   3  -3    2.09    0.23
  -9   3   3    2.23    0.18
  -9   3   3    2.44    0.27
   8  -3  -3    0.69    0.14
   8  -3  -3    0.47    0.11
  -8  -3   3    0.24    0.15
  -8  -3   3    0.67    0.21
   8   3  -3    0.85    0.22
  -8   3   3    0.63    0.19
  -8   3   3    0.64    0.12
  -7  -3   3   11.46    0.36
   7  -3  -3   11.60    0.33
  -7  -3   3   11.78    0.43
   7  -3  -3   11.63    0.33
   7   3  -3   11.82    0.37
  -7   3   3   12.02    0.41
  -7   3   3   11.54    0.31
   6  -3  -3    3.18    0.16
  -6  -3   3    3.03    0.18
   6  -3  -3    2.76    0.16
  -6  -3   3    2.61    0.23
  -6   3   3    3.06    0.22
  -6   3   3    2.90    0.13
   6   3  -3    2.82    0.19
   5  -3  -3   21.08    0.48
  -5  -3   3   21.30    0.49
  -5  -3   3   21.01    0.54
   5  -3  -3   21.00    0.48
   5   3  -3   21.06    0.50
  -5   3   3   21.45    0.54
   4  -3  -3   13.23    0.32
  -4  -3   3   13.60    0.32
  -4  -3   3   12.78    0.35
   4  -3  -3   13.37    0.31
   4   3  -3   12.47    0.28
   4   3  -3   12.53    0.33
   4   3  -3   13.50    0.32
  -4   3   3   13.17    0.36
  -3  -3   3   34.88    0.76
   3  -3  -3   36.17    0.75
  -3  -3   3   34.90    0.72
   3  -3  -3   35.68    0.73
   3   3  -3   35.56    0.75
   3   3  -3   35.12    0.74
  -3   3   3   35.73    0.77
  -2  -3   3   55.96    1.12
   2  -3  -3   56.14    1.12
   2  -3  -3   55.19    1.13
  -2  -3   3   54.66    1.13
  -2   3   3   55.88    1.14
   2   3  -3   55.09    1.14
   2   3  -3   55.47    1.13
   1  -3  -3   16.89    0.37
  -1  -3   3   16.87    0.37
   1  -3  -3   17.13    0.38
  -1  -3   3   17.04    0.36
   1   3  -3   16.74    0.37
   1   3  -3   17.54    0.38
  -1   3   3   16.59    0.37
   0  -3   3  109.73    2.16
   0  -3   3  111.47    2.18
   0  -3  -3  108.65    2.17
   0  -3  -3  112.81    2.19
   0  -3  -3  108.80    2.17
   0   3   3  104.74    2.16
   0   3  -3  108.79    2.18
   0   3  -3  108.00    2.18
   1  -3   3    0.08    0.03
   1  -3   3    0.08    0.05
  -1  -3  -3    0.07    0.02
  -1  -3  -3    0.10    0.05
  -1  -3  -3    0.14    0.04
  -1  -3  -3    0.08    0.04
  -1   3  -3    0.09    0.04
  -1   3  -3    0.09    0.04
  -1   3  -3    0.10    0.03
  -2  -3  -3   64.23    1.25
   2  -3   3   61.41    1.28
  -2  -3  -3   62.70    1.28
  -2  -3  -3   62.92    1.29
  -2   3  -3   61.52    1.25
  -2   3  -3   62.99    1.27
   2   3   3   62.99    1.28
  -2   3  -3   62.47    1.28
  -3  -3  -3    0.62    0.07
  -3  -3  -3    0.59    0.05
  -3  -3  -3    0.57    0.08
   3  -3   3    0.56    0.08
  -3   3  -3    0.63    0.07
  -3   3  -3    0.55    0.07
   3   3   3    0.65    0.07
  -3   3  -3    0.37    0.07
  -4  -3  -3   33.41    0.71
   4  -3   3   33.99    0.74
   4   3   3   33.14    0.72
  -4   3  -3   33.42    0.76
  -4   3  -3   33.33    0.73
  -4   3  -3   33.94    0.72
  -5  -3  -3   11.61    0.33
  -5  -3  -3   11.54    0.30
   5  -3   3   12.09    0.34
  -5   3  -3   11.49    0.33
   5   3   3   11.32    0.31
  -5   3  -3   11.41    0.33
  -6  -3  -3    2.73    0.22
  -6  -3  -3    3.01    0.21
   6  -3   3    2.17    0.20
  -6  -3  -3    2.92    0.22
   6   3   3    2.87    0.22
  -6   3  -3    2.72    0.20
  -6   3  -3    2.90    0.19
  -6   3  -3    3.07    0.19
  -7  -3  -3   13.00    0.39
  -7  -3  -3   12.28    0.41
   7  -3   3   13.49    0.41
  -7  -3  -3   12.79    0.50
  -7   3  -3   13.80    0.41
  -7   3  -3   12.89    0.41
   7   3   3   13.22    0.37
  -7   3  -3   13.12    0.39
  -8  -3  -3   -0.05    0.18
   8  -3   3    0.27    0.16
  -8  -3  -3   -0.11    0.14
  -8  -3  -3    0.06    0.17
  -8   3  -3   -0.07    0.17
   8   3   3    0.14    0.13
  -8   3  -3    0.04    0.16
  -8   3  -3    0.19    0.15
  -9  -3  -3    5.35    0.33
  -9  -3  -3    5.44    0.37
  -9  -3  -3    5.88    0.38
   9  -3   3    5.83    0.32
   9   3   3    5.26    0.27
  -9   3  -3    5.46    0.33
  -9   3  -3    5.97    0.36
  -9   3  -3    5.52    0.33
  10  -3   3   -0.13    0.19
 -10  -3  -3    0.10    0.20
 -10  -3  -3    0.43    0.24
 -10  -3  -3    0.51    0.26
  10  -3   3    0.32    0.20
  10   3   3    0.50    0.23
 -10   3  -3    0.11    0.23
 -10   3  -3   -0.12    0.19
 -10   3  -3    0.18    0.21
 -11  -4   3   -0.79    0.28
 -11  -4   3    0.17    0.22
 -11   4   3   -0.10    0.28
  11   4  -3    0.00    0.19
  11   4  -3   -0.06    0.23
  10  -4  -3   -0.17    0.15
 -10  -4   3    0.12    0.21
 -10  -4   3   -0.19    0.26
  10   4  -3   -0.12    0.21
 -10   4   3    0.18    0.25
   9  -4  -3    0.22    0.12
   9  -4  -3    0.42    0.14
  -9  -4   3    0.20    0.18
  -9  -4   3    0.00    0.23
  -9   4   3    0.56    0.23
   9   4  -3    0.22    0.19
   8  -4  -3    0.12    0.12
   8  -4  -3    0.20    0.12
  -8  -4   3    0.13    0.20
  -8  -4   3    0.30    0.17
   8   4  -3    0.23    0.16
  -8   4   3    0.35    0.19
  -8   4   3    0.20    0.13
  -7  -4   3    0.92    0.15
   7  -4  -3    0.89    0.12
  -7  -4   3    0.88    0.19
   7  -4  -3    0.66    0.12
  -7   4   3    0.88    0.17
  -7   4   3    0.87    0.10
   7   4  -3    0.73    0.15
   6  -4  -3    0.37    0.12
   6  -4  -3    0.44    0.09
  -6  -4   3    0.32    0.14
  -6  -4   3    0.43    0.11
  -6   4   3    0.40    0.07
   6   4  -3    0.42    0.12
  -6   4   3    0.19    0.13
  -5  -4   3    2.87    0.16
  -5  -4   3    2.63    0.20
   5  -4  -3    2.78    0.15
   5  -4  -3    2.94    0.13
   5   4  -3    2.90    0.17
  -5   4   3    2.88    0.10
  -5   4   3    2.58    0.20
  -4  -4   3    0.10    0.08
  -4  -4   3    0.24    0.07
   4  -4  -3    0.15    0.06
   4  -4  -3    0.20    0.06
  -4   4   3    0.19    0.09
   4   4  -3    0.13    0.07
   4   4  -3    0.12    0.07
  -3  -4   3    0.92    0.08
   3  -4  -3    0.99    0.09
   3  -4  -3    0.98    0.08
  -3  -4   3    0.93    0.06
  -3   4   3    0.98    0.09
   3   4  -3    1.01    0.09
   3   4  -3    0.79    0.08
  -2  -4   3    0.46    0.05
  -2  -4   3    0.52    0.06
   2  -4  -3    0.52    0.05
   2  -4  -3    0.41    0.06
   2   4  -3    0.52    0.06
  -2   4   3    0.47    0.06
   2   4  -3    0.41    0.06
  -1  -4   3    0.30    0.05
  -1  -4   3    0.28    0.05
   1  -4  -3    0.21    0.05
   1  -4  -3    0.23    0.04
   1   4  -3    0.19    0.05
   1   4  -3    0.21    0.05
  -1   4   3    0.17    0.04
   0  -4   3    2.21    0.10
   0  -4  -3    1.75    0.08
   0  -4   3    1.73    0.07
   0  -4  -3    1.85    0.09
   0  -4  -3    1.82    0.08
   0   4  -3    1.87    0.09
   0   4  -3    1.81    0.09
   0   4   3    1.77    0.07
   1  -4   3    0.58    0.06
   1  -4   3    0.56    0.04
  -1  -4  -3    0.55    0.06
  -1  -4  -3    0.59    0.06
  -1  -4  -3    0.77    0.06
  -1  -4  -3    0.47    0.04
  -1   4  -3    0.59    0.06
  -1   4  -3    0.54    0.05
  -2  -4  -3    6.62    0.19
  -2  -4  -3    7.06    0.19
  -2  -4  -3    6.27    0.19
  -2  -4  -3    6.70    0.16
  -2   4  -3    6.35    0.19
  -2   4  -3    6.30    0.16
  -2   4  -3    6.55    0.18
   2   4   3    6.49    0.19
  -3  -4  -3    3.21    0.15
  -3  -4  -3    3.37    0.14
  -3  -4  -3    3.39    0.11
   3  -4   3    3.13    0.15
   3   4   3    3.05    0.13
  -3   4  -3    3.29    0.12
  -3   4  -3    3.17    0.14
  -3   4  -3    3.27    0.12
  -4  -4  -3    2.52    0.11
   4  -4   3    2.20    0.19
  -4  -4  -3    2.36    0.15
  -4  -4  -3    2.32    0.16
   4   4   3    2.58    0.13
  -4   4  -3    2.27    0.12
  -4   4  -3    2.10    0.14
  -5  -4  -3    0.79    0.09
  -5  -4  -3    0.59    0.12
  -5  -4  -3    0.70    0.11
   5  -4   3    0.42    0.11
  -5   4  -3    0.70    0.11
   5   4   3    0.61    0.10
  -5   4  -3    0.68    0.11
  -5   4  -3    0.80    0.10
   6  -4   3    0.19    0.13
  -6  -4  -3    0.02    0.13
  -6  -4  -3    0.24    0.12
  -6  -4  -3    0.18    0.09
   6   4   3    0.14    0.11
  -6   4  -3    0.09    0.11
  -6   4  -3   -0.08    0.10
  -6   4  -3    0.23    0.11
   7  -4   3    0.48    0.15
  -7  -4  -3    0.79    0.27
  -7  -4  -3    0.39    0.19
  -7  -4  -3    0.67    0.14
  -7   4  -3    0.47    0.13
  -7   4  -3    0.45    0.15
  -7   4  -3    0.24    0.14
   7   4   3    0.54    0.12
  -8  -4  -3   -0.13    0.15
  -8  -4  -3    0.07    0.19
   8  -4   3    0.04    0.16
  -8  -4  -3    0.08    0.18
  -8   4  -3    0.09    0.14
  -8   4  -3    0.04    0.17
  -8   4  -3   -0.01    0.16
   8   4   3    0.32    0.13
  -9  -4  -3   -0.10    0.22
  -9  -4  -3    0.19    0.21
   9  -4   3    0.02    0.18
  -9  -4  -3   -0.10    0.17
  -9   4  -3    0.15    0.18
  -9   4  -3   -0.09    0.17
  -9   4  -3   -0.01    0.20
  10  -4   3    0.21    0.19
 -10  -4  -3    0.68    0.26
 -10  -4  -3   -0.14    0.18
 -10  -4  -3   -0.04    0.26
  10  -4   3    0.24    0.20
 -10   4  -3    0.12    0.21
  10   4   3    0.40    0.24
 -10   4  -3    0.27    0.20
 -10   4  -3    0.21    0.23
 -11  -5   3    0.94    0.26
 -11  -5   3    0.15    0.31
  11   5  -3    0.58    0.21
 -11   5   3    1.07    0.30
  11   5  -3    0.92    0.26
 -10  -5   3    1.28    0.30
 -10  -5   3    1.25    0.24
  10   5  -3    1.15    0.20
 -10   5   3    0.92    0.28
  -9  -5   3    3.02    0.25
   9  -5  -3    2.83    0.23
  -9  -5   3    2.07    0.30
   9  -5  -3    2.58    0.21
  -9   5   3    2.86    0.30
   9   5  -3    2.97    0.25
  -8  -5   3    0.61    0.22
  -8  -5   3    0.94    0.18
   8  -5  -3    0.94    0.14
   8  -5  -3    0.88    0.13
  -8   5   3    0.90    0.12
  -8   5   3    0.79    0.20
   8   5  -3    1.02    0.18
   7  -5  -3    4.77    0.23
  -7  -5   3    4.97    0.26
   7  -5  -3    4.91    0.22
  -7  -5   3    5.15    0.32
   7   5  -3    5.55    0.27
  -7   5   3    5.08    0.29
  -7   5   3    4.70    0.18
   6  -5  -3    1.77    0.14
  -6  -5   3    1.57    0.15
   6  -5  -3    1.84    0.15
  -6  -5   3    1.41    0.17
   6   5  -3    1.75    0.15
  -6   5   3    1.44    0.17
   5  -5  -3   18.14    0.42
  -5  -5   3   17.60    0.49
   5  -5  -3   18.86    0.45
  -5  -5   3   18.79    0.49
   5   5  -3   18.90    0.48
  -5   5   3   19.06    0.49
   5   5  -3   18.58    0.46
  -4  -5   3    8.77    0.25
   4  -5  -3    8.29    0.22
   4  -5  -3    8.44    0.24
  -4  -5   3    8.26    0.27
   4   5  -3    9.06    0.25
  -4   5   3    8.40    0.28
   3  -5  -3   12.83    0.31
  -3  -5   3   12.17    0.27
  -3  -5   3   12.52    0.32
   3  -5  -3   12.83    0.28
   3   5  -3   12.47    0.31
   3   5  -3   12.19    0.31
  -3   5   3   12.75    0.33
  -2  -5   3   45.04    0.94
   2  -5  -3   44.48    0.91
   2  -5  -3   45.27    0.94
  -2  -5   3   46.07    0.92
  -2   5   3   44.70    0.94
   2   5  -3   44.98    0.94
   2   5  -3   45.64    0.94
  -1  -5   3   14.82    0.34
  -1  -5   3   15.65    0.34
   1  -5  -3   14.84    0.33
   1  -5  -3   15.44    0.35
   1   5  -3   15.22    0.35
   1   5  -3   15.15    0.35
  -1   5   3   14.69    0.34
   0  -5   3   54.22    1.10
   0  -5  -3   54.91    1.08
   0  -5   3   53.56    1.09
   0  -5  -3   53.04    1.09
   0  -5  -3   54.49    1.11
   0   5  -3   53.83    1.10
   0   5  -3   53.83    1.10
   0   5   3   52.59    1.08
  -1  -5  -3    1.42    0.07
  -1  -5  -3    1.31    0.09
  -1  -5  -3    1.37    0.09
   1  -5   3    1.40    0.07
  -1  -5  -3    1.23    0.08
   1  -5   3    1.27    0.10
  -1   5  -3    1.38    0.09
  -1   5  -3    1.30    0.08
  -2  -5  -3   38.27    0.78
  -2  -5  -3   38.35    0.80
  -2  -5  -3   38.46    0.81
  -2  -5  -3   39.57    0.81
  -2   5  -3   37.88    0.81
   2   5   3   37.18    0.80
  -2   5  -3   38.08    0.83
  -2   5  -3   38.00    0.79
   3  -5   3   22.60    0.52
  -3  -5  -3   22.43    0.52
  -3  -5  -3   22.35    0.48
  -3  -5  -3   22.10    0.51
  -3   5  -3   21.45    0.49
  -3   5  -3   22.24    0.49
   3   5   3   22.90    0.50
  -3   5  -3   22.67    0.51
  -4  -5  -3    5.61    0.21
  -4  -5  -3    5.85    0.23
   4  -5   3    5.70    0.22
  -4  -5  -3    6.13    0.18
  -4   5  -3    5.47    0.18
  -4   5  -3    6.02    0.21
  -4   5  -3    5.71    0.20
   4   5   3    5.95    0.19
  -5  -5  -3   13.65    0.38
   5  -5   3   13.49    0.38
  -5  -5  -3   13.72    0.35
  -5  -5  -3   14.79    0.41
  -5   5  -3   13.73    0.34
  -5   5  -3   13.97    0.38
   5   5   3   13.17    0.35
  -5   5  -3   13.09    0.37
  -6  -5  -3    3.82    0.23
   6  -5   3    3.88    0.24
  -6  -5  -3    3.61    0.19
  -6  -5  -3    3.74    0.24
  -6   5  -3    3.86    0.22
  -6   5  -3    3.69    0.19
  -6   5  -3    3.78    0.22
   6   5   3    3.75    0.19
  -7  -5  -3    9.61    0.37
   7  -5   3    9.86    0.35
  -7  -5  -3   10.06    0.38
  -7  -5  -3    9.15    0.32
   7   5   3    9.32    0.30
  -7   5  -3    9.65    0.35
  -7   5  -3    9.13    0.31
  -7   5  -3    9.01    0.34
  -8  -5  -3    0.58    0.21
   8  -5   3    0.26    0.17
  -8  -5  -3    0.74    0.20
  -8  -5  -3    0.33    0.16
  -8   5  -3    0.38    0.16
  -8   5  -3    0.49    0.18
   8   5   3    0.59    0.13
  -8   5  -3    0.45    0.15
  -9  -5  -3    9.69    0.39
  -9  -5  -3    9.20    0.46
  -9  -5  -3    9.54    0.44
   9  -5   3    9.27    0.40
  -9   5  -3    9.60    0.43
   9   5   3    9.67    0.44
  -9   5  -3    8.81    0.37
  -9   5  -3    9.72    0.40
  10  -5   3    1.20    0.21
 -10  -5  -3    1.70    0.30
 -10  -5  -3    1.10    0.21
  10  -5   3    1.45    0.22
 -10  -5  -3    0.80    0.27
  10   5   3    1.43    0.27
 -10   5  -3    1.36    0.25
 -10   5  -3    1.29    0.21
 -10   5  -3    1.91    0.24
  10  -6  -3    1.74    0.19
 -10  -6   3    1.75    0.26
 -10  -6   3    1.84    0.32
 -10   6   3    2.03    0.30
  10   6  -3    1.68    0.23
  10   6  -3    2.26    0.27
  -9  -6   3    5.71    0.36
   9  -6  -3    5.70    0.25
   9  -6  -3    5.61    0.29
  -9  -6   3    5.62    0.43
  -9   6   3    6.38    0.40
   9   6  -3    6.01    0.36
  -8  -6   3   21.15    0.71
   8  -6  -3   20.06    0.50
   8  -6  -3   21.13    0.55
  -8  -6   3   22.25    0.66
   8   6  -3   21.19    0.59
  -8   6   3   21.58    0.63
   7  -6  -3    0.30    0.10
  -7  -6   3    0.37    0.15
  -7  -6   3    0.35    0.30
   7  -6  -3    0.50    0.12
   7   6  -3    0.53    0.15
  -6  -6   3   29.96    0.75
   6  -6  -3   29.68    0.65
   6  -6  -3   30.71    0.70
  -6  -6   3   29.54    0.70
   6   6  -3   31.08    0.71
  -6   6   3   31.03    0.76
   6   6  -3   30.75    0.70
   5  -6  -3    1.79    0.14
  -5  -6   3    1.86    0.16
   5  -6  -3    1.76    0.11
  -5  -6   3    1.87    0.16
   5   6  -3    2.15    0.16
   5   6  -3    1.98    0.16
  -5   6   3    2.14    0.17
  -4  -6   3   69.83    1.45
   4  -6  -3   68.04    1.42
  -4  -6   3   69.31    1.42
   4   6  -3   68.04    1.42
  -4   6   3   68.85    1.45
   4   6  -3   68.36    1.43
   3  -6  -3   24.23    0.54
  -3  -6   3   23.78    0.54
   3  -6  -3   23.64    0.50
  -3   6   3   24.18    0.55
   3   6  -3   23.68    0.54
   3   6  -3   23.74    0.53
  -2  -6   3   34.48    0.73
  -2  -6   3   36.71    0.76
   2  -6  -3   36.79    0.77
   2  -6  -3   36.13    0.73
  -2   6   3   35.72    0.76
   2   6  -3   35.78    0.76
   2   6  -3   35.63    0.76
  -1  -6   3   77.87    1.56
   1  -6  -3   78.47    1.58
   1  -6  -3   77.45    1.55
  -1  -6   3   79.26    1.58
   1   6  -3   76.88    1.57
   1   6  -3   76.88    1.57
  -1   6   3   76.48    1.56
   0  -6  -3    0.31    0.06
   0  -6   3    0.52    0.06
   0  -6  -3    0.33    0.05
   0  -6  -3    0.37    0.05
   0  -6  -3    0.48    0.05
   0  -6   3    0.38    0.05
   0   6  -3    0.55    0.06
   0   6  -3    0.39    0.06
   0   6   3    0.54    0.05
  -1  -6  -3  126.75    2.71
   1  -6   3  137.24    2.72
  -1  -6  -3  141.74    2.72
  -1  -6  -3  139.74    2.71
   1  -6   3  135.07    2.69
  -1  -6  -3  134.50    2.70
  -1   6  -3  135.43    2.71
  -1   6  -3  135.32    2.70
  -2  -6  -3   11.13    0.26
  -2  -6  -3   11.34    0.29
  -2  -6  -3   10.80    0.28
   2  -6   3   10.77    0.29
  -2  -6  -3   11.85    0.28
  -2   6  -3   10.63    0.26
  -2   6  -3   11.10    0.28
  -2   6  -3   10.96    0.26
   3  -6   3   63.12    1.32
  -3  -6  -3   64.08    1.33
  -3  -6  -3   63.76    1.29
  -3  -6  -3   63.46    1.31
  -3   6  -3   62.64    1.30
   3   6   3   64.41    1.30
  -3   6  -3   63.55    1.29
  -3   6  -3   62.89    1.32
  -4  -6  -3    8.28    0.28
  -4  -6  -3    7.89    0.23
  -4  -6  -3    8.34    0.26
   4  -6   3    8.51    0.27
  -4   6  -3    8.55    0.23
  -4   6  -3    8.45    0.26
   4   6   3    8.30    0.24
  -4   6  -3    8.50    0.25
   5  -6   3   38.57    0.87
  -5  -6  -3   37.98    0.83
  -5  -6  -3   45.11    1.03
  -5  -6  -3   38.20    0.86
   5   6   3   37.07    0.82
  -5   6  -3   37.84    0.86
  -5   6  -3   38.26    0.86
  -5   6  -3   37.61    0.82
   6  -6   3   33.56    0.78
  -6  -6  -3   33.93    0.81
  -6  -6  -3   34.74    0.79
  -6  -6  -3   33.78    0.76
  -6   6  -3   33.69    0.74
   6   6   3   33.71    0.74
  -6   6  -3   32.52    0.78
  -6   6  -3   32.94    0.79
  -7  -6  -3    0.92    0.18
   7  -6   3    1.32    0.19
  -7  -6  -3    0.79    0.19
  -7  -6  -3    1.13    0.15
   7   6   3    1.07    0.13
  -7   6  -3    1.07    0.16
  -7   6  -3    1.18    0.14
  -7   6  -3    1.11    0.17
   8  -6   3   10.25    0.40
  -8  -6  -3   10.28    0.44
  -8  -6  -3   10.72    0.38
  -8  -6  -3   10.62    0.42
  -8   6  -3   10.24    0.40
  -8   6  -3   10.63    0.46
   8   6   3   10.14    0.32
  -8   6  -3   10.39    0.36
  -9  -6  -3    0.22    0.18
  -9  -6  -3    0.46    0.25
   9  -6   3    0.71    0.20
  -9  -6  -3    0.51    0.24
   9   6   3    0.66    0.23
  -9   6  -3    0.22    0.20
  -9   6  -3    0.67    0.19
  -9   6  -3    0.66    0.18
  10  -6   3    5.76    0.31
 -10  -6  -3    5.14    0.45
  10  -6   3    5.30    0.51
 -10  -6  -3    5.07    0.44
 -10  -6  -3    5.62    0.36
 -10   6  -3    6.07    0.37
  10   6   3    5.70    0.42
 -10   6  -3    5.44    0.38
 -10  -7   3    3.39    0.36
  10  -7  -3    3.84    0.28
 -10  -7   3    3.11    0.32
  10   7  -3    3.31    0.29
 -10   7   3    3.96    0.36
  10   7  -3    3.50    0.31
   9  -7  -3    2.54    0.21
  -9  -7   3    2.56    0.26
  -9  -7   3    1.92    0.30
   9   7  -3    2.63    0.26
   9   7  -3    2.54    0.24
  -9   7   3    2.16    0.27
  -8  -7   3    3.36    0.25
  -8  -7   3    3.32    0.30
   8  -7  -3    3.71    0.25
  -8   7   3    3.76    0.33
   8   7  -3    3.82    0.28
   8   7  -3    3.92    0.30
   7  -7  -3    8.41    0.30
   7  -7  -3    7.86    0.24
  -7  -7   3    8.17    0.33
  -7  -7   3    8.32    0.38
  -7   7   3    8.82    0.38
   7   7  -3    9.07    0.43
   7   7  -3    8.53    0.32
  -6  -7   3    1.68    0.16
   6  -7  -3    1.68    0.15
  -6  -7   3    1.38    0.18
   6  -7  -3    1.69    0.12
   6   7  -3    1.75    0.16
   6   7  -3    1.81    0.16
  -6   7   3    1.34    0.17
  -5  -7   3   18.88    0.47
  -5  -7   3   19.01    0.50
   5  -7  -3   19.33    0.47
   5  -7  -3   18.26    0.41
   5   7  -3   18.61    0.47
  -5   7   3   18.65    0.50
   5   7  -3   18.36    0.47
  -4  -7   3   10.83    0.32
   4  -7  -3   10.97    0.31
  -4   7   3   10.92    0.32
   4   7  -3   11.05    0.30
   4   7  -3   10.67    0.31
  -3  -7   3    4.71    0.18
   3  -7  -3    4.79    0.17
   3   7  -3    4.53    0.17
  -3   7   3    4.60    0.18
   3   7  -3    4.52    0.17
   2  -7  -3   17.35    0.37
  -2  -7   3   17.08    0.40
   2  -7  -3   17.63    0.41
  -2  -7   3   16.91    0.37
   2   7  -3   17.46    0.40
   2   7  -3   17.60    0.41
  -2   7   3   17.32    0.40
   1  -7  -3    9.59    0.25
   1  -7  -3    9.83    0.22
  -1  -7   3    9.47    0.24
  -1  -7   3    9.70    0.24
   1   7  -3    9.81    0.25
  -1   7   3    9.55    0.24
   1   7  -3    9.75    0.25
   0  -7   3   11.30    0.28
   0  -7   3   11.55    0.27
   0  -7  -3   11.45    0.29
   0  -7  -3   11.62    0.27
   0  -7  -3   11.68    0.26
   0  -7  -3   11.54    0.27
   0   7  -3   11.87    0.28
   0   7  -3   11.30    0.29
   0   7   3   11.46    0.27
   1  -7   3    9.60    0.23
  -1  -7  -3    9.47    0.25
  -1  -7  -3    9.60    0.23
  -1  -7  -3    9.07    0.24
  -1  -7  -3    9.22    0.24
   1  -7   3    9.19    0.25
  -1   7  -3    9.20    0.23
  -1   7  -3    9.26    0.25
  -2  -7  -3   27.64    0.59
  -2  -7  -3   28.82    0.61
  -2  -7  -3   27.95    0.61
   2  -7   3   27.77    0.63
  -2  -7  -3   28.41    0.62
  -2   7  -3   27.90    0.60
  -2   7  -3   27.95    0.62
  -2   7  -3   28.05    0.59
  -3  -7  -3    9.21    0.25
  -3  -7  -3    8.47    0.27
  -3  -7  -3    8.86    0.26
   3  -7   3    8.63    0.28
  -3  -7  -3    8.68    0.23
  -3   7  -3    8.37    0.23
  -3   7  -3    8.52    0.22
   3   7   3    8.43    0.24
  -3   7  -3    8.68    0.25
  -4  -7  -3    7.40    0.22
  -4  -7  -3    7.17    0.26
   4  -7   3    7.10    0.26
   4   7   3    7.38    0.22
  -4   7  -3    7.14    0.21
  -4   7  -3    7.11    0.24
  -4   7  -3    6.95    0.23
  -5  -7  -3   15.90    0.45
   5  -7   3   15.91    0.44
  -5  -7  -3   14.88    0.50
  -5  -7  -3   16.56    0.44
  -5   7  -3   16.72    0.47
  -5   7  -3   15.67    0.42
  -5   7  -3   16.36    0.39
   5   7   3   16.21    0.39
  -6  -7  -3    1.15    0.18
  -6  -7  -3    0.78    0.15
   6  -7   3    1.38    0.17
  -6  -7  -3    1.07    0.13
   6   7   3    0.98    0.11
  -6   7  -3    0.92    0.15
  -6   7  -3    1.03    0.12
  -6   7  -3    1.00    0.15
  -7  -7  -3   11.37    0.43
  -7  -7  -3   10.83    0.40
  -7  -7  -3   11.96    0.37
   7  -7   3   11.45    0.45
  -7   7  -3   11.65    0.42
   7   7   3   11.97    0.41
  -7   7  -3   11.61    0.40
  -7   7  -3   11.24    0.34
   8  -7   3    0.73    0.19
  -8  -7  -3    1.02    0.25
  -8  -7  -3    1.15    0.22
  -8  -7  -3    0.93    0.24
  -8   7  -3    0.44    0.18
  -8   7  -3    0.62    0.18
  -8   7  -3    0.90    0.15
  -9  -7  -3    5.65    0.43
   9  -7   3    5.54    0.28
   9  -7   3    5.96    0.35
  -9  -7  -3    6.62    0.34
  -9  -7  -3    6.49    0.54
  -9   7  -3    5.30    0.35
  -9   7  -3    6.33    0.35
  -9   7  -3    6.11    0.30
   9   7   3    6.74    0.46
 -10  -7  -3    3.06    0.35
 -10  -7  -3    3.30    0.33
  10  -7   3    3.52    0.29
  10   7   3    3.11    0.32
 -10   7  -3    3.10    0.29
 -10  -8   3    0.19    0.29
 -10  -8   3   -0.15    0.25
  10  -8  -3    0.25    0.17
 -10   8   3    0.15    0.26
  10   8  -3   -0.01    0.23
  10   8  -3   -0.01    0.24
   9  -8  -3    0.13    0.16
  -9  -8   3    0.21    0.22
  -9  -8   3   -0.04    0.25
   9   8  -3    0.28    0.19
  -9   8   3    0.17    0.22
   9   8  -3    0.19    0.21
  -8  -8   3   -0.06    0.18
  -8  -8   3   -0.30    0.21
   8  -8  -3   -0.06    0.14
   8   8  -3    0.05    0.17
  -8   8   3   -0.07    0.19
   8   8  -3   -0.07    0.18
   7  -8  -3    0.51    0.14
  -7  -8   3    0.53    0.19
  -7  -8   3    0.52    0.17
  -7   8   3    0.52    0.18
   7   8  -3    0.87    0.16
   7   8  -3    0.33    0.16
  -6  -8   3    0.14    0.14
   6  -8  -3    0.14    0.11
  -6  -8   3    0.15    0.15
   6   8  -3    0.00    0.12
  -6   8   3    0.11    0.14
   6   8  -3    0.23    0.13
  -5  -8   3    0.43    0.13
   5  -8  -3    0.30    0.10
  -5  -8   3    0.49    0.12
   5   8  -3    0.40    0.11
  -5   8   3    0.24    0.12
   5   8  -3    0.46    0.11
   4  -8  -3    2.69    0.16
  -4  -8   3    2.71    0.18
   4   8  -3    2.71    0.17
   4   8  -3    2.29    0.16
  -4   8   3    2.63    0.18
  -3  -8   3    0.89    0.10
   3   8  -3    1.01    0.16
  -3   8   3    1.07    0.10
  -2  -8   3    4.55    0.17
   2  -8  -3    4.69    0.17
   2  -8  -3    4.64    0.12
  -2  -8   3    4.59    0.14
   2   8  -3    4.56    0.17
  -2   8   3    4.84    0.17
   2   8  -3    4.61    0.17
   1  -8  -3    1.01    0.07
  -1  -8   3    1.11    0.10
   1  -8  -3    1.15    0.09
  -1  -8   3    1.06    0.09
   1   8  -3    1.15    0.09
   1   8  -3    1.18    0.10
  -1   8   3    1.22    0.09
   0  -8   3    1.07    0.09
   0  -8  -3    0.83    0.08
   0  -8   3    0.92    0.07
   0  -8  -3    0.95    0.09
   0  -8  -3    0.96    0.08
   0   8  -3    0.95    0.08
   0   8   3    0.95    0.07
   0   8  -3    0.94    0.08
   1  -8   3    0.97    0.09
  -1  -8  -3    1.05    0.08
  -1  -8  -3    0.99    0.08
  -1  -8  -3    0.96    0.09
  -1  -8  -3    0.91    0.08
   1  -8   3    1.05    0.10
  -1   8  -3    0.92    0.09
  -1   8  -3    1.02    0.08
   2  -8   3    0.86    0.10
  -2  -8  -3    0.92    0.09
  -2  -8  -3    0.80    0.07
  -2  -8  -3    0.91    0.10
  -2  -8  -3    0.93    0.09
  -2   8  -3    0.81    0.08
  -2   8  -3    0.82    0.09
  -2   8  -3    0.95    0.07
  -3  -8  -3    0.76    0.08
   3  -8   3    0.81    0.11
  -3  -8  -3    0.81    0.09
  -3  -8  -3    0.57    0.10
  -3   8  -3    0.74    0.07
   3   8   3    0.70    0.09
  -3   8  -3    0.68    0.11
  -3   8  -3    0.71    0.08
  -4  -8  -3    2.74    0.20
  -4  -8  -3    2.67    0.14
  -4  -8  -3    2.62    0.18
   4  -8   3    2.21    0.19
   4   8   3    2.50    0.15
  -4   8  -3    2.45    0.16
  -4   8  -3    2.85    0.13
  -4   8  -3    2.46    0.15
  -5  -8  -3   -0.01    0.09
   5  -8   3    0.14    0.12
  -5  -8  -3   -0.06    0.11
  -5  -8  -3    0.14    0.13
   5   8   3   -0.05    0.09
  -5   8  -3    0.14    0.11
  -5   8  -3    0.14    0.08
  -5   8  -3   -0.10    0.10
   6  -8   3   -0.06    0.14
  -6  -8  -3   -0.13    0.15
  -6  -8  -3    0.12    0.11
  -6  -8  -3    0.03    0.14
  -6   8  -3   -0.09    0.09
   6   8   3    0.08    0.10
  -6   8  -3   -0.11    0.12
  -6   8  -3   -0.03    0.12
  -7  -8  -3    0.73    0.21
  -7  -8  -3    1.05    0.16
  -7  -8  -3    1.07    0.19
   7  -8   3    0.56    0.17
   7   8   3    0.81    0.15
  -7   8  -3    0.69    0.12
  -7   8  -3    0.66    0.16
   8  -8   3    0.45    0.20
  -8  -8  -3    0.79    0.22
  -8  -8  -3    0.46    0.17
  -8  -8  -3    0.27    0.23
  -8   8  -3    0.55    0.14
  -8   8  -3    0.61    0.18
  -8   8  -3    0.55    0.18
   9  -8   3    0.33    0.21
  -9  -8  -3    0.24    0.18
  -9  -8  -3   -0.04    0.30
  -9  -8  -3    0.43    0.29
   9  -8   3    0.37    0.19
   9   8   3    0.45    0.30
  -9   8  -3    0.12    0.19
  -9   8  -3    0.58    0.21
  10  -8   3   -0.32    0.20
 -10  -8  -3   -0.20    0.29
 -10  -8  -3   -0.05    0.22
 -10   8  -3   -0.01    0.22
  10   8   3    0.00    0.25
 -10   8  -3   -0.16    0.20
  10  -9  -3    2.27    0.23
 -10  -9   3    2.47    0.36
 -10  -9   3    2.45    0.32
  10   9  -3    2.01    0.26
 -10   9   3    2.15    0.31
  10   9  -3    2.26    0.29
  -9  -9   3    2.00    0.28
   9  -9  -3    2.11    0.22
  -9  -9   3    1.36    0.33
   9   9  -3    2.19    0.27
  -9   9   3    2.12    0.33
   9   9  -3    2.37    0.25
  -8  -9   3    0.72    0.25
  -8  -9   3    0.72    0.22
   8  -9  -3    1.02    0.18
   8   9  -3    1.27    0.22
  -8   9   3    0.70    0.22
   8   9  -3    0.89    0.19
  -7  -9   3    9.21    0.41
  -7  -9   3    9.13    0.39
   7  -9  -3    9.42    0.34
   7   9  -3   10.04    0.38
  -7   9   3    9.11    0.40
   7   9  -3    9.13    0.37
   6  -9  -3    2.03    0.17
  -6  -9   3    1.74    0.18
  -6  -9   3    1.92    0.20
   6   9  -3    2.01    0.18
  -6   9   3    1.71    0.20
   6   9  -3    1.95    0.18
  -5  -9   3   15.12    0.43
   5  -9  -3   14.81    0.40
  -5   9   3   14.40    0.44
   5   9  -3   15.20    0.41
   5   9  -3   14.61    0.41
   4  -9  -3    4.86    0.20
  -4  -9   3    4.83    0.22
   4   9  -3    4.81    0.21
  -4   9   3    4.71    0.22
   4   9  -3    4.63    0.20
   3  -9  -3   27.52    0.63
  -3  -9   3   27.48    0.63
  -3   9   3   27.76    0.63
   3   9  -3   27.55    0.62
   3   9  -3   27.21    0.62
  -2  -9   3   20.02    0.47
   2  -9  -3   20.72    0.54
   2   9  -3   20.51    0.47
   2   9  -3   21.11    0.56
  -2   9   3   20.10    0.48
   1  -9  -3    8.46    0.20
  -1  -9   3    8.25    0.23
   1  -9  -3    8.51    0.24
  -1  -9   3    8.60    0.24
   1   9  -3    8.34    0.23
   1   9  -3    8.61    0.24
  -1   9   3    8.57    0.20
  -1   9   3    8.63    0.24
   0  -9  -3   44.85    0.90
   0  -9   3   42.86    0.93
   0  -9   3   44.50    0.92
   0  -9  -3   44.41    0.92
   0  -9  -3   43.46    0.93
   0  -9  -3   43.75    0.90
   0   9   3   43.90    0.92
   0   9  -3   44.01    0.93
   0   9  -3   43.71    0.91
  -1  -9  -3   -0.04    0.05
   1  -9   3    0.04    0.08
  -1  -9  -3    0.08    0.06
  -1  -9  -3    0.04    0.06
   1  -9   3    0.08    0.06
  -1  -9  -3   -0.02    0.06
  -1   9  -3    0.07    0.07
  -1   9  -3    0.05    0.05
  -2  -9  -3   27.65    0.61
  -2  -9  -3   27.94    0.61
  -2  -9  -3   27.12    0.59
  -2  -9  -3   26.92    0.61
  -2   9  -3   26.35    0.58
  -2   9  -3   27.01    0.60
  -2   9  -3   28.44    0.66
  -3  -9  -3    0.18    0.10
   3  -9   3    0.07    0.10
  -3  -9  -3    0.19    0.07
  -3  -9  -3    0.05    0.09
  -3  -9  -3    0.18    0.08
   3   9   3    0.30    0.09
  -3   9  -3    0.10    0.08
  -3   9  -3    0.12    0.07
  -3   9  -3    0.18    0.06
  -4  -9  -3   18.85    0.46
  -4  -9  -3   17.69    0.46
   4  -9   3   18.11    0.48
  -4  -9  -3   18.57    0.49
  -4   9  -3   17.94    0.46
   4   9   3   18.25    0.43
  -4   9  -3   17.91    0.41
  -5  -9  -3    5.91    0.23
  -5  -9  -3    6.16    0.29
   5  -9   3    6.19    0.28
  -5  -9  -3    6.67    0.27
  -5   9  -3    6.02    0.25
   5   9   3    6.31    0.22
  -5   9  -3    6.05    0.25
  -5   9  -3    6.11    0.20
  -6  -9  -3    1.57    0.15
   6  -9   3    1.45    0.18
  -6   9  -3    1.41    0.17
  -6   9  -3    1.40    0.16
   6   9   3    1.46    0.12
  -7  -9  -3    8.71    0.38
  -7  -9  -3    8.85    0.40
   7  -9   3    9.48    0.38
  -7  -9  -3    9.30    0.33
  -7   9  -3    9.05    0.28
  -7   9  -3    9.09    0.37
   7   9   3    8.74    0.28
  -7   9  -3    8.80    0.35
   8  -9   3    0.13    0.19
  -8  -9  -3    0.00    0.23
  -8  -9  -3    0.31    0.22
  -8  -9  -3    0.46    0.17
  -8   9  -3    0.08    0.18
   8   9   3    0.17    0.21
  -8   9  -3    0.10    0.13
  -8   9  -3   -0.02    0.17
  -9  -9  -3    2.86    0.25
   9  -9   3    2.85    0.27
  -9  -9  -3    2.68    0.33
  -9  -9  -3    2.67    0.30
  -9   9  -3    3.18    0.27
   9   9   3    3.23    0.31
  -9   9  -3    2.90    0.26
 -10  -9  -3    0.15    0.29
 -10  -9  -3   -0.25    0.20
  10  -9   3    0.47    0.22
  10   9   3   -0.11    0.27
 -10   9  -3    0.35    0.22
 -10   9  -3    0.05    0.21
  10 -10  -3    2.79    0.25
 -10 -10   3    2.73    0.37
  10  10  -3    3.21    0.32
 -10  10   3    2.61    0.33
  10  10  -3    3.00    0.29
  -9 -10   3    2.32    0.29
  -9 -10   3    2.59    0.36
   9 -10  -3    2.94    0.24
  -9  10   3    2.60    0.33
   9  10  -3    3.19    0.37
   9  10  -3    2.73    0.27
  -8 -10   3   10.40    0.49
   8 -10  -3   10.64    0.40
  -8 -10   3   11.21    0.45
   8  10  -3   10.69    0.44
  -8  10   3   10.25    0.48
   8  10  -3   10.73    0.42
  -7 -10   3    3.88    0.33
  -7 -10   3    3.51    0.30
   7 -10  -3    3.90    0.27
   7  10  -3    3.83    0.29
  -7  10   3    3.20    0.27
   7  10  -3    3.37    0.27
  -6 -10   3   20.26    0.56
  -6 -10   3   21.16    0.64
   6 -10  -3   20.28    0.54
   6  10  -3   21.23    0.69
   6  10  -3   21.01    0.55
  -6  10   3   19.83    0.67
   5 -10  -3    1.74    0.15
  -5 -10   3    1.82    0.17
  -5  10   3    1.67    0.17
   5  10  -3    1.64    0.16
   5  10  -3    1.78    0.16
  -4 -10   3   40.71    0.91
   4 -10  -3   41.39    0.91
   4  10  -3   39.92    0.90
  -4  10   3   40.44    0.91
   4  10  -3   41.41    0.90
   3 -10  -3   16.48    0.42
  -3 -10   3   15.99    0.41
   3  10  -3   15.54    0.40
   3  10  -3   16.52    0.41
  -3  10   3   16.03    0.41
   2 -10  -3   13.23    0.35
  -2 -10   3   13.00    0.31
  -2 -10   3   13.74    0.40
   2  10  -3   14.04    0.37
   2  10  -3   13.20    0.35
   1 -10  -3   27.47    0.70
  -1 -10   3   27.43    0.60
  -1 -10   3   26.90    0.61
   1 -10  -3   27.57    0.57
  -1  10   3   28.11    0.57
   1  10  -3   27.34    0.60
  -1  10   3   27.61    0.61
   1  10  -3   27.72    0.62
   0 -10  -3    6.06    0.17
   0 -10   3    6.11    0.20
   0 -10   3    6.13    0.20
   0 -10  -3    6.26    0.17
   0 -10  -3    5.84    0.20
   0 -10  -3    6.17    0.19
   0  10  -3    6.14    0.18
   0  10   3    5.90    0.19
  -1 -10  -3   58.92    1.23
  -1 -10  -3   59.99    1.23
  -1 -10  -3   58.49    1.23
   1 -10   3   60.42    1.23
  -1 -10  -3   60.15    1.24
   1 -10   3   60.24    1.25
  -1  10  -3   61.29    1.31
  -1  10  -3   58.27    1.22
  -2 -10  -3   15.54    0.38
  -2 -10  -3   16.21    0.39
   2 -10   3   15.54    0.41
  -2 -10  -3   15.34    0.37
  -2 -10  -3   16.08    0.38
  -2  10  -3   14.86    0.37
  -2  10  -3   15.10    0.35
  -2  10  -3   15.27    0.39
  -3 -10  -3   21.22    0.49
  -3 -10  -3   21.96    0.53
  -3 -10  -3   21.45    0.51
   3 -10   3   20.64    0.53
  -3 -10  -3   22.08    0.50
  -3  10  -3   21.59    0.51
  -3  10  -3   20.81    0.47
  -3  10  -3   21.57    0.50
  -4 -10  -3   22.20    0.56
  -4 -10  -3   22.16    0.54
   4 -10   3   21.73    0.56
  -4 -10  -3   22.01    0.52
   4  10   3   21.78    0.51
  -4  10  -3   22.25    0.54
  -4  10  -3   21.96    0.53
  -4  10  -3   22.05    0.48
  -5 -10  -3    8.84    0.28
  -5 -10  -3    8.54    0.34
  -5 -10  -3    8.41    0.32
   5 -10   3    8.93    0.33
   5  10   3    8.09    0.26
  -5  10  -3    8.83    0.30
  -5  10  -3    9.39    0.30
  -5  10  -3    8.47    0.24
   6 -10   3   16.62    0.49
  -6 -10  -3   16.39    0.51
  -6 -10  -3   16.86    0.45
  -6 -10  -3   16.24    0.49
   6  10   3   15.84    0.41
  -6  10  -3   16.73    0.40
  -6  10  -3   16.86    0.48
  -6  10  -3   16.59    0.47
  -7 -10  -3    1.53    0.18
  -7 -10  -3    1.60    0.23
  -7 -10  -3    1.18    0.24
   7 -10   3    1.58    0.22
  -7  10  -3    1.57    0.19
  -7  10  -3    1.66    0.13
  -7  10  -3    1.50    0.25
  -8 -10  -3    9.19    0.48
   8 -10   3    9.72    0.43
  -8 -10  -3    9.60    0.45
  -8 -10  -3    9.60    0.38
  -8  10  -3    9.71    0.39
  -8  10  -3    9.16    0.41
   8  10   3    9.80    0.44
   9 -10   3    0.12    0.21
  -9 -10  -3    0.20    0.26
  -9 -10  -3   -0.11    0.28
  -9 -10  -3   -0.21    0.17
  -9  10  -3    0.27    0.20
   9  10   3    0.16    0.25
  -9  10  -3   -0.15    0.20
 -10 -11   3    2.92    0.37
  10 -11  -3    2.81    0.26
  10  11  -3    2.76    0.29
  10  11  -3    3.40    0.34
 -10  11   3    3.19    0.35
   9 -11  -3    1.91    0.23
  -9 -11   3    1.94    0.33
   9  11  -3    1.38    0.26
  -9  11   3    1.70    0.29
  -8 -11   3    1.26    0.27
  -8 -11   3    1.53    0.25
   8 -11  -3    1.55    0.21
  -8  11   3    1.53    0.27
   8  11  -3    1.87    0.23
   8  11  -3    1.33    0.23
  -7 -11   3    8.42    0.41
   7 -11  -3    8.12    0.35
  -7 -11   3    8.75    0.39
   7  11  -3    8.82    0.37
  -7  11   3    8.12    0.40
   7  11  -3    8.82    0.37
   6 -11  -3    1.19    0.16
  -6 -11   3    1.26    0.20
  -6  11   3    1.04    0.19
   6  11  -3    1.10    0.17
  -5 -11   3   13.16    0.41
   5 -11  -3   13.10    0.40
   5  11  -3   13.12    0.40
   5  11  -3   13.18    0.40
  -5  11   3   13.26    0.42
   4 -11  -3    6.86    0.26
  -4 -11   3    6.67    0.27
   4  11  -3    6.26    0.25
  -4  11   3    6.60    0.27
   4  11  -3    6.32    0.26
   3 -11  -3   16.56    0.42
  -3 -11   3   16.28    0.42
  -3 -11   3   15.12    0.34
   3  11  -3   15.62    0.41
  -3  11   3   16.18    0.42
   3  11  -3   15.81    0.41
   2 -11  -3   16.68    0.42
  -2 -11   3   16.58    0.41
  -2 -11   3   16.18    0.37
   2  11  -3   17.12    0.42
   2  11  -3   16.76    0.41
  -2  11   3   16.35    0.42
  -1 -11   3    6.56    0.24
  -1 -11   3    6.25    0.20
   1 -11  -3    6.29    0.17
   1 -11  -3    6.54    0.22
  -1  11   3    5.61    0.28
  -1  11   3    6.34    0.18
   1  11  -3    6.63    0.22
   1  11  -3    6.60    0.21
   0 -11   3   31.30    0.70
   0 -11   3   32.99    0.70
   0 -11  -3   31.80    0.67
   0 -11  -3   31.86    0.68
   0 -11  -3   30.42    0.74
   0 -11  -3   32.28    0.70
   0  11   3   32.30    0.70
   0  11  -3   32.18    0.71
   0  11  -3   32.05    0.68
  -1 -11  -3    0.59    0.08
  -1 -11  -3    0.53    0.09
  -1 -11  -3    0.44    0.08
   1 -11   3    0.56    0.18
   1 -11   3    0.47    0.08
  -1 -11  -3    0.46    0.08
  -1  11  -3    0.36    0.09
  -1  11  -3    0.51    0.07
  -2 -11  -3   25.13    0.57
   2 -11   3   24.90    0.60
  -2 -11  -3   25.40    0.58
  -2 -11  -3   24.28    0.57
  -2 -11  -3   25.55    0.61
  -2  11  -3   24.86    0.54
  -2  11  -3   25.35    0.58
  -3 -11  -3    0.59    0.12
  -3 -11  -3    0.48    0.09
   3 -11   3    0.51    0.12
  -3 -11  -3    0.54    0.11
  -3 -11  -3    0.54    0.10
  -3  11  -3    0.51    0.07
  -3  11  -3    0.53    0.09
  -3  11  -3    0.50    0.10
  -4 -11  -3   15.09    0.42
  -4 -11  -3   14.95    0.40
   4 -11   3   15.23    0.44
  -4 -11  -3   15.81    0.45
  -4  11  -3   15.92    0.41
  -4  11  -3   14.86    0.35
   4  11   3   15.73    0.39
  -4  11  -3   15.64    0.41
  -5 -11  -3    9.85    0.37
  -5 -11  -3    9.18    0.34
  -5 -11  -3    9.75    0.31
   5 -11   3    9.41    0.35
  -5  11  -3    9.64    0.33
   5  11   3    9.13    0.28
  -5  11  -3    9.57    0.32
  -5  11  -3    9.25    0.25
   6 -11   3    1.04    0.18
  -6 -11  -3    1.19    0.16
  -6 -11  -3    1.30    0.22
  -6 -11  -3    0.84    0.19
  -6  11  -3    0.97    0.10
  -6  11  -3    1.12    0.17
  -6  11  -3    1.41    0.17
  -7 -11  -3   10.49    0.37
   7 -11   3   10.36    0.42
  -7 -11  -3   11.01    0.43
  -7 -11  -3    9.97    0.46
  -7  11  -3   10.57    0.41
  -7  11  -3   10.93    0.38
   8 -11   3    0.24    0.20
  -8 -11  -3    0.62    0.24
  -8 -11  -3    0.34    0.17
  -8 -11  -3    0.23    0.25
  -8  11  -3    0.41    0.21
  -8  11  -3    0.13    0.18
   8  11   3    0.31    0.23
  -9 -11  -3    3.07    0.35
   9 -11   3    3.37    0.29
  -9 -11  -3    2.70    0.25
  -9  11  -3    3.14    0.28
  -9  11  -3    3.06    0.29
   9  11   3    3.00    0.32
   9 -12  -3    0.12    0.35
  -9 -12   3   -0.14    0.28
  -9  12   3    0.40    0.27
   9  12  -3   -0.14    0.24
   9  12  -3    0.37    0.22
  -8 -12   3   -0.16    0.24
   8 -12  -3    0.09    0.18
   8  12  -3    0.29    0.20
  -8  12   3   -0.21    0.22
   8  12  -3    0.11    0.21
   7 -12  -3   -0.37    0.15
  -7 -12   3   -0.10    0.20
   7  12  -3    0.01    0.17
  -7  12   3    0.29    0.20
   7  12  -3    0.29    0.19
  -6 -12   3    0.06    0.18
   6 -12  -3   -0.11    0.13
   6  12  -3   -0.12    0.15
   6  12  -3   -0.10    0.14
  -6  12   3    0.32    0.17
  -5 -12   3    0.10    0.14
   5 -12  -3   -0.05    0.12
   5  12  -3    0.32    0.14
   5  12  -3    0.21    0.13
  -5  12   3    0.17    0.14
   4 -12  -3    0.05    0.11
  -4 -12   3    0.15    0.12
   4  12  -3    0.11    0.11
   4  12  -3   -0.05    0.11
  -4  12   3    0.07    0.12
  -3 -12   3    0.83    0.07
   3 -12  -3    0.81    0.12
  -3 -12   3    0.97    0.12
  -3  12   3    1.03    0.12
   3  12  -3    0.92    0.12
   3  12  -3    0.70    0.12
   2 -12  -3    0.76    0.11
  -2 -12   3    0.85    0.08
  -2 -12   3    0.77    0.11
   2  12  -3    0.99    0.12
  -2  12   3    0.97    0.11
   2  12  -3    0.81    0.11
   1 -12  -3    0.11    0.07
  -1 -12   3    0.20    0.08
  -1 -12   3    0.15    0.09
   1 -12  -3    0.17    0.08
  -1  12   3    0.09    0.08
   1  12  -3    0.19    0.08
   1  12  -3    0.03    0.08
  -1  12   3    0.15    0.05
   0 -12   3    0.63    0.10
   0 -12   3    0.52    0.09
   0 -12  -3    0.68    0.09
   0 -12  -3    0.65    0.08
   0 -12  -3    0.61    0.07
   0 -12  -3    0.66    0.10
   0  12  -3    0.61    0.10
   0  12   3    0.54    0.09
   0  12   3    0.71    0.08
   0  12  -3    0.57    0.08
   1 -12   3    0.73    0.10
   1 -12   3    0.70    0.11
  -1 -12  -3    0.61    0.09
  -1 -12  -3    0.51    0.09
  -1 -12  -3    0.78    0.10
  -1 -12  -3    0.60    0.09
  -1  12  -3    0.76    0.08
  -1  12  -3    0.74    0.11
   2 -12   3    0.62    0.12
  -2 -12  -3    0.63    0.11
  -2 -12  -3    0.55    0.11
  -2 -12  -3    0.50    0.17
   2 -12   3    0.59    0.10
  -2 -12  -3    0.55    0.10
  -2  12  -3    0.77    0.11
  -2  12  -3    0.65    0.07
  -2  12  -3    0.76    0.10
  -3 -12  -3    0.00    0.08
  -3 -12  -3   -0.01    0.10
   3 -12   3    0.03    0.11
  -3 -12  -3    0.12    0.09
  -3 -12  -3    0.16    0.12
  -3  12  -3    0.08    0.09
  -3  12  -3    0.11    0.06
  -3  12  -3   -0.01    0.10
  -4 -12  -3    0.20    0.13
  -4 -12  -3    0.24    0.10
   4 -12   3    0.08    0.13
  -4 -12  -3    0.22    0.14
  -4  12  -3   -0.04    0.10
   4  12   3   -0.04    0.10
  -4  12  -3    0.12    0.11
  -4  12  -3    0.16    0.06
  -5 -12  -3    0.25    0.12
   5 -12   3    0.14    0.17
  -5 -12  -3    0.15    0.15
  -5 -12  -3    0.43    0.18
  -5  12  -3    0.29    0.13
   5  12   3    0.12    0.10
  -5  12  -3    0.17    0.12
  -6 -12  -3    0.19    0.18
  -6 -12  -3    0.07    0.13
   6 -12   3    0.38    0.17
  -6 -12  -3   -0.03    0.20
   6  12   3    0.12    0.10
  -6  12  -3    0.17    0.15
  -7 -12  -3    0.14    0.15
  -7 -12  -3   -0.51    0.22
   7 -12   3    0.08    0.19
  -7 -12  -3   -0.20    0.20
  -7  12  -3   -0.07    0.17
  -7  12  -3   -0.14    0.16
   7  12   3    0.33    0.20
  -8 -12  -3    0.21    0.17
   8 -12   3    0.16    0.20
  -8  12  -3    0.16    0.20
  -8  12  -3   -0.02    0.18
  -9 -12  -3    0.00    0.29
   9 -12   3    0.28    0.23
  -9  12  -3   -0.08    0.24
   9  12   3   -0.13    0.25
  -9 -13   3    1.20    0.32
   9 -13  -3    1.88    0.24
  -9  13   3    1.65    0.31
   9  13  -3    1.72    0.29
   9  13  -3    1.76    0.27
  -8 -13   3    0.80    0.35
   8 -13  -3    0.76    0.21
   8  13  -3    0.69    0.22
  -8  13   3    1.28    0.30
   8  13  -3    0.69    0.35
   7 -13  -3    7.31    0.37
  -7 -13   3    7.50    0.42
   7  13  -3    7.73    0.38
   7  13  -3    7.82    0.38
  -7  13   3    7.44    0.41
   6 -13  -3    0.20    0.15
  -6 -13   3    0.36    0.19
   6  13  -3    0.39    0.16
   6  13  -3    0.32    0.17
  -6  13   3    0.18    0.18
   5 -13  -3   10.60    0.52
  -5 -13   3   11.55    0.42
  -5  13   3   12.04    0.42
   5  13  -3   12.71    0.46
   4 -13  -3    6.32    0.28
  -4 -13   3    6.53    0.28
   4  13  -3    6.66    0.28
  -4  13   3    6.48    0.28
   4  13  -3    6.13    0.27
  -3 -13   3    6.03    0.25
   3 -13  -3    6.29    0.26
  -3 -13   3    6.06    0.20
   3  13  -3    6.30    0.24
   3  13  -3    6.23    0.26
  -3  13   3    6.27    0.26
  -2 -13   3   11.84    0.35
  -2 -13   3   12.06    0.30
   2 -13  -3   11.81    0.35
   2  13  -3   12.03    0.33
  -2  13   3   12.46    0.35
   2  13  -3   12.79    0.36
  -1 -13   3    3.77    0.19
  -1 -13   3    3.80    0.17
   1 -13  -3    3.51    0.19
  -1  13   3    3.96    0.19
  -1  13   3    3.81    0.14
   1  13  -3    3.84    0.19
   1  13  -3    4.03    0.17
   0 -13   3   16.66    0.43
   0 -13  -3   16.55    0.42
   0 -13   3   16.38    0.42
   0 -13  -3   15.81    0.37
   0 -13  -3   15.78    0.41
   0  13  -3   17.24    0.42
   0  13   3   16.00    0.41
   0  13  -3   15.61    0.39
   0  13   3   16.28    0.38
   1 -13   3    1.15    0.12
   1 -13   3    1.02    0.13
  -1 -13  -3    1.31    0.12
  -1 -13  -3    1.37    0.11
  -1 -13  -3    1.27    0.12
  -1 -13  -3    1.12    0.12
  -1  13  -3    1.19    0.09
  -1  13  -3    1.24    0.12
  -2 -13  -3   22.47    0.54
  -2 -13  -3   23.07    0.54
  -2 -13  -3   22.61    0.53
   2 -13   3   22.18    0.54
  -2 -13  -3   22.98    0.53
   2 -13   3   22.21    0.56
  -2  13  -3   21.98    0.53
  -2  13  -3   21.84    0.49
  -2  13  -3   22.58    0.54
  -3 -13  -3    1.86    0.16
  -3 -13  -3    1.87    0.16
   3 -13   3    1.60    0.17
  -3 -13  -3    1.83    0.16
  -3 -13  -3    1.93    0.17
  -3  13  -3    1.83    0.14
  -3  13  -3    1.68    0.10
  -3  13  -3    1.74    0.15
  -4 -13  -3   11.64    0.39
  -4 -13  -3   11.15    0.34
   4 -13   3   11.96    0.40
  -4 -13  -3   11.06    0.34
  -4 -13  -3   11.66    0.37
  -4  13  -3   11.53    0.28
  -4  13  -3   11.83    0.35
   4  13   3   11.96    0.33
  -4  13  -3   11.53    0.35
  -5 -13  -3    7.81    0.36
  -5 -13  -3    7.99    0.34
  -5 -13  -3    7.41    0.29
   5 -13   3    7.15    0.34
  -5  13  -3    7.95    0.30
  -5  13  -3    8.07    0.31
  -6 -13  -3    0.82    0.21
   6 -13   3    1.34    0.21
  -6 -13  -3    1.39    0.24
   6  13   3    1.08    0.18
  -6  13  -3    1.50    0.18
  -6  13  -3    1.62    0.20
   6  13   3    1.40    0.21
  -7 -13  -3    7.80    0.40
   7 -13   3    7.18    0.38
  -7 -13  -3    7.71    0.44
  -7 -13  -3    7.44    0.34
  -7  13  -3    7.63    0.38
   7  13   3    7.13    0.39
  -7  13  -3    7.74    0.34
  -8 -13  -3   -0.16    0.25
  -8 -13  -3    0.02    0.18
  -8 -13  -3    0.44    0.28
   8 -13   3    0.11    0.22
   8  13   3    0.54    0.25
  -8  13  -3    0.19    0.21
  -8  13  -3    0.14    0.17
  -9 -13  -3    3.24    0.27
   9 -13   3    3.29    0.30
  -9 -13  -3    2.56    0.35
   9  13   3    3.97    0.35
  -9  13  -3    3.19    0.30
  -9  13  -3    3.78    0.33
   9 -14  -3    2.42    0.27
  -9 -14   3    2.01    0.35
   9  14  -3    2.20    0.28
   9  14  -3    2.16    0.31
  -9  14   3    2.41    0.35
  -8 -14   3    8.26    0.50
   8 -14  -3    8.98    0.44
   8  14  -3    8.72    0.45
  -8  14   3    8.64    0.49
   8  14  -3    7.87    0.54
  -7 -14   3    0.79    0.25
   7 -14  -3    0.84    0.19
  -7  14   3    0.88    0.23
   7  14  -3    0.83    0.21
   7  14  -3    0.84    0.22
   6 -14  -3   13.41    0.46
  -6 -14   3   13.67    0.49
   6  14  -3   13.56    0.47
  -6  14   3   13.32    0.49
   6  14  -3   14.18    0.46
  -5 -14   3    0.15    0.16
   5 -14  -3    0.21    0.14
  -5  14   3   -0.09    0.15
   5  14  -3   -0.01    0.14
   5  14  -3    0.06    0.15
   4 -14  -3   25.80    0.66
  -4 -14   3   25.50    0.65
   4  14  -3   27.08    0.69
   4  14  -3   25.40    0.63
  -4  14   3   25.14    0.65
   3 -14  -3   12.87    0.39
  -3 -14   3   12.88    0.39
  -3 -14   3   11.95    0.29
   3  14  -3   12.85    0.39
   3  14  -3   12.71    0.37
  -3  14   3   12.91    0.39
   2 -14  -3   12.03    0.37
  -2 -14   3   11.85    0.31
  -2 -14   3   12.12    0.36
  -2  14   3   12.41    0.36
   2  14  -3   12.46    0.36
   2  14  -3   12.11    0.34
  -1 -14   3   33.11    0.74
  -1 -14   3   31.90    0.72
   1 -14  -3   32.78    0.75
   1  14  -3   33.06    0.75
   1  14  -3   32.10    0.72
  -1  14   3   32.90    0.74
  -1  14   3   31.93    0.69
   0 -14  -3    1.49    0.13
   0 -14  -3    1.55    0.14
   0 -14   3    1.30    0.13
   0 -14   3    1.49    0.14
   0 -14  -3    1.28    0.10
   0  14  -3    1.48    0.11
   0  14   3    1.39    0.11
   0  14   3    1.51    0.14
   0  14  -3    1.59    0.14
   1 -14   3   49.52    1.05
  -1 -14  -3   48.73    1.05
  -1 -14  -3   49.60    1.04
   1 -14   3   48.58    1.06
  -1 -14  -3   49.02    1.04
  -1 -14  -3   46.67    1.02
  -1  14  -3   46.78    1.01
  -1  14  -3   49.55    1.06
   1  14   3   48.62    1.03
   2 -14   3    7.74    0.27
  -2 -14  -3    8.64    0.28
  -2 -14  -3    7.87    0.27
  -2 -14  -3    8.16    0.27
   2 -14   3    8.10    0.30
  -2 -14  -3    7.89    0.27
  -2  14  -3    7.96    0.27
  -2  14  -3    8.16    0.28
  -2  14  -3    7.73    0.22
  -3 -14  -3   21.33    0.52
   3 -14   3   20.62    0.55
  -3 -14  -3   21.68    0.54
  -3 -14  -3   20.19    0.51
  -3 -14  -3   20.60    0.53
  -3  14  -3   20.37    0.45
  -3  14  -3   21.20    0.52
  -3  14  -3   20.88    0.53
  -4 -14  -3   12.03    0.35
  -4 -14  -3   12.79    0.42
  -4 -14  -3   12.63    0.40
  -4 -14  -3   12.45    0.37
   4 -14   3   12.30    0.43
   4  14   3   11.89    0.35
  -4  14  -3   12.58    0.38
  -4  14  -3   13.08    0.38
  -5 -14  -3   11.13    0.41
   5 -14   3   11.84    0.42
  -5 -14  -3   10.93    0.43
  -5 -14  -3   11.92    0.38
  -5  14  -3   11.77    0.38
  -5  14  -3   11.75    0.39
   5  14   3   11.30    0.33
   6 -14   3   16.01    0.52
  -6 -14  -3   15.79    0.47
  -6 -14  -3   15.92    0.52
  -6 -14  -3   15.06    0.55
  -6  14  -3   15.71    0.50
  -6  14  -3   15.07    0.47
   6  14   3   16.42    0.52
  -7 -14  -3    1.78    0.20
  -7 -14  -3    1.56    0.28
   7 -14   3    1.77    0.24
  -7 -14  -3    1.69    0.27
  -7  14  -3    1.94    0.24
  -7  14  -3    1.81    0.21
   7  14   3    2.00    0.26
   8 -14   3    7.53    0.43
  -8 -14  -3    6.35    0.48
  -8 -14  -3    6.36    0.36
  -8  14  -3    7.94    0.37
   8  14   3    7.61    0.45
  -8  14  -3    7.18    0.40
   9 -14   3   -0.13    0.23
  -9 -14  -3    0.04    0.20
  -9 -14  -3   -0.35    0.30
  -9  14  -3    0.17    0.20
   9  14   3    0.32    0.27
  -9  14  -3    0.06    0.21
   9 -15  -3    0.76    0.23
  -9 -15   3    0.61    0.31
  -9  15   3    0.69    0.30
   9  15  -3    0.45    0.26
   9  15  -3    0.70    0.27
   8 -15  -3    0.76    0.22
  -8 -15   3    0.89    0.29
   8  15  -3    0.68    0.24
   8  15  -3    0.42    0.25
  -8  15   3    0.85    0.27
  -7 -15   3    3.66    0.32
   7 -15  -3    3.45    0.28
   7  15  -3    4.02    0.30
   7  15  -3    3.88    0.30
  -7  15   3    3.81    0.33
  -6 -15   3    0.17    0.19
   6 -15  -3    0.19    0.17
   6  15  -3   -0.03    0.18
  -6  15   3   -0.15    0.18
   6  15  -3    0.01    0.18
  -5 -15   3    9.76    0.39
   5 -15  -3    9.63    0.38
   5  15  -3    9.97    0.37
  -5  15   3    9.41    0.39
   5  15  -3    9.05    0.38
  -4 -15   3    2.75    0.21
   4 -15  -3    2.88    0.24
  -4  15   3    2.77    0.22
   4  15  -3    2.66    0.23
   4  15  -3    2.86    0.24
  -3 -15   3   11.84    0.38
  -3 -15   3   11.25    0.28
   3 -15  -3   11.39    0.38
   3  15  -3   11.94    0.38
   3  15  -3   11.33    0.35
  -3  15   3   11.61    0.38
   2 -15  -3   12.12    0.37
  -2 -15   3   11.53    0.30
  -2 -15   3   11.36    0.36
  -2  15   3   12.05    0.36
  -2  15   3   11.24    0.27
   2  15  -3   11.67    0.34
   2  15  -3   11.47    0.36
  -1 -15   3    4.44    0.19
   1 -15  -3    4.85    0.23
  -1 -15   3    4.75    0.23
  -1  15   3    4.76    0.23
   1  15  -3    4.64    0.23
   1  15  -3    4.38    0.19
  -1  15   3    4.66    0.17
   0 -15  -3   22.07    0.53
   0 -15  -3   21.20    0.53
   0 -15   3   22.01    0.53
   0 -15  -3   20.92    0.48
   0 -15   3   21.71    0.53
   0  15   3   21.41    0.50
   0  15  -3   21.17    0.54
   0  15   3   20.62    0.48
   0  15   3   22.10    0.54
  -1 -15  -3   -0.10    0.10
   1 -15   3    0.10    0.11
  -1 -15  -3    0.04    0.09
   1 -15   3   -0.11    0.10
  -1 -15  -3   -0.08    0.10
  -1 -15  -3   -0.01    0.10
  -1  15  -3   -0.03    0.07
   1  15   3    0.06    0.09
  -1  15  -3    0.16    0.11
  -2 -15  -3   17.21    0.45
  -2 -15  -3   16.85    0.44
  -2 -15  -3   16.55    0.44
   2 -15   3   17.53    0.48
  -2 -15  -3   16.52    0.44
  -2  15  -3   16.63    0.45
  -2  15  -3   17.72    0.45
  -2  15  -3   16.48    0.38
  -3 -15  -3    1.02    0.13
  -3 -15  -3    0.99    0.14
   3 -15   3    1.27    0.17
  -3 -15  -3    0.92    0.15
  -3 -15  -3    1.07    0.16
  -3  15  -3    1.09    0.14
  -3  15  -3    0.82    0.13
   4 -15   3    6.67    0.33
  -4 -15  -3    6.58    0.30
  -4 -15  -3    6.45    0.25
  -4 -15  -3    6.65    0.27
   4  15   3    6.33    0.26
  -4  15  -3    6.26    0.28
   4  15   3    6.51    0.30
  -4  15  -3    6.77    0.28
  -5 -15  -3    4.07    0.30
   5 -15   3    3.56    0.31
  -5 -15  -3    4.00    0.32
  -5 -15  -3    3.57    0.24
  -5  15  -3    3.83    0.25
   5  15   3    2.97    0.20
  -5  15  -3    3.79    0.27
   5  15   3    3.44    0.30
  -6 -15  -3    0.66    0.22
   6 -15   3    0.54    0.20
  -6 -15  -3    0.61    0.16
  -6 -15  -3    0.26    0.22
  -6  15  -3    0.54    0.19
  -6  15  -3    0.55    0.16
   6  15   3    0.63    0.21
  -7 -15  -3    3.53    0.50
  -7 -15  -3    4.43    0.31
  -7  15  -3    4.60    0.35
  -7  15  -3    4.33    0.29
   7  15   3    3.73    0.38
   8 -15   3    0.05    0.22
  -8 -15  -3   -0.11    0.29
  -8  15  -3    0.27    0.19
   8  15   3    0.06    0.25
  -8  15  -3   -0.15    0.24
  -8 -16   3    0.11    0.28
   8 -16  -3    0.11    0.21
   8  16  -3   -0.05    0.24
  -8  16   3   -0.04    0.26
   8  16  -3    0.41    0.24
   7 -16  -3    0.12    0.21
  -7  16   3    0.49    0.33
   6 -16  -3    0.26    0.19
  -6 -16   3    0.12    0.20
   6  16  -3   -0.36    0.19
   6  16  -3    0.03    0.19
  -6  16   3   -0.04    0.19
  -5 -16   3    0.67    0.19
   5 -16  -3    0.45    0.18
   5  16  -3    1.18    0.19
  -5  16   3    0.58    0.19
   5  16  -3    0.75    0.18
   4 -16  -3   -0.17    0.14
  -4 -16   3    0.03    0.15
  -4  16   3    0.09    0.15
   4  16  -3   -0.15    0.14
   4  16  -3    0.09    0.15
   3 -16  -3    0.01    0.13
  -3 -16   3    0.01    0.06
  -3 -16   3    0.14    0.14
  -3  16   3    0.00    0.13
   3  16  -3    0.06    0.12
   3  16  -3    0.08    0.13
   2 -16  -3    1.35    0.16
  -2 -16   3    1.60    0.17
  -2 -16   3    1.33    0.11
   2  16  -3    1.42    0.16
  -2  16   3    1.22    0.10
  -2  16   3    1.29    0.16
   2  16  -3    1.37    0.14
   1 -16  -3    2.86    0.21
  -1 -16   3    3.17    0.22
  -1 -16   3    3.16    0.19
  -1  16   3    2.93    0.15
   1  16  -3    2.93    0.21
   1  16  -3    2.80    0.17
  -1  16   3    2.83    0.22
   0 -16  -3    0.95    0.14
   0 -16  -3    1.12    0.14
   0 -16   3    1.29    0.15
   0 -16   3    1.36    0.14
   0  16   3    1.21    0.14
   0  16   3    1.23    0.11
   0  16  -3    1.14    0.11
   0  16   3    1.20    0.10
   0  16  -3    0.99    0.14
  -1 -16  -3    0.39    0.12
  -1 -16  -3    0.44    0.12
  -1 -16  -3    0.52    0.13
   1 -16   3    0.37    0.12
   1 -16   3    0.44    0.13
   1  16   3    0.38    0.11
  -1  16  -3    0.26    0.08
  -1  16  -3    0.40    0.12
   1  16   3    0.37    0.11
  -2 -16  -3    0.02    0.12
  -2 -16  -3   -0.01    0.11
  -2 -16  -3   -0.14    0.11
  -2 -16  -3    0.08    0.11
   2 -16   3    0.03    0.14
   2  16   3   -0.03    0.12
  -2  16  -3   -0.19    0.10
  -2  16  -3    0.02    0.11
   2  16   3   -0.13    0.11
  -2  16  -3    0.03    0.06
  -3 -16  -3    0.82    0.15
  -3 -16  -3    0.63    0.14
  -3 -16  -3    0.60    0.16
   3 -16   3    0.61    0.16
  -3 -16  -3    0.66    0.13
  -3  16  -3    0.56    0.14
  -3  16  -3    0.50    0.13
   3  16   3    0.59    0.14
  -4 -16  -3    0.12    0.12
  -4 -16  -3   -0.06    0.17
  -4 -16  -3    0.22    0.16
   4 -16   3   -0.18    0.15
  -4 -16  -3   -0.05    0.20
   4  16   3    0.04    0.16
   4  16   3    0.13    0.14
  -4  16  -3    0.13    0.13
  -4  16  -3    0.21    0.16
  -5 -16  -3   -0.04    0.18
  -5 -16  -3    0.10    0.20
   5 -16   3   -0.26    0.17
  -5 -16  -3   -0.19    0.14
  -5  16  -3    0.04    0.16
  -5  16  -3   -0.25    0.13
   5  16   3    0.23    0.12
   5  16   3   -0.05    0.18
   6 -16   3    0.39    0.21
  -6 -16  -3    0.37    0.22
  -6 -16  -3    0.54    0.24
  -6 -16  -3    0.62    0.17
   6  16   3    0.73    0.22
  -6  16  -3    0.51    0.16
  -6  16  -3    0.50    0.18
  -7 -16  -3    0.50    0.27
  -7 -16  -3    0.58    0.19
   7 -16   3    0.76    0.23
   7  16   3    0.59    0.24
  -7  16  -3    0.55    0.21
  -7  16  -3    0.66    0.18
  -8 -16  -3   -0.24    0.29
   8 -16   3    0.00    0.23
  -8 -16  -3   -0.02    0.19
   8  16   3   -0.08    0.25
  -8  16  -3    0.12    0.20
  -8  16  -3   -0.03    0.22
   8 -17  -3    0.41    0.23
  -8 -17   3    0.71    0.29
   8  17  -3    0.60    0.26
   8  17  -3    0.71    0.27
  -8  17   3    0.37    0.27
  -7 -17   3    3.62    0.33
   7 -17  -3    3.95    0.36
   7  17  -3    3.55    0.30
   7  17  -3    3.60    0.32
  -7  17   3    3.80    0.35
  -6 -17   3   -0.07    0.21
   6 -17  -3    0.24    0.19
   6  17  -3   -0.14    0.18
  -6  17   3   -0.22    0.20
   6  17  -3    0.30    0.20
   5 -17  -3    5.42    0.34
  -5 -17   3    5.81    0.36
  -5  17   3    5.48    0.35
   5  17  -3    5.64    0.32
   5  17  -3    5.88    0.35
  -4 -17   3    3.42    0.29
   4 -17  -3    3.29    0.29
   4  17  -3    3.63    0.26
  -4  17   3    3.82    0.29
   4  17  -3    3.53    0.29
  -3 -17   3    2.55    0.14
   3 -17  -3    2.69    0.25
  -3 -17   3    2.90    0.25
   3  17  -3    2.37    0.21
   3  17  -3    2.43    0.21
  -3  17   3    2.74    0.22
  -2 -17   3    8.62    0.33
   2 -17  -3    8.00    0.33
  -2 -17   3    7.39    0.26
   2  17  -3    8.23    0.28
   2  17  -3    7.89    0.32
  -2  17   3    7.99    0.22
  -2  17   3    8.14    0.32
  -1 -17   3    2.14    0.18
   1 -17  -3    2.43    0.19
  -1 -17   3    2.26    0.24
  -1  17   3    2.33    0.22
   1  17  -3    2.25    0.18
  -1  17   3    2.03    0.14
   0 -17  -3    8.43    0.32
   0 -17   3    9.28    0.31
   0 -17  -3    8.94    0.31
   0 -17   3    8.29    0.32
   0  17   3    7.83    0.23
   0  17  -3    8.29    0.26
   0  17  -3    8.76    0.32
   0  17   3    8.83    0.27
   0  17   3    8.71    0.32
  -1 -17  -3    1.17    0.15
   1 -17   3    0.80    0.15
  -1 -17  -3    0.78    0.14
   1 -17   3    0.86    0.15
  -1  17  -3    1.09    0.15
   1  17   3    0.58    0.12
   1  17   3    0.60    0.11
  -1  17  -3    0.86    0.09
   2 -17   3   10.87    0.50
  -2 -17  -3   10.97    0.35
  -2 -17  -3   10.86    0.35
  -2 -17  -3   11.07    0.37
  -2  17  -3    9.70    0.26
   2  17   3   10.41    0.35
  -2  17  -3   10.69    0.38
   2  17   3   10.84    0.34
   3 -17   3    2.60    0.23
  -3 -17  -3    2.61    0.33
  -3 -17  -3    2.73    0.23
  -3 -17  -3    2.41    0.21
  -3 -17  -3    2.93    0.24
  -3  17  -3    2.64    0.22
   3  17   3    2.91    0.21
  -3  17  -3    2.63    0.22
  -4 -17  -3    4.99    0.28
  -4 -17  -3    4.58    0.23
  -4 -17  -3    4.15    0.30
  -4 -17  -3    4.27    0.31
   4 -17   3    4.58    0.32
  -4  17  -3    4.67    0.28
   4  17   3    4.65    0.30
  -4  17  -3    4.48    0.26
   4  17   3    5.05    0.26
  -5 -17  -3    5.93    0.31
   5 -17   3    5.48    0.38
  -5 -17  -3    5.69    0.37
  -5  17  -3    5.63    0.32
   5  17   3    5.55    0.34
  -5  17  -3    5.47    0.29
  -6 -17  -3    1.04    0.27
   6 -17   3    1.05    0.30
  -6 -17  -3    1.08    0.19
   6  17   3    1.10    0.24
  -6  17  -3    1.01    0.21
  -6  17  -3    0.84    0.18
  -7 -17  -3    4.20    0.43
  -7 -17  -3    4.17    0.39
   7 -17   3    4.50    0.40
   7  17   3    5.16    0.40
  -7  17  -3    4.91    0.31
  -8  17  -3    0.47    0.18
  -7 -18   3    0.48    0.26
   7 -18  -3   -0.05    0.21
   7  18  -3    0.14    0.23
  -7  18   3   -0.34    0.24
   7  18  -3    0.34    0.24
   6 -18  -3   11.09    0.68
  -6 -18   3   12.33    0.79
   6  18  -3   12.05    0.47
   6  18  -3   11.77    0.58
  -6  18   3   11.53    0.75
   5 -18  -3    0.32    0.19
  -5 -18   3    0.63    0.21
   5  18  -3    0.28    0.19
   5  18  -3    0.46    0.18
  -5  18   3    0.06    0.18
  -4 -18   3   16.78    0.53
   4 -18  -3   16.41    0.53
   4  18  -3   16.64    0.52
  -4  18   3   16.47    0.53
   4  18  -3   16.59    0.49
   3 -18  -3    3.97    0.28
  -3 -18   3    3.94    0.29
  -3  18   3    3.83    0.28
   3  18  -3    3.60    0.28
   3  18  -3    3.81    0.28
  -2 -18   3    8.84    0.28
  -2 -18   3    9.92    0.36
   2 -18  -3    8.96    0.37
   2  18  -3    8.36    0.30
   2  18  -3    8.50    0.35
  -2  18   3    8.48    0.24
  -2  18   3    9.54    0.36
  -1 -18   3   14.75    0.44
   1 -18  -3   13.54    0.43
  -1 -18   3   14.21    0.40
   1  18  -3   13.91    0.43
   1  18  -3   12.97    0.37
  -1  18   3   14.02    0.36
  -1  18   3   13.96    0.44
   0 -18  -3    0.31    0.14
   0 -18   3    0.46    0.14
   0 -18   3    0.45    0.14
   0 -18  -3    0.52    0.15
   0  18  -3    0.48    0.14
   0  18   3    0.11    0.10
   0  18   3    0.22    0.14
   0  18  -3    0.38    0.09
   0  18   3    0.24    0.08
  -1 -18  -3   22.71    0.58
  -1 -18  -3   22.41    0.58
   1 -18   3   22.18    0.59
   1 -18   3   22.17    0.58
   1  18   3   21.98    0.52
   1  18   3   21.65    0.55
  -1  18  -3   22.87    0.58
  -1  18  -3   23.76    0.59
  -1  18  -3   20.91    0.54
  -2 -18  -3    1.37    0.17
  -2 -18  -3    0.95    0.16
   2 -18   3    1.16    0.18
  -2  18  -3    1.48    0.17
   2  18   3    1.40    0.15
   2  18   3    1.38    0.17
  -2  18  -3    1.22    0.16
  -3 -18  -3   16.10    0.45
   3 -18   3   16.05    0.52
  -3 -18  -3   16.33    0.47
  -3 -18  -3   16.69    0.50
  -3  18  -3   16.28    0.48
  -3  18  -3   16.24    0.47
   3  18   3   15.90    0.49
   3  18   3   16.02    0.47
  -4 -18  -3    3.40    0.22
  -4 -18  -3    3.83    0.28
   4 -18   3    3.52    0.28
  -4 -18  -3    3.05    0.27
   4  18   3    3.54    0.25
   4  18   3    2.51    0.24
  -4  18  -3    3.71    0.27
  -4  18  -3    3.54    0.25
   4  18   3    3.36    0.29
  -5 -18  -3    7.02    0.41
   5 -18   3    7.68    0.40
  -5 -18  -3    7.65    0.35
  -5  18  -3    7.48    0.36
   5  18   3    7.57    0.38
  -5  18  -3    7.28    0.33
  -6 -18  -3    8.76    0.51
  -6 -18  -3    9.32    0.40
   6 -18   3    9.71    0.47
  -6  18  -3    9.58    0.38
   6  18   3    7.86    0.66
  -6  18  -3    9.90    0.42
  -7 -18  -3    0.30    0.29
  -7 -18  -3    0.32    0.19
   7 -18   3   -0.05    0.23
  -7  18  -3   -0.07    0.21
   7  18   3   -0.03    0.23
  -7 -19   3    1.16    0.29
   7 -19  -3    0.61    0.24
   7  19  -3    0.68    0.27
   7  19  -3    0.91    0.26
  -7  19   3    1.07    0.29
  -6 -19   3    1.98    0.29
   6 -19  -3    1.04    0.24
   6  19  -3    1.34    0.24
   6  19  -3    1.53    0.26
  -6  19   3    1.68    0.28
  -5 -19   3    4.47    0.38
   5 -19  -3    4.49    0.36
  -5  19   3    4.83    0.36
   5  19  -3    4.87    0.33
   5  19  -3    4.67    0.38
  -4 -19   3    0.72    0.21
   4 -19  -3    0.84    0.20
  -4  19   3    0.62    0.19
   4  19  -3    0.45    0.19
   4  19  -3    0.69    0.17
  -3 -19   3    3.61    0.30
   3 -19  -3    4.06    0.31
   3  19  -3    3.97    0.29
   3  19  -3    4.31    0.25
  -3  19   3    4.06    0.29
  -2 -19   3    6.46    0.32
   2 -19  -3    5.27    0.32
  -2 -19   3    5.73    0.23
  -2  19   3    5.41    0.31
   2  19  -3    5.37    0.30
   2  19  -3    5.41    0.25
  -1 -19   3    3.24    0.26
  -1 -19   3    2.89    0.21
   1 -19  -3    2.92    0.23
  -1  19   3    2.95    0.17
   1  19  -3    3.11    0.26
   1  19  -3    3.02    0.20
  -1  19   3    2.93    0.23
   0 -19   3    8.17    0.34
   0 -19  -3    7.92    0.33
   0 -19   3    7.70    0.32
   0 -19  -3    8.07    0.33
   0  19   3    8.16    0.27
   0  19   3    7.96    0.34
   0  19  -3    7.87    0.33
   0  19  -3    7.49    0.25
   1 -19   3    0.09    0.14
   1 -19   3    0.26    0.16
  -1 -19  -3    0.00    0.18
  -1 -19  -3    0.09    0.14
   1  19   3    0.06    0.12
   1  19   3   -0.05    0.15
   1  19   3    0.05    0.10
  -1  19  -3    0.17    0.14
  -1  19  -3   -0.23    0.13
  -2 -19  -3    4.71    0.28
  -2 -19  -3    4.88    0.28
   2 -19   3    5.28    0.31
  -2  19  -3    5.65    0.28
   2  19   3    5.71    0.36
   2  19   3    4.53    0.24
  -2  19  -3    4.63    0.28
  -3 -19  -3    3.97    0.25
  -3 -19  -3    3.92    0.26
   3 -19   3    4.08    0.32
   3  19   3    3.94    0.27
  -3  19  -3    4.14    0.28
   3  19   3    3.57    0.28
  -3  19  -3    3.74    0.26
  -4 -19  -3    0.52    0.21
  -4 -19  -3    0.45    0.17
  -4 -19  -3    0.35    0.14
   4 -19   3    0.47    0.21
   4  19   3    0.50    0.16
  -4  19  -3    0.52    0.16
  -4  19  -3    0.40    0.17
   4  19   3    0.29    0.18
   4  19   3    0.13    0.18
  -5 -19  -3    3.27    0.30
  -5 -19  -3    2.55    0.23
   5 -19   3    2.83    0.41
   5  19   3    2.42    0.25
  -5  19  -3    3.01    0.26
  -5  19  -3    3.08    0.26
   5  19   3    2.11    0.27
  -6 -19  -3    0.19    0.26
   6 -19   3    0.23    0.23
  -6 -19  -3   -0.13    0.25
   6  19   3    0.22    0.22
  -6  19  -3    0.15    0.20
   6  19   3   -0.26    0.22
  -6  19  -3   -0.03    0.16
  -7 -19  -3    1.77    0.33
   7 -19   3    2.12    0.30
  -7 -19  -3    1.69    0.24
   7  19   3    1.56    0.28
  -7  19  -3    2.08    0.27
  -6 -20   3   -0.17    0.24
   6 -20  -3    0.10    0.22
   6  20  -3   -0.32    0.22
  -6  20   3   -0.13    0.23
   6  20  -3   -0.24    0.20
  -5 -20   3   -0.02    0.22
   5 -20  -3    0.10    0.21
  -5  20   3   -0.25    0.20
   5  20  -3   -0.15    0.20
   5  20  -3    0.01    0.17
  -4 -20   3    0.13    0.20
   4 -20  -3    0.09    0.19
   4  20  -3    0.32    0.16
   4  20  -3    0.39    0.20
  -4  20   3    0.19    0.19
  -3 -20   3   -0.36    0.17
   3 -20  -3    0.15    0.19
   3  20  -3   -0.06    0.14
   3  20  -3    0.04    0.17
  -3  20   3    0.22    0.17
  -2 -20   3   -0.17    0.10
  -2 -20   3   -0.17    0.16
   2 -20  -3    0.00    0.17
  -2  20   3    0.17    0.17
   2  20  -3   -0.18    0.15
   2  20  -3   -0.32    0.20
   1 -20  -3    0.06    0.15
  -1 -20   3    0.17    0.12
  -1 -20   3    0.03    0.15
   1  20  -3   -0.06    0.15
   1  20  -3   -0.09    0.11
  -1  20   3   -0.03    0.16
  -1  20   3    0.14    0.10
   0 -20  -3    0.18    0.15
   0 -20   3    0.11    0.16
   0 -20   3    0.09    0.16
   0  20   3   -0.13    0.15
   0  20  -3   -0.01    0.09
   0  20  -3   -0.07    0.15
   0  20   3   -0.04    0.11
   1 -20   3    0.61    0.17
  -1 -20  -3    0.29    0.16
  -1 -20  -3    0.62    0.16
   1 -20   3    0.32    0.16
  -1  20  -3    0.36    0.16
  -1  20  -3    0.36    0.16
   1  20   3    0.37    0.11
   1  20   3    0.34    0.14
   1  20   3    0.40    0.17
   2 -20   3   -0.22    0.17
  -2 -20  -3    0.16    0.16
  -2 -20  -3    0.02    0.15
  -2  20  -3   -0.12    0.14
  -2  20  -3    0.02    0.14
   2  20   3   -0.18    0.14
   2  20   3   -0.14    0.12
   3 -20   3   -0.12    0.19
  -3 -20  -3    0.23    0.16
  -3  20  -3   -0.07    0.14
   3  20   3    0.11    0.15
  -3  20  -3    0.04    0.16
   3  20   3    0.16    0.17
   4 -20   3    1.05    0.24
  -4 -20  -3    0.88    0.19
   4  20   3    0.89    0.19
  -4  20  -3    0.83    0.19
  -4  20  -3    1.03    0.18
   4  20   3    0.70    0.20
  -5 -20  -3    0.74    0.28
   5 -20   3    0.93    0.25
  -5  20  -3    0.89    0.18
   5  20   3    0.92    0.22
   5  20   3    0.57    0.24
  -5  20  -3    0.74    0.34
   6 -20   3    0.64    0.26
  -6 -20  -3   -0.03    0.25
  -6 -20  -3    0.55    0.20
   6  20   3    0.33    0.24
  -6  20  -3    0.38    0.21
   6  20   3    0.61    0.25
  -6  20  -3    0.79    0.30
  -6 -21   3    0.47    0.26
   6 -21  -3    0.58    0.25
  -6  21   3    0.67    0.25
   6  21  -3    0.15    0.21
   6  21  -3    0.22    0.24
   5 -21  -3    3.63    0.32
  -5 -21   3    3.19    0.31
  -5  21   3    3.91    0.33
   5  21  -3    3.30    0.30
   5  21  -3    3.24    0.27
  -4 -21   3    0.61    0.22
   4 -21  -3    0.92    0.23
   4  21  -3    0.87    0.22
  -4  21   3    0.79    0.23
   4  21  -3    0.57    0.18
  -3 -21   3    6.90    0.38
   3 -21  -3    6.61    0.39
   3  21  -3    6.56    0.32
   3  21  -3    7.88    0.38
  -3  21   3    6.77    0.38
   2 -21  -3    5.16    0.33
  -2 -21   3    4.70    0.33
  -2 -21   3    5.07    0.27
   2  21  -3    5.33    0.33
   2  21  -3    4.50    0.26
  -2  21   3    5.10    0.33
   1 -21  -3    1.94    0.21
  -1 -21   3    1.91    0.21
  -1 -21   3    1.82    0.18
   1  21  -3    1.87    0.21
   1  21  -3    1.77    0.15
  -1  21   3    2.15    0.23
   0 -21   3    9.37    0.37
   0 -21   3   10.05    0.39
   0 -21  -3    9.78    0.39
   0  21   3    9.43    0.39
   0  21   3    8.82    0.31
   0  21  -3    9.68    0.38
   1 -21   3    0.23    0.17
   1 -21   3    0.28    0.18
  -1 -21  -3    0.08    0.16
  -1 -21  -3    0.25    0.16
  -1  21  -3    0.03    0.15
   1  21   3   -0.04    0.16
   1  21   3    0.09    0.13
  -1  21  -3    0.28    0.17
  -2 -21  -3    5.82    0.31
  -2 -21  -3    5.49    0.32
   2 -21   3    5.87    0.35
   2  21   3    5.71    0.30
  -2  21  -3    5.82    0.30
  -2  21  -3    5.58    0.32
   2  21   3    5.28    0.26
  -3 -21  -3   -0.16    0.16
   3 -21   3    0.07    0.19
  -3 -21  -3    0.21    0.15
   3  21   3    0.11    0.15
  -3  21  -3    0.08    0.15
  -3  21  -3    0.02    0.16
   3  21   3   -0.22    0.16
   4 -21   3    3.46    0.30
  -4 -21  -3    3.13    0.35
  -4  21  -3    3.09    0.43
  -4  21  -3    3.09    0.24
   4  21   3    3.90    0.31
   4  21   3    2.59    0.26
  -5 -21  -3    1.37    0.22
   5 -21   3    1.45    0.27
   5  21   3    1.45    0.25
  -5  21  -3    1.44    0.23
   5  21   3    1.72    0.26
  -5 -22   3    0.20    0.23
   5 -22  -3   -0.18    0.23
   5  22  -3    0.19    0.22
   5  22  -3    0.18    0.20
  -5  22   3    0.21    0.24
   4 -22  -3    5.64    0.41
  -4 -22   3    5.15    0.41
   4  22  -3    6.33    0.39
  -4  22   3    5.36    0.39
   4  22  -3    5.50    0.33
  -3 -22   3    3.54    0.29
   3 -22  -3    4.44    0.37
   3  22  -3    4.61    0.34
   3  22  -3    3.96    0.28
  -3  22   3    3.70    0.30
   2 -22  -3    1.14    0.22
   2  22  -3    1.14    0.16
   2  22  -3    1.22    0.25
  -1 -22   3    3.96    0.26
   1 -22  -3    4.60    0.33
  -1 -22   3    4.45    0.32
   1  22  -3    4.17    0.26
   1  22  -3    4.22    0.31
  -1  22   3    4.20    0.33
   0 -22   3    0.92    0.18
   0 -22  -3    0.92    0.20
   0 -22   3    1.09    0.20
   0  22  -3    1.31    0.20
   0  22   3    1.25    0.17
   0  22   3    1.08    0.21
  -1 -22  -3    9.61    0.39
   1 -22   3    9.21    0.40
  -1 -22  -3    9.59    0.40
   1 -22   3    9.53    0.41
  -1  22  -3   10.49    0.40
   1  22   3    9.53    0.35
  -1  22  -3    9.51    0.41
   1  22   3    9.19    0.41
  -2 -22  -3    0.91    0.19
   2 -22   3    0.89    0.23
  -2 -22  -3    1.03    0.19
  -2  22  -3    0.95    0.21
  -2  22  -3    1.27    0.18
   2  22   3    0.90    0.18
   3 -22   3    7.67    0.44
  -3 -22  -3    8.37    0.52
  -3 -22  -3    7.67    0.34
   3  22   3    8.02    0.34
  -3  22  -3    8.80    0.36
  -3  22  -3    8.67    0.41
   3  22   3    7.61    0.38
   4 -22   3    6.69    0.43
  -4 -22  -3    6.60    0.36
   4  22   3    6.28    0.36
  -4  22  -3    6.73    0.38
   4  22   3    6.79    0.39
  -5 -22  -3    2.33    0.25
   5 -22   3    2.95    0.31
  -5  22  -3    3.08    0.29
  -5  22  -3    2.83    0.24
   5  22   3    2.79    0.29
   5  22   3    2.64    0.27
   4 -23  -3    0.74    0.24
  -4 -23   3    0.53    0.24
   4  23  -3    0.51    0.19
  -4  23   3    0.72    0.24
   4  23  -3   -0.06    0.21
  -3 -23   3    4.95    0.39
   3 -23  -3    4.83    0.38
  -3  23   3    4.33    0.38
   3  23  -3    5.09    0.37
   3  23  -3    5.01    0.30
   2 -23  -3    3.78    0.30
  -2 -23   3    4.19    0.35
   2  23  -3    4.31    0.25
   2  23  -3    3.76    0.29
  -2  23   3    4.68    0.36
   1 -23  -3    1.53    0.27
  -1 -23   3    1.45    0.18
  -1 -23   3    1.97    0.24
   1  23  -3    1.60    0.22
  -1  23   3    1.48    0.23
   0 -23   3    7.89    0.39
   0 -23   3    8.35    0.36
   0 -23  -3    8.14    0.40
   0  23  -3    8.54    0.40
   0  23   3    9.08    0.41
  -1 -23  -3    0.02    0.18
  -1 -23  -3    0.03    0.18
   1 -23   3    0.26    0.18
  -1  23  -3    0.05    0.18
  -1  23  -3   -0.06    0.25
   1  23   3    0.03    0.14
   1  23   3    0.29    0.20
   2 -23   3    4.32    0.41
  -2 -23  -3    3.98    0.32
  -2 -23  -3    3.97    0.30
   2  23   3    3.92    0.29
  -2  23  -3    3.89    0.42
   2  23   3    4.25    0.34
  -2  23  -3    4.10    0.33
   3 -23   3    0.33    0.22
  -3 -23  -3    0.25    0.18
   3  23   3    0.35    0.25
  -3  23  -3   -0.02    0.19
  -3  23  -3    0.32    0.17
  -4 -23  -3    2.21    0.24
   4 -23   3    1.63    0.27
  -4  23  -3    1.92    0.21
   4  23   3    1.78    0.28
   4  23   3    1.50    0.25
  -4  23  -3    1.77    0.25
   3 -24  -3    0.26    0.23
  -3 -24   3   -0.03    0.21
  -3  24   3    0.15    0.22
   3  24  -3    0.02    0.21
   2 -24  -3    0.54    0.22
  -2 -24   3   -0.16    0.19
  -2  24   3    0.41    0.23
   2  24  -3    0.27    0.20
   1 -24  -3    0.56    0.22
  -1 -24   3    0.56    0.21
  -1  24   3    0.57    0.22
   1  24  -3    0.23    0.19
   0 -24   3    0.32    0.20
   0 -24   3    0.29    0.17
   0 -24  -3    0.24    0.20
   0  24   3    0.26    0.21
   0  24  -3    0.11    0.19
   0  24  -3    0.03    0.18
   1 -24   3    0.29    0.24
  -1 -24  -3    0.11    0.23
   1  24   3    0.22    0.20
   1  24   3    0.10    0.15
  -1  24  -3   -0.02    0.17
  -1  24  -3    0.20    0.19
  -2 -24  -3    0.30    0.18
   2 -24   3    0.14    0.21
  -2 -24  -3    0.54    0.19
   2  24   3    0.07    0.20
  -2  24  -3    0.19    0.18
  -2  24  -3    0.25    0.19
  -3 -24  -3    0.39    0.19
   3 -24   3    0.30    0.23
  -3  24  -3   -0.30    0.19
   3  24   3    0.03    0.19
  -3  24  -3    0.41    0.17
   1 -25  -3    0.62    0.23
  -1 -25   3    0.70    0.21
   1  25  -3    0.65    0.21
  -1  25   3    0.59    0.22
   0 -25  -3    4.63    0.36
   0 -25   3    5.13    0.36
   0 -25   3    4.29    0.36
   0  25   3    5.62    0.39
   0  25  -3    4.85    0.37
   0  25  -3    4.20    0.34
   1 -25   3   -0.09    0.19
  -1 -25  -3   -0.11    0.18
  -1  25  -3   -0.13    0.17
  -1  25  -3   -0.18    0.19
   1  25   3   -0.02    0.21
  11   0  -4    4.20    0.35
 -11   0   4    3.74    0.37
 -10   0   4    0.26    0.27
  10   0  -4    0.15    0.19
   9   0  -4    8.31    0.30
  -9   0   4    7.84    0.32
  -9   0   4    8.38    0.45
   9   0  -4    8.61    0.36
  -8   0   4    4.15    0.23
   8   0  -4    3.59    0.17
   8   0  -4    4.01    0.21
  -8   0   4    4.41    0.34
   8   0  -4    4.22    0.26
   7   0  -4   13.90    0.36
   7   0  -4   14.36    0.47
  -7   0   4   14.68    0.41
   7   0  -4   15.32    0.41
  -7   0   4   14.78    0.47
   6   0  -4   28.26    0.66
   6   0  -4   28.08    0.63
   6   0  -4   28.39    0.62
  -6   0   4   29.83    0.71
   5   0  -4    2.54    0.18
   5   0  -4    2.70    0.13
   5   0  -4    2.55    0.12
  -5   0   4    2.56    0.20
   4   0  -4   69.89    1.43
   4   0  -4   68.27    1.41
  -4   0   4   69.65    1.46
   4   0  -4   70.10    1.40
   3   0  -4    0.12    0.05
   3   0  -4    0.00    0.05
   3   0  -4    0.09    0.06
  -3   0   4   -0.01    0.07
   2   0  -4  311.28    6.15
   2   0  -4  320.66    6.15
   2   0  -4  309.69    6.13
  -2   0   4  303.55    6.15
   1   0  -4  109.48    2.25
   1   0  -4  110.51    2.25
  -1   0   4  114.54    2.25
   1   0  -4  117.74    2.26
  -1   0   4  110.06    2.23
   0   0  -4   79.36    1.61
   0   0   4   80.62    1.62
   0   0  -4   79.54    1.61
   1   0   4   73.46    1.49
  -1   0  -4   72.71    1.48
  -1   0  -4   72.16    1.48
   2   0   4   15.90    0.38
  -2   0  -4   15.80    0.38
  -2   0  -4   16.06    0.37
   3   0   4   89.17    1.81
  -3   0  -4   89.09    1.80
  -3   0  -4   87.36    1.81
   4   0   4    1.83    0.15
  -4   0  -4    2.13    0.14
  -4   0  -4    2.08    0.16
  -5   0  -4   45.13    0.99
   5   0   4   44.78    0.97
  -5   0  -4   43.88    0.93
  -5   0  -4   44.72    0.97
   6   0   4    6.59    0.27
  -6   0  -4    6.46    0.29
  -6   0  -4    6.33    0.23
  -6   0  -4    7.49    0.27
  -7   0  -4   13.36    0.42
   7   0   4   13.61    0.41
  -7   0  -4   13.74    0.45
  -7   0  -4   13.18    0.38
   8   0   4   13.16    0.54
  -8   0  -4   13.18    0.40
  -8   0  -4   13.01    0.47
  -8   0  -4   12.72    0.44
  -9   0  -4    0.59    0.17
  -9   0  -4    0.45    0.21
  -9   0  -4    0.32    0.23
   9   0   4    0.53    0.19
 -10   0  -4    7.29    0.42
 -10   0  -4    7.96    0.36
  10   0   4    7.40    0.36
 -10   0  -4    7.15    0.46
  11  -1  -4    0.04    0.20
 -11  -1   4    0.49    0.29
  11   1  -4   -0.01    0.21
 -11   1   4    0.15    0.29
 -10  -1   4    5.82    0.45
  10  -1  -4    4.63    0.32
  10   1  -4    5.54    0.29
 -10   1   4    6.55    0.46
  10   1  -4    5.83    0.35
  -9  -1   4   -0.16    0.22
   9  -1  -4    0.03    0.16
  -9  -1   4   -0.16    0.15
   9  -1  -4    0.17    0.12
   9   1  -4    0.17    0.14
  -9   1   4   -0.27    0.21
  -9   1   4    0.07    0.14
   9   1  -4    0.00    0.17
   8  -1  -4    8.71    0.28
  -8  -1   4    8.22    0.31
   8  -1  -4    8.19    0.29
  -8  -1   4    9.52    0.43
   8  -1  -4    9.21    0.33
   8   1  -4    9.15    0.30
   8   1  -4    9.64    0.40
  -8   1   4    8.00    0.29
  -8   1   4    9.24    0.41
  -7  -1   4    4.17    0.21
  -7  -1   4    4.33    0.30
   7  -1  -4    3.88    0.18
   7  -1  -4    4.22    0.18
   7  -1  -4    4.10    0.23
  -7   1   4    4.05    0.19
   7   1  -4    3.75    0.16
   7   1  -4    4.39    0.23
   7   1  -4    4.30    0.20
  -7   1   4    4.57    0.29
   6  -1  -4   13.50    0.34
   6  -1  -4   13.52    0.36
   6  -1  -4   13.11    0.32
  -6  -1   4   13.52    0.42
  -6  -1   4   12.94    0.35
   6   1  -4   13.67    0.37
  -6   1   4   14.29    0.42
   6   1  -4   13.31    0.34
   6   1  -4   12.82    0.32
   5  -1  -4   28.95    0.61
   5  -1  -4   29.73    0.65
  -5  -1   4   28.54    0.69
   5  -1  -4   28.65    0.63
   5   1  -4   29.21    0.63
  -5   1   4   29.00    0.69
   5   1  -4   29.33    0.63
   5   1  -4   29.27    0.66
   4  -1  -4    1.52    0.09
   4  -1  -4    1.44    0.12
   4  -1  -4    1.52    0.11
  -4  -1   4    1.51    0.13
   4   1  -4    1.31    0.10
  -4   1   4    1.45    0.13
   4   1  -4    1.19    0.10
   4   1  -4    1.40    0.11
   3  -1  -4   17.18    0.39
   3  -1  -4   17.16    0.36
  -3  -1   4   16.67    0.41
   3  -1  -4   17.71    0.39
   3   1  -4   17.17    0.38
   3   1  -4   17.06    0.39
   3   1  -4   16.69    0.40
  -3   1   4   16.77    0.41
   2  -1  -4    1.93    0.10
   2  -1  -4    1.81    0.08
  -2  -1   4    1.50    0.10
   2  -1  -4    2.12    0.11
  -2   1   4    1.83    0.11
   2   1  -4    1.82    0.09
   2   1  -4    2.13    0.11
   2   1  -4    1.97    0.11
  -1  -1   4    7.23    0.20
   1  -1  -4    7.17    0.18
  -1  -1   4    7.02    0.18
   1  -1  -4    7.42    0.20
   1  -1  -4    7.11    0.19
   1   1  -4    7.28    0.18
   1   1  -4    6.86    0.20
   1   1  -4    7.50    0.20
  -1   1   4    6.78    0.18
   0  -1  -4   26.17    0.54
   0  -1   4   24.32    0.54
   0  -1  -4   24.04    0.53
   0  -1  -4   24.16    0.52
   0   1   4   24.43    0.54
   0   1  -4   24.05    0.53
   0   1  -4   24.44    0.53
   1  -1   4   19.52    0.44
  -1  -1  -4   18.99    0.44
  -1  -1  -4   19.69    0.44
   1   1   4   19.46    0.44
  -1   1  -4   19.49    0.44
  -1   1  -4   20.05    0.44
  -2  -1  -4   84.13    1.70
  -2  -1  -4   81.75    1.69
   2  -1   4   82.91    1.70
   2   1   4   83.80    1.70
  -2   1  -4   82.67    1.70
  -2   1  -4   84.58    1.69
  -3  -1  -4    0.06    0.08
  -3  -1  -4    0.13    0.07
   3  -1   4    0.10    0.08
   3   1   4    0.15    0.07
  -3   1  -4    0.14    0.08
  -3   1  -4    0.17    0.07
  -4  -1  -4   33.26    0.74
   4  -1   4   33.13    0.73
  -4  -1  -4   33.38    0.72
   4   1   4   33.59    0.78
  -4   1  -4   32.96    0.74
  -4   1  -4   28.56    0.70
  -4   1  -4   33.60    0.72
  -5  -1  -4    5.47    0.22
  -5  -1  -4    5.60    0.24
   5  -1   4    5.35    0.23
  -5  -1  -4    5.17    0.17
  -5   1  -4    5.18    0.18
  -5   1  -4    5.37    0.24
  -5   1  -4    5.54    0.22
   5   1   4    5.55    0.23
  -6  -1  -4   14.02    0.36
   6  -1   4   13.85    0.40
  -6  -1  -4   13.85    0.42
  -6  -1  -4   13.98    0.40
  -6   1  -4   13.38    0.37
  -6   1  -4   14.14    0.42
   6   1   4   14.26    0.40
  -6   1  -4   14.43    0.40
  -7  -1  -4   11.07    0.40
   7  -1   4   11.16    0.37
  -7  -1  -4   11.01    0.33
   7   1   4   11.98    0.37
  -7   1  -4   10.96    0.34
  -7   1  -4   10.79    0.40
  -7   1  -4   10.85    0.37
  -8  -1  -4    3.20    0.23
  -8  -1  -4    3.34    0.30
  -8  -1  -4    4.09    0.33
   8  -1   4    3.66    0.28
  -8   1  -4    3.63    0.24
  -8   1  -4    3.69    0.29
   8   1   4    3.22    0.28
  -8   1  -4    4.05    0.32
   9  -1   4    8.25    0.38
  -9  -1  -4    7.56    0.34
  -9  -1  -4    8.64    0.40
  -9  -1  -4    7.58    0.42
  -9   1  -4    7.72    0.42
  -9   1  -4    8.27    0.38
   9   1   4    7.77    0.36
  -9   1  -4    8.08    0.35
 -10  -1  -4    0.05    0.23
 -10  -1  -4   -0.06    0.26
  10  -1   4    0.43    0.19
 -10  -1  -4   -0.09    0.17
 -10   1  -4    0.71    0.26
 -10   1  -4   -0.24    0.17
 -10   1  -4    0.07    0.22
 -11  -2   4    0.04    0.29
 -11   2   4    0.24    0.29
  11   2  -4    0.02    0.22
  10  -2  -4    0.17    0.18
 -10  -2   4    0.00    0.26
  10   2  -4   -0.15    0.20
  10   2  -4    0.23    0.15
 -10   2   4    0.01    0.25
   9  -2  -4    0.39    0.16
  -9  -2   4    0.01    0.23
  -9  -2   4    0.16    0.16
   9   2  -4    0.44    0.14
   9   2  -4    0.17    0.18
  -9   2   4    0.24    0.22
  -8  -2   4    0.85    0.22
   8  -2  -4    0.62    0.12
  -8  -2   4    0.46    0.15
   8  -2  -4    0.26    0.14
   8   2  -4    0.69    0.17
   8   2  -4    0.65    0.13
  -8   2   4    0.55    0.20
  -7  -2   4    0.05    0.16
   7  -2  -4    0.10    0.17
  -7  -2   4    0.23    0.12
   7  -2  -4    0.02    0.12
   7  -2  -4    0.05    0.09
  -7   2   4    0.15    0.15
   7   2  -4    0.07    0.10
  -7   2   4    0.05    0.09
   7   2  -4    0.17    0.13
   6  -2  -4    0.23    0.10
   6  -2  -4    0.02    0.08
  -6  -2   4   -0.06    0.13
   6  -2  -4   -0.01    0.07
   6   2  -4   -0.07    0.11
   6   2  -4    0.04    0.09
  -6   2   4    0.00    0.13
   6   2  -4    0.10    0.06
  -5  -2   4    0.56    0.13
   5  -2  -4    0.52    0.08
   5  -2  -4    0.66    0.10
   5  -2  -4    0.61    0.09
   5   2  -4    0.58    0.08
   5   2  -4    0.70    0.11
   5   2  -4    0.62    0.07
  -5   2   4    0.46    0.12
  -4  -2   4    0.48    0.10
   4  -2  -4    0.57    0.05
   4  -2  -4    0.62    0.08
   4  -2  -4    0.54    0.08
   4   2  -4    0.58    0.07
   4   2  -4    0.53    0.09
  -4   2   4    0.52    0.11
   4   2  -4    0.57    0.07
   3  -2  -4    0.35    0.07
  -3  -2   4    0.27    0.08
   3  -2  -4    0.40    0.07
   3   2  -4    0.28    0.06
   3   2  -4    0.35    0.06
  -3   2   4    0.24    0.08
   3   2  -4    0.37    0.08
   2  -2  -4    3.32    0.10
  -2  -2   4    3.26    0.13
   2  -2  -4    3.48    0.13
   2  -2  -4    3.63    0.14
  -2  -2   4    3.54    0.13
   2   2  -4    3.61    0.12
   2   2  -4    3.54    0.14
  -2   2   4    3.34    0.14
  -1  -2   4    0.17    0.05
   1  -2  -4    0.04    0.05
  -1  -2   4    0.08    0.04
   1  -2  -4    0.14    0.04
   1  -2  -4    0.08    0.05
  -1   2   4    0.02    0.05
   1   2  -4    0.06    0.04
   1   2  -4    0.06    0.05
   0  -2   4    0.37    0.06
   0  -2  -4    0.37    0.06
   0  -2  -4    0.33    0.05
   0  -2   4    0.34    0.03
   0   2   4    0.38    0.04
   0   2  -4    0.35    0.06
   0   2  -4    0.37    0.06
   1  -2   4    9.52    0.25
  -1  -2  -4   10.18    0.26
  -1  -2  -4    9.25    0.24
  -1  -2  -4    9.48    0.24
  -1   2  -4    9.51    0.24
  -1   2  -4    9.53    0.25
   1   2   4    9.27    0.25
   2  -2   4    1.33    0.12
  -2  -2  -4    1.21    0.10
  -2  -2  -4    1.15    0.10
  -2   2  -4    1.19    0.10
   2   2   4    1.19    0.09
  -2   2  -4    1.38    0.10
  -3  -2  -4    0.60    0.08
  -3  -2  -4    0.76    0.06
  -3  -2  -4    0.59    0.09
   3  -2   4    0.89    0.10
  -3   2  -4    0.76    0.08
   3   2   4    0.67    0.09
  -3   2  -4    0.75    0.06
  -3   2  -4    0.68    0.09
  -4  -2  -4    0.63    0.10
  -4  -2  -4    0.82    0.07
   4  -2   4    0.86    0.11
  -4  -2  -4    0.60    0.11
  -4   2  -4    0.82    0.08
  -4   2  -4    0.66    0.11
   4   2   4    0.66    0.10
  -4   2  -4    0.73    0.10
  -5  -2  -4    0.60    0.08
  -5  -2  -4    0.64    0.14
   5  -2   4    0.70    0.12
  -5  -2  -4    0.39    0.11
   5   2   4    0.54    0.11
  -5   2  -4    0.53    0.08
  -5   2  -4    0.38    0.10
  -5   2  -4    0.54    0.12
  -6  -2  -4    0.05    0.09
  -6  -2  -4    0.19    0.14
  -6  -2  -4   -0.03    0.12
   6  -2   4    0.03    0.13
  -6   2  -4   -0.14    0.09
  -6   2  -4   -0.12    0.12
   6   2   4   -0.07    0.12
  -6   2  -4   -0.06    0.11
  -7  -2  -4    0.59    0.17
   7  -2   4    0.75    0.16
  -7  -2  -4    0.56    0.18
  -7  -2  -4    0.55    0.12
  -7   2  -4    0.52    0.15
   7   2   4    0.60    0.15
  -7   2  -4    0.56    0.13
  -7   2  -4    0.64    0.18
  -8  -2  -4    0.16    0.13
  -8  -2  -4    0.31    0.19
   8  -2   4    0.37    0.18
  -8  -2  -4    0.23    0.20
  -8   2  -4    0.39    0.20
  -8   2  -4    0.00    0.13
  -8   2  -4    0.35    0.17
   8   2   4    0.29    0.16
  -9  -2  -4    0.35    0.23
  -9  -2  -4    0.09    0.16
   9  -2   4    0.64    0.20
  -9  -2  -4    0.54    0.22
  -9   2  -4    0.49    0.20
  -9   2  -4    0.17    0.16
  -9   2  -4    0.60    0.23
   9   2   4    0.71    0.19
 -10  -2  -4   -0.08    0.17
 -10  -2  -4    0.06    0.24
 -10  -2  -4    0.28    0.27
  10  -2   4    0.45    0.20
 -10   2  -4    0.04    0.21
 -10   2  -4    0.33    0.25
 -10   2  -4   -0.05    0.18
 -10  -3   4    5.97    0.46
  10  -3  -4    5.49    0.30
  10   3  -4    5.32    0.30
  10   3  -4    5.08    0.36
 -10   3   4    5.96    0.45
   9  -3  -4    1.19    0.15
  -9  -3   4    0.89    0.19
  -9  -3   4    0.79    0.26
   9   3  -4    1.06    0.17
   9   3  -4    1.01    0.21
  -9   3   4    0.75    0.24
   8  -3  -4   14.35    0.37
   8  -3  -4   15.01    0.42
  -8  -3   4   16.57    0.55
   8  -3  -4   14.87    0.41
  -8  -3   4   14.60    0.44
   8   3  -4   14.35    0.42
  -8   3   4   15.20    0.52
  -8   3   4   14.26    0.38
   8   3  -4   14.94    0.46
   7  -3  -4   13.18    0.37
  -7  -3   4   13.68    0.49
   7  -3  -4   13.42    0.37
  -7  -3   4   13.68    0.39
   7  -3  -4   12.74    0.33
  -7   3   4   14.20    0.47
   7   3  -4   13.48    0.38
   7   3  -4   13.96    0.41
  -6  -3   4    5.43    0.28
   6  -3  -4    5.02    0.16
   6  -3  -4    5.50    0.21
   6   3  -4    5.03    0.21
  -6   3   4    5.11    0.27
   6   3  -4    4.99    0.24
   5  -3  -4   22.13    0.49
  -5  -3   4   21.61    0.54
   5  -3  -4   22.03    0.49
  -5  -3   4   19.96    0.45
   5   3  -4   21.40    0.49
   5   3  -4   21.58    0.51
   5   3  -4   19.39    0.45
  -5   3   4   21.57    0.55
   4  -3  -4    0.32    0.07
  -4  -3   4    0.24    0.06
  -4  -3   4    0.25    0.10
   4  -3  -4    0.20    0.07
  -4   3   4    0.35    0.10
   4   3  -4    0.09    0.05
   4   3  -4    0.26    0.10
   4   3  -4    0.34    0.07
   3  -3  -4   46.87    0.97
   3  -3  -4   46.96    0.96
  -3  -3   4   46.16    0.97
  -3  -3   4   44.33    0.96
   3   3  -4   45.78    0.97
  -3   3   4   45.67    0.99
   3   3  -4   46.61    0.95
   2  -3  -4    8.34    0.22
  -2  -3   4    8.50    0.22
   2  -3  -4    8.66    0.23
  -2  -3   4    8.43    0.22
   2   3  -4    7.98    0.21
  -2   3   4    8.41    0.23
   2   3  -4    8.11    0.23
  -1  -3   4   48.99    1.00
  -1  -3   4   49.63    1.02
   1  -3  -4   49.13    1.01
   1  -3  -4   48.61    0.99
   1  -3  -4   50.12    1.03
   1   3  -4   49.27    1.02
  -1   3   4   49.55    1.01
   1   3  -4   49.01    1.01
   0  -3   4   28.55    0.61
   0  -3  -4   28.72    0.61
   0  -3   4   28.13    0.58
   0  -3  -4   28.28    0.61
   0  -3  -4   30.35    0.62
   0   3  -4   27.82    0.61
   0   3  -4   27.91    0.61
   0   3   4   27.72    0.58
  -1  -3  -4   17.36    0.39
  -1  -3  -4   17.23    0.40
  -1  -3  -4   16.61    0.39
   1  -3   4   17.01    0.40
  -1   3  -4   16.87    0.39
  -1   3  -4   16.55    0.39
   1   3   4   16.74    0.40
  -2  -3  -4   39.85    0.85
   2  -3   4   41.10    0.87
  -2  -3  -4   40.23    0.86
  -2   3  -4   40.92    0.85
  -2   3  -4   40.05    0.86
   2   3   4   41.22    0.86
  -3  -3  -4    4.11    0.18
   3  -3   4    3.86    0.17
  -3  -3  -4    4.11    0.11
  -3  -3  -4    3.92    0.16
   3   3   4    3.78    0.17
  -3   3  -4    4.03    0.19
  -3   3  -4    4.06    0.13
  -3   3  -4    4.07    0.15
  -4  -3  -4   66.67    1.34
  -4  -3  -4   65.69    1.38
   4  -3   4   65.32    1.39
  -4  -3  -4   68.14    1.40
  -4   3  -4   65.99    1.39
  -4   3  -4   64.93    1.36
   4   3   4   67.60    1.38
  -5  -3  -4    3.89    0.20
  -5  -3  -4    3.62    0.15
  -5  -3  -4    3.96    0.22
   5  -3   4    3.43    0.21
  -5   3  -4    3.78    0.19
   5   3   4    3.59    0.20
  -5   3  -4    3.72    0.17
  -5   3  -4    3.87    0.21
  -6  -3  -4   21.99    0.58
  -6  -3  -4   21.68    0.51
   6  -3   4   21.58    0.56
  -6  -3  -4   21.57    0.56
  -6   3  -4   21.97    0.53
  -6   3  -4   22.23    0.57
  -6   3  -4   21.97    0.54
   6   3   4   21.58    0.54
  -7  -3  -4    7.90    0.28
  -7  -3  -4    7.45    0.35
  -7  -3  -4    7.63    0.33
   7  -3   4    7.66    0.33
  -7   3  -4    7.67    0.29
  -7   3  -4    7.59    0.34
  -7   3  -4    7.86    0.31
   7   3   4    7.60    0.30
  -8  -3  -4    0.23    0.14
  -8  -3  -4    0.15    0.19
   8  -3   4    0.55    0.19
  -8  -3  -4    0.77    0.22
  -8   3  -4    0.67    0.20
  -8   3  -4    0.74    0.17
  -8   3  -4    0.67    0.15
   8   3   4    0.83    0.17
  -9  -3  -4    2.61    0.27
  -9  -3  -4    2.15    0.29
  -9  -3  -4    2.69    0.22
   9  -3   4    3.15    0.25
  -9   3  -4    2.78    0.24
   9   3   4    2.53    0.21
  -9   3  -4    2.96    0.28
  -9   3  -4    2.37    0.22
 -10  -3  -4   -0.34    0.26
 -10  -3  -4    0.29    0.25
  10  -3   4    0.50    0.24
 -10  -3  -4   -0.44    0.17
  10   3   4   -0.06    0.23
 -10   3  -4   -0.08    0.24
 -10   3  -4    0.21    0.24
 -10   3  -4   -0.10    0.18
 -10  -4   4   -0.01    0.26
  10  -4  -4    0.27    0.17
 -10   4   4    0.46    0.25
  10   4  -4    0.19    0.17
   9  -4  -4    6.98    0.29
   9  -4  -4    7.02    0.30
  -9  -4   4    7.17    0.45
  -9  -4   4    7.11    0.36
   9   4  -4    7.70    0.32
  -9   4   4    7.96    0.44
   9   4  -4    7.53    0.37
  -8  -4   4    0.43    0.17
   8  -4  -4    0.24    0.12
  -8  -4   4    0.47    0.22
   8  -4  -4    0.33    0.13
  -8   4   4    0.54    0.21
   8   4  -4    0.43    0.17
   8   4  -4    0.47    0.14
   7  -4  -4   19.35    0.49
   7  -4  -4   19.09    0.47
  -7  -4   4   18.30    0.50
   7   4  -4   20.70    0.53
   7   4  -4   18.87    0.49
  -6  -4   4   26.77    0.68
   6  -4  -4   26.55    0.61
   6  -4  -4   26.71    0.62
   6   4  -4   27.38    0.64
   6   4  -4   26.80    0.62
  -6   4   4   26.94    0.68
  -5  -4   4    7.78    0.29
   5  -4  -4    7.56    0.25
   5  -4  -4    7.87    0.23
  -5   4   4    8.15    0.30
   5   4  -4    7.56    0.26
   5   4  -4    7.70    0.24
   4  -4  -4   63.85    1.30
  -4  -4   4   62.05    1.28
   4  -4  -4   63.41    1.32
   4   4  -4   64.09    1.33
   4   4  -4   63.93    1.31
  -3  -4   4    0.36    0.06
   3  -4  -4    0.49    0.07
   3  -4  -4    0.38    0.07
  -3  -4   4    0.42    0.08
   3   4  -4    0.42    0.08
  -3   4   4    0.47    0.09
   3   4  -4    0.33    0.07
  -2  -4   4   95.48    1.95
  -2  -4   4   99.34    1.95
   2  -4  -4   95.89    1.97
   2  -4  -4   97.41    1.95
   2   4  -4   95.25    1.96
   2   4  -4   98.10    1.96
  -2   4   4   98.48    1.97
   1  -4  -4   29.16    0.61
   1  -4  -4   29.83    0.63
  -1  -4   4   29.90    0.62
  -1  -4   4   28.61    0.60
   1  -4  -4   28.57    0.59
   1   4  -4   28.04    0.62
  -1   4   4   29.10    0.62
   1   4  -4   28.19    0.62
   0  -4   4   48.59    0.97
   0  -4  -4   47.64    0.99
   0  -4   4   49.40    1.01
   0  -4  -4   48.48    0.99
   0  -4  -4   49.36    1.01
   0   4   4   47.34    0.97
   0   4  -4   47.90    1.00
   0   4  -4   47.84    1.00
   1  -4   4   62.89    1.27
  -1  -4  -4   63.72    1.27
  -1  -4  -4   60.27    1.26
  -1  -4  -4   63.05    1.26
  -1   4  -4   61.06    1.26
   1   4   4   58.82    1.23
  -1   4  -4   61.41    1.27
  -2  -4  -4   12.59    0.27
  -2  -4  -4   12.60    0.32
  -2  -4  -4   12.59    0.31
   2  -4   4   13.10    0.33
  -2   4  -4   12.69    0.31
   2   4   4   12.47    0.32
  -2   4  -4   11.92    0.28
  -2   4  -4   12.45    0.32
  -3  -4  -4   73.67    1.44
   3  -4   4   69.73    1.59
  -3  -4  -4   72.03    1.49
  -3   4  -4   72.21    1.59
  -3   4  -4   70.70    1.46
  -3   4  -4   71.90    1.47
   3   4   4   72.18    1.48
   4  -4   4    6.06    0.24
  -4  -4  -4    6.46    0.18
  -4  -4  -4    6.07    0.22
  -4  -4  -4    6.18    0.25
  -4   4  -4    6.17    0.20
   4   4   4    6.69    0.23
  -4   4  -4    6.28    0.23
  -5  -4  -4   15.00    0.44
  -5  -4  -4   15.06    0.41
   5  -4   4   15.51    0.42
  -5  -4  -4   15.45    0.37
  -5   4  -4   15.20    0.42
  -5   4  -4   14.94    0.39
   5   4   4   15.56    0.40
  -5   4  -4   15.79    0.39
  -6  -4  -4   11.15    0.36
  -6  -4  -4   10.85    0.31
   6  -4   4   11.11    0.37
  -6  -4  -4   10.60    0.38
  -6   4  -4   11.07    0.34
   6   4   4   10.70    0.34
  -6   4  -4   11.30    0.46
  -6   4  -4   11.36    0.37
  -7  -4  -4   10.72    0.39
  -7  -4  -4   11.00    0.33
  -7  -4  -4   10.22    0.41
   7  -4   4   11.17    0.42
   7   4   4   10.91    0.35
  -7   4  -4   11.16    0.36
  -7   4  -4   11.17    0.40
  -7   4  -4   10.92    0.36
  -8  -4  -4   23.46    0.68
  -8  -4  -4   24.13    0.66
  -8  -4  -4   22.97    0.60
   8  -4   4   23.93    0.65
  -8   4  -4   24.46    0.62
  -8   4  -4   23.97    0.66
   8   4   4   24.29    0.60
  -8   4  -4   23.75    0.61
   9  -4   4    0.42    0.20
  -9  -4  -4    0.02    0.15
  -9  -4  -4    0.30    0.37
  -9  -4  -4    0.05    0.22
   9   4   4    0.16    0.27
  -9   4  -4    0.08    0.17
  -9   4  -4    0.06    0.22
  -9   4  -4    0.33    0.19
 -10  -4  -4    8.09    0.42
  10  -4   4    8.58    0.42
 -10  -4  -4    8.05    0.50
 -10  -4  -4    8.35    0.47
 -10   4  -4    8.25    0.38
  10   4   4    9.49    0.47
 -10   4  -4    8.72    0.46
 -10  -5   4    3.25    0.36
 -10   5   4    3.93    0.36
  10   5  -4    3.51    0.29
  10   5  -4    3.39    0.29
   9  -5  -4    0.38    0.13
  -9  -5   4    0.62    0.26
   9  -5  -4    0.57    0.14
  -9   5   4    0.29    0.23
   9   5  -4    0.75    0.20
   9   5  -4    0.69    0.17
   8  -5  -4    8.82    0.30
  -8  -5   4    9.42    0.44
   8  -5  -4    9.00    0.32
  -8  -5   4    9.18    0.36
  -8   5   4    9.28    0.42
   8   5  -4    9.11    0.38
   8   5  -4    9.43    0.34
  -7  -5   4    4.69    0.33
   7  -5  -4    5.02    0.24
   7  -5  -4    4.66    0.21
   7   5  -4    4.73    0.24
  -7   5   4    5.39    0.31
   7   5  -4    5.27    0.29
  -6  -5   4    9.34    0.36
   6  -5  -4    8.95    0.29
   6  -5  -4    9.04    0.27
   6   5  -4    9.09    0.30
  -6   5   4    8.81    0.35
   6   5  -4    9.73    0.32
   5  -5  -4   12.02    0.33
   5  -5  -4   11.85    0.30
  -5  -5   4   12.38    0.37
   5   5  -4   12.00    0.33
  -5   5   4   11.68    0.38
   5   5  -4   11.55    0.34
  -4  -5   4    5.24    0.22
   4  -5  -4    5.63    0.20
   4  -5  -4    5.21    0.17
  -4  -5   4    5.16    0.14
   4   5  -4    5.39    0.19
  -4   5   4    5.67    0.23
   4   5  -4    5.38    0.21
  -3  -5   4   41.18    0.86
   3  -5  -4   42.28    0.89
   3  -5  -4   42.08    0.87
  -3  -5   4   41.43    0.89
  -3   5   4   42.40    0.90
   3   5  -4   41.33    0.90
   3   5  -4   41.54    0.88
   2  -5  -4    3.08    0.13
  -2  -5   4    2.74    0.12
  -2  -5   4    2.79    0.12
   2  -5  -4    2.58    0.11
  -2   5   4    2.76    0.13
   2   5  -4    2.70    0.13
   2   5  -4    2.67    0.12
  -1  -5   4   41.24    0.87
   1  -5  -4   41.61    0.86
   1  -5  -4   42.03    0.88
   1  -5  -4   42.05    0.84
  -1  -5   4   42.15    0.86
  -1   5   4   41.35    0.86
   1   5  -4   40.83    0.87
   1   5  -4   41.77    0.87
   0  -5   4   30.17    0.62
   0  -5  -4   29.81    0.64
   0  -5   4   30.34    0.65
   0  -5  -4   30.38    0.63
   0  -5  -4   30.72    0.66
   0   5  -4   29.47    0.64
   0   5  -4   29.68    0.65
   0   5   4   29.09    0.62
   1  -5   4    4.71    0.17
  -1  -5  -4    4.82    0.16
  -1  -5  -4    4.34    0.15
  -1  -5  -4    4.60    0.12
  -1  -5  -4    4.44    0.17
  -1   5  -4    4.63    0.16
  -1   5  -4    4.45    0.15
   1   5   4    4.73    0.12
  -2  -5  -4   34.61    0.74
   2  -5   4   32.91    0.74
  -2  -5  -4   33.85    0.73
  -2  -5  -4   35.51    0.74
  -2  -5  -4   33.20    0.69
  -2   5  -4   33.12    0.69
   2   5   4   33.42    0.73
  -2   5  -4   33.39    0.72
  -2   5  -4   33.04    0.73
   3  -5   4    0.07    0.09
  -3  -5  -4   -0.06    0.09
  -3  -5  -4    0.01    0.08
  -3  -5  -4    0.06    0.05
  -3   5  -4    0.03    0.08
   3   5   4    0.09    0.08
  -3   5  -4    0.07    0.07
  -3   5  -4    0.04    0.05
   4  -5   4   27.05    0.64
  -4  -5  -4   27.57    0.65
  -4  -5  -4   27.32    0.63
  -4  -5  -4   27.85    0.59
  -4   5  -4   27.68    0.64
   4   5   4   28.63    0.63
  -4   5  -4   27.33    0.61
  -4   5  -4   26.89    0.64
   5  -5   4    1.65    0.16
  -5  -5  -4    1.64    0.16
  -5  -5  -4    1.66    0.13
  -5  -5  -4    1.62    0.17
  -5   5  -4    1.74    0.13
   5   5   4    1.60    0.14
  -5   5  -4    1.69    0.15
  -5   5  -4    1.87    0.14
  -6  -5  -4   11.06    0.37
  -6  -5  -4   11.17    0.33
   6  -5   4   10.89    0.37
  -6  -5  -4   11.59    0.40
  -6   5  -4   11.22    0.34
   6   5   4   11.61    0.34
  -6   5  -4   11.30    0.37
  -6   5  -4   11.47    0.34
  -7  -5  -4    3.48    0.29
   7  -5   4    3.19    0.28
  -7  -5  -4    3.91    0.22
  -7  -5  -4    3.75    0.28
  -7   5  -4    3.55    0.23
  -7   5  -4    3.59    0.27
  -7   5  -4    3.69    0.24
   7   5   4    3.60    0.24
  -8  -5  -4    1.35    0.23
   8  -5   4    1.71    0.22
  -8  -5  -4    1.44    0.25
  -8  -5  -4    1.45    0.17
  -8   5  -4    1.68    0.23
  -8   5  -4    1.53    0.18
   8   5   4    1.79    0.18
  -8   5  -4    1.43    0.19
  -9  -5  -4    3.79    0.54
   9  -5   4    2.65    0.25
  -9  -5  -4    2.68    0.22
  -9  -5  -4    2.99    0.40
  -9   5  -4    3.10    0.25
  -9   5  -4    3.38    0.28
  -9   5  -4    2.96    0.29
  10  -5   4    0.08    0.21
 -10  -5  -4   -0.23    0.26
  10  -5   4   -0.15    0.23
 -10  -5  -4   -0.59    0.22
 -10  -5  -4    0.22    0.28
 -10   5  -4   -0.21    0.18
  10   5   4    0.16    0.25
 -10   5  -4   -0.06    0.24
 -10  -6   4    0.20    0.29
 -10   6   4    0.37    0.26
  10   6  -4   -0.32    0.21
  10   6  -4   -0.01    0.17
  -9  -6   4   -0.16    0.24
   9  -6  -4    0.09    0.14
  -9   6   4   -0.02    0.22
   9   6  -4   -0.10    0.16
   9   6  -4   -0.41    0.18
   8  -6  -4   -0.08    0.12
   8  -6  -4   -0.01    0.12
  -8  -6   4   -0.01    0.22
   8   6  -4   -0.02    0.18
   8   6  -4    0.38    0.16
  -8   6   4    0.19    0.19
   7  -6  -4   -0.11    0.11
  -7  -6   4    0.04    0.18
   7  -6  -4    0.09    0.15
  -7   6   4    0.06    0.17
   7   6  -4   -0.08    0.15
   7   6  -4   -0.11    0.12
   6  -6  -4    0.30    0.09
  -6  -6   4    0.29    0.15
   6  -6  -4    0.27    0.11
   6   6  -4    0.46    0.11
   6   6  -4    0.25    0.13
  -6   6   4    0.30    0.15
   5  -6  -4    1.51    0.12
  -5  -6   4    1.31    0.15
   5  -6  -4    1.64    0.13
  -5   6   4    1.24    0.15
   5   6  -4    1.42    0.12
   5   6  -4    1.59    0.15
  -4  -6   4    0.61    0.11
   4  -6  -4    0.43    0.09
   4  -6  -4    0.58    0.08
   4   6  -4    0.65    0.12
  -4   6   4    0.49    0.11
   4   6  -4    0.50    0.10
   3  -6  -4    0.13    0.06
  -3  -6   4    0.11    0.05
   3  -6  -4    0.20    0.07
  -3  -6   4    0.01    0.07
   3   6  -4    0.19    0.08
   3   6  -4    0.22    0.07
  -3   6   4    0.19    0.08
   2  -6  -4    3.43    0.12
  -2  -6   4    3.36    0.13
  -2  -6   4    3.30    0.14
   2  -6  -4    3.58    0.15
   2   6  -4    3.59    0.15
  -2   6   4    3.40    0.14
   2   6  -4    3.52    0.15
  -1  -6   4    0.64    0.08
  -1  -6   4    0.63    0.06
   1  -6  -4    0.53    0.08
   1  -6  -4    0.65    0.07
   1   6  -4    0.72    0.08
   1   6  -4    0.73    0.08
  -1   6   4    0.63    0.07
   0  -6   4    0.05    0.05
   0  -6  -4    0.18    0.07
   0  -6  -4    0.12    0.05
   0  -6   4    0.17    0.06
   0   6  -4    0.20    0.06
   0   6  -4    0.19    0.06
   0   6   4    0.15    0.05
   1  -6   4    1.39    0.12
  -1  -6  -4    1.63    0.11
  -1  -6  -4    1.47    0.10
   1  -6   4    1.34    0.08
  -1  -6  -4    1.49    0.12
  -1   6  -4    1.31    0.11
  -1   6  -4    1.35    0.10
  -2  -6  -4    2.09    0.09
  -2  -6  -4    2.52    0.14
  -2  -6  -4    2.31    0.13
   2  -6   4    2.41    0.15
  -2  -6  -4    2.37    0.14
  -2   6  -4    2.23    0.13
  -2   6  -4    2.31    0.12
   2   6   4    2.37    0.15
  -2   6  -4    2.22    0.10
  -3  -6  -4    0.31    0.06
  -3  -6  -4    0.39    0.09
   3  -6   4    0.28    0.10
  -3   6  -4    0.44    0.07
  -3   6  -4    0.44    0.08
  -3   6  -4    0.38    0.09
   3   6   4    0.34    0.09
  -4  -6  -4    0.06    0.10
  -4  -6  -4    0.07    0.06
   4  -6   4   -0.05    0.10
  -4  -6  -4   -0.10    0.10
   4   6   4    0.11    0.11
  -4   6  -4   -0.11    0.09
  -4   6  -4    0.04    0.08
  -4   6  -4   -0.04    0.08
  -5  -6  -4    0.20    0.08
  -5  -6  -4   -0.06    0.13
   5  -6   4   -0.01    0.12
  -5  -6  -4    0.13    0.11
   5   6   4    0.01    0.10
  -5   6  -4    0.29    0.12
  -5   6  -4    0.16    0.09
  -5   6  -4    0.14    0.10
  -6  -6  -4   -0.03    0.14
   6  -6   4   -0.11    0.14
  -6  -6  -4   -0.10    0.15
  -6  -6  -4   -0.07    0.09
  -6   6  -4    0.09    0.12
  -6   6  -4   -0.07    0.11
   6   6   4   -0.17    0.11
  -6   6  -4    0.28    0.14
  -7  -6  -4    0.16    0.17
  -7  -6  -4    0.12    0.12
   7  -6   4    0.19    0.17
  -7  -6  -4    0.05    0.19
  -7   6  -4    0.15    0.13
  -7   6  -4    0.14    0.13
   7   6   4    0.41    0.14
  -7   6  -4    0.12    0.16
  -8  -6  -4   -0.29    0.21
   8  -6   4    0.18    0.19
  -8  -6  -4    0.06    0.20
  -8  -6  -4    0.10    0.13
  -8   6  -4    0.13    0.15
   8   6   4    0.11    0.14
  -8   6  -4    0.16    0.15
  -8   6  -4    0.07    0.19
   9  -6   4   -0.10    0.19
  -9  -6  -4    0.06    0.16
  -9  -6  -4    0.03    0.26
  -9  -6  -4   -0.02    0.26
  -9   6  -4    0.14    0.19
  -9   6  -4   -0.23    0.17
  -9   6  -4    0.12    0.22
 -10  -6  -4    0.34    0.28
 -10  -6  -4    0.23    0.27
  10  -6   4    0.60    0.20
  10  -6   4    0.06    0.22
  10   6   4    0.24    0.26
 -10   6  -4   -0.02    0.23
 -10   6  -4    0.36    0.20
 -10   6  -4   -0.15    0.20
  10  -7  -4    4.85    0.30
 -10  -7   4    4.72    0.40
 -10   7   4    5.99    0.48
  10   7  -4    4.94    0.39
  10   7  -4    4.95    0.44
  -9  -7   4    0.16    0.26
   9  -7  -4    0.14    0.15
   9   7  -4    0.74    0.22
  -9   7   4    0.11    0.23
   9   7  -4    0.45    0.18
   8  -7  -4    9.89    0.31
  -8  -7   4   10.90    0.48
   8   7  -4   11.20    0.39
   8   7  -4   10.90    0.42
  -8   7   4   10.59    0.45
   7  -7  -4    5.87    0.22
   7  -7  -4    5.96    0.27
  -7  -7   4    6.44    0.36
   7   7  -4    5.89    0.28
   7   7  -4    6.57    0.31
  -7   7   4    6.34    0.35
   6  -7  -4    8.51    0.25
  -6  -7   4    8.87    0.36
   6  -7  -4    8.75    0.30
   6   7  -4    8.92    0.31
   6   7  -4    8.81    0.32
  -6   7   4    9.43    0.37
  -5  -7   4   20.45    0.53
   5  -7  -4   20.07    0.46
   5  -7  -4   19.99    0.50
  -5   7   4   20.73    0.55
   5   7  -4   20.30    0.53
   5   7  -4   20.50    0.50
   4  -7  -4    1.65    0.15
  -4  -7   4    1.88    0.17
   4  -7  -4    1.82    0.11
   4   7  -4    1.84    0.14
   4   7  -4    1.65    0.15
  -4   7   4    2.12    0.18
  -3  -7   4   30.93    0.66
   3  -7  -4   31.45    0.66
  -3  -7   4   32.01    0.70
   3  -7  -4   31.85    0.71
  -3   7   4   31.99    0.71
   3   7  -4   31.36    0.70
  -2  -7   4    1.94    0.11
   2  -7  -4    1.92    0.13
  -2  -7   4    1.88    0.12
   2  -7  -4    1.66    0.09
   2   7  -4    1.69    0.13
   2   7  -4    1.67    0.12
  -2   7   4    1.91    0.12
  -1  -7   4   25.37    0.56
   1  -7  -4   24.94    0.57
  -1  -7   4   25.49    0.55
   1  -7  -4   25.91    0.54
   1   7  -4   25.51    0.57
   1   7  -4   25.43    0.56
  -1   7   4   25.01    0.55
   0  -7  -4   20.72    0.48
   0  -7  -4   21.15    0.45
   0  -7  -4   20.25    0.45
   0  -7   4   20.35    0.45
   0  -7   4   20.17    0.47
   0   7  -4   20.10    0.46
   0   7  -4   20.21    0.47
   0   7   4   20.25    0.45
  -1  -7  -4   11.49    0.29
  -1  -7  -4   11.66    0.29
  -1  -7  -4   11.16    0.30
  -1  -7  -4   11.54    0.27
   1  -7   4   11.58    0.31
  -1   7  -4   11.23    0.30
  -1   7  -4   11.57    0.29
  -2  -7  -4   36.74    0.80
  -2  -7  -4   37.01    0.81
  -2  -7  -4   38.55    0.81
   2  -7   4   37.37    0.86
  -2  -7  -4   37.03    0.77
  -2   7  -4   37.53    0.79
  -2   7  -4   36.29    0.77
  -2   7  -4   37.13    0.81
   3  -7   4    0.08    0.09
  -3  -7  -4    0.12    0.06
  -3  -7  -4    0.07    0.08
  -3  -7  -4    0.24    0.10
   3   7   4    0.08    0.09
  -3   7  -4    0.10    0.07
  -3   7  -4    0.05    0.08
  -3   7  -4    0.16    0.06
  -4  -7  -4   32.66    0.75
   4  -7   4   31.06    0.74
  -4  -7  -4   31.78    0.73
  -4  -7  -4   32.84    0.69
  -4   7  -4   31.36    0.71
  -4   7  -4   32.78    0.70
  -4   7  -4   32.58    0.74
   4   7   4   32.33    0.80
   5  -7   4    4.64    0.25
  -5  -7  -4    4.24    0.18
  -5  -7  -4    3.92    0.23
  -5  -7  -4    4.66    0.26
  -5   7  -4    4.15    0.21
  -5   7  -4    4.17    0.19
   5   7   4    4.50    0.21
  -5   7  -4    4.36    0.23
  -6  -7  -4   11.38    0.33
   6  -7   4   11.55    0.40
  -6  -7  -4   11.66    0.48
  -6   7  -4   11.62    0.34
  -6   7  -4   11.09    0.36
   6   7   4   11.10    0.34
  -6   7  -4   11.88    0.38
  -7  -7  -4    7.18    0.37
  -7  -7  -4    6.13    0.34
  -7  -7  -4    7.05    0.27
   7  -7   4    6.81    0.35
   7   7   4    6.97    0.28
  -7   7  -4    7.06    0.28
  -7   7  -4    6.97    0.33
  -7   7  -4    7.05    0.30
   8  -7   4    0.93    0.21
  -8  -7  -4    1.06    0.18
  -8  -7  -4    1.20    0.24
  -8  -7  -4    1.01    0.25
   8   7   4    0.90    0.16
  -8   7  -4    0.82    0.21
  -9  -7  -4    3.97    0.35
  -9  -7  -4    4.12    0.29
   9  -7   4    4.71    0.35
  -9  -7  -4    3.69    0.33
  -9   7  -4    4.47    0.47
  -9   7  -4    4.55    0.32
  -9   7  -4    4.92    0.31
 -10  -7  -4    0.11    0.29
 -10  -7  -4   -0.23    0.27
  10  -7   4   -0.15    0.21
  10   7   4    0.39    0.27
 -10   7  -4    0.28    0.24
 -10  -8   4   -0.02    0.29
  10  -8  -4    0.25    0.15
  10   8  -4   -0.08    0.19
 -10   8   4   -0.24    0.27
  10   8  -4    0.05    0.24
   9  -8  -4    7.34    0.35
  -9   8   4    8.58    0.72
   9   8  -4    7.06    0.36
   9   8  -4    7.72    0.41
   8  -8  -4    1.41    0.18
  -8  -8   4    1.68    0.27
   8   8  -4    1.40    0.22
  -8   8   4    1.52    0.24
   8   8  -4    1.51    0.20
  -7  -8   4   13.54    0.49
   7  -8  -4   13.09    0.41
  -7   8   4   13.15    0.48
   7   8  -4   13.09    0.47
   7   8  -4   14.39    0.45
   6  -8  -4   27.66    0.66
  -6  -8   4   27.46    0.71
   6  -8  -4   26.29    0.59
   6   8  -4   27.23    0.66
  -6   8   4   28.46    0.72
   6   8  -4   27.56    0.68
  -5  -8   4    1.53    0.17
   5  -8  -4    1.72    0.11
   5  -8  -4    1.91    0.15
  -5   8   4    1.69    0.18
   5   8  -4    2.00    0.16
   5   8  -4    1.81    0.15
   4  -8  -4   43.02    0.91
  -4  -8   4   44.27    0.98
   4  -8  -4   44.88    0.97
   4   8  -4   44.70    0.96
  -4   8   4   45.15    0.99
   4   8  -4   45.43    0.97
  -3  -8   4    0.47    0.06
  -3  -8   4    0.38    0.09
   3  -8  -4    0.48    0.07
   3  -8  -4    0.40    0.09
  -3   8   4    0.31    0.09
   3   8  -4    0.52    0.09
   3   8  -4    0.50    0.10
   2  -8  -4   74.55    1.53
  -2  -8   4   72.32    1.50
   2  -8  -4   74.54    1.49
  -2  -8   4   74.41    1.51
  -2   8   4   74.85    1.52
   2   8  -4   73.50    1.58
   2   8  -4   72.25    1.58
  -1  -8   4   24.51    0.54
   1  -8  -4   24.30    0.57
   1  -8  -4   24.73    0.53
  -1  -8   4   24.80    0.54
   1   8  -4   24.13    0.56
   1   8  -4   24.22    0.55
  -1   8   4   24.30    0.54
   0  -8  -4   39.67    0.87
   0  -8  -4   40.05    0.84
   0  -8   4   39.94    0.86
   0  -8   4   41.53    0.84
   0  -8  -4   40.27    0.83
   0   8  -4   40.47    0.87
   0   8   4   40.28    0.84
   0   8  -4   39.57    0.85
  -1  -8  -4   42.68    0.90
  -1  -8  -4   41.90    0.87
  -1  -8  -4   41.34    0.88
   1  -8   4   41.37    0.90
  -1  -8  -4   43.15    0.88
  -1   8  -4   41.30    0.88
  -1   8  -4   40.64    0.93
  -2  -8  -4   18.39    0.45
  -2  -8  -4   18.69    0.45
  -2  -8  -4   19.10    0.42
   2  -8   4   18.25    0.46
  -2  -8  -4   18.19    0.45
  -2   8  -4   19.15    0.45
  -2   8  -4   18.08    0.42
  -2   8  -4   18.83    0.43
   3  -8   4   68.75    1.47
  -3  -8  -4   68.86    1.46
  -3  -8  -4   72.73    1.47
  -3  -8  -4   69.78    1.47
  -3  -8  -4   69.47    1.43
  -3   8  -4   69.70    1.43
   3   8   4   73.04    1.47
  -3   8  -4   68.22    1.43
  -3   8  -4   70.37    1.47
   4  -8   4    2.57    0.21
  -4  -8  -4    2.46    0.14
  -4  -8  -4    2.73    0.19
  -4  -8  -4    2.62    0.21
  -4   8  -4    2.33    0.18
  -4   8  -4    2.42    0.14
   4   8   4    2.48    0.17
  -4   8  -4    2.43    0.16
  -5  -8  -4   26.42    0.62
   5  -8   4   26.07    0.65
  -5  -8  -4   25.86    0.66
   5   8   4   24.82    0.60
  -5   8  -4   26.06    0.63
  -5   8  -4   25.51    0.58
  -5   8  -4   25.43    0.61
  -6  -8  -4   12.05    0.40
  -6  -8  -4   11.81    0.43
  -6  -8  -4   11.44    0.34
   6  -8   4   11.16    0.42
  -6   8  -4   12.09    0.42
   6   8   4   12.09    0.35
  -6   8  -4   11.38    0.34
  -6   8  -4   11.91    0.38
  -7  -8  -4   10.46    0.34
   7  -8   4   10.87    0.42
  -7  -8  -4   10.54    0.41
  -7  -8  -4   10.01    0.44
   7   8   4   10.51    0.34
  -7   8  -4   10.27    0.40
  -7   8  -4   10.19    0.37
  -7   8  -4   10.11    0.33
  -8  -8  -4   20.10    0.55
  -8  -8  -4   19.52    0.64
  -8  -8  -4   20.41    0.62
   8  -8   4   19.81    0.60
  -8   8  -4   18.52    0.57
  -8   8  -4   20.32    0.56
  -8   8  -4   21.17    0.60
   9  -8   4    0.37    0.26
  -9  -8  -4   -0.26    0.24
  -9  -8  -4    0.15    0.17
  -9  -8  -4    0.09    0.26
  -9   8  -4   -0.09    0.21
  -9   8  -4    0.07    0.18
 -10  -9   4    1.84    0.34
  10   9  -4    1.82    0.24
  10   9  -4    1.59    0.28
 -10   9   4    1.70    0.31
   9  -9  -4    0.86    0.19
  -9  -9   4    0.36    0.27
   9   9  -4    0.62    0.20
  -9   9   4    0.93    0.28
   9   9  -4    0.59    0.30
  -8  -9   4    5.00    0.40
   8  -9  -4    5.18    0.30
  -8   9   4    5.30    0.38
   8   9  -4    5.19    0.35
   8   9  -4    5.54    0.32
   7  -9  -4    3.33    0.26
  -7  -9   4    3.67    0.33
   7   9  -4    3.14    0.28
  -7   9   4    2.97    0.27
   7   9  -4    3.55    0.26
  -6  -9   4    4.78    0.40
   6  -9  -4    4.63    0.25
  -6   9   4    4.57    0.40
   6   9  -4    5.00    0.26
   5  -9  -4    8.74    0.31
  -5  -9   4    9.40    0.34
   5   9  -4    9.20    0.31
   5   9  -4    9.44    0.32
  -5   9   4    9.16    0.34
   4  -9  -4    2.09    0.17
  -4  -9   4    2.43    0.19
   4   9  -4    2.16    0.17
   4   9  -4    1.92    0.15
  -3  -9   4   35.49    0.78
  -3  -9   4   34.08    0.72
   3  -9  -4   35.79    0.79
   3   9  -4   34.63    0.78
   3   9  -4   35.47    0.78
  -3   9   4   35.23    0.79
   2  -9  -4    4.68    0.14
   2  -9  -4    5.29    0.20
  -2  -9   4    4.80    0.19
  -2  -9   4    4.74    0.16
  -2   9   4    4.86    0.19
   2   9  -4    4.99    0.19
   2   9  -4    4.67    0.19
  -1  -9   4   33.57    0.72
   1  -9  -4   33.37    0.74
   1  -9  -4   33.86    0.70
  -1  -9   4   32.81    0.72
  -1   9   4   33.46    0.72
   1   9  -4   33.53    0.73
   1   9  -4   32.56    0.73
   0  -9  -4   29.49    0.62
   0  -9  -4   29.06    0.67
   0  -9  -4   29.20    0.63
   0  -9   4   28.50    0.65
   0  -9   4   29.36    0.63
   0   9  -4   28.89    0.64
   0   9   4   28.98    0.63
   0   9  -4   29.06    0.65
  -1  -9  -4    4.46    0.17
   1  -9   4    5.13    0.24
  -1  -9  -4    4.99    0.27
  -1  -9  -4    4.72    0.16
   1  -9   4    4.70    0.16
  -1  -9  -4    4.92    0.17
  -1   9  -4    4.72    0.17
  -1   9  -4    5.01    0.19
   2  -9   4   29.30    0.68
  -2  -9  -4   29.51    0.64
  -2  -9  -4   30.29    0.67
  -2  -9  -4   30.07    0.69
  -2   9  -4   29.77    0.67
  -2   9  -4   29.14    0.64
  -2   9  -4   29.72    0.64
  -3  -9  -4    0.18    0.10
  -3  -9  -4    0.03    0.10
  -3  -9  -4    0.01    0.10
   3  -9   4    0.03    0.11
  -3  -9  -4    0.08    0.07
   3   9   4    0.08    0.10
  -3   9  -4   -0.04    0.07
  -3   9  -4    0.16    0.07
  -3   9  -4    0.06    0.09
  -4  -9  -4   26.29    0.65
   4  -9   4   25.76    0.64
  -4  -9  -4   26.65    0.63
  -4  -9  -4   26.27    0.59
  -4   9  -4   26.13    0.58
  -4   9  -4   25.54    0.60
   4   9   4   26.10    0.60
  -4   9  -4   26.47    0.63
  -5  -9  -4    0.48    0.17
  -5  -9  -4    0.50    0.14
   5  -9   4    0.61    0.16
  -5  -9  -4    0.59    0.10
  -5   9  -4    0.39    0.12
  -5   9  -4    0.27    0.13
   5   9   4    0.47    0.12
  -5   9  -4    0.51    0.10
  -6  -9  -4   11.81    0.35
  -6  -9  -4   11.99    0.41
   6  -9   4   12.18    0.42
  -6  -9  -4   11.88    0.44
  -6   9  -4   11.53    0.33
   6   9   4   10.99    0.35
  -6   9  -4   12.32    0.39
  -6   9  -4   13.27    0.49
  -7  -9  -4    1.01    0.21
  -7  -9  -4    1.19    0.24
  -7  -9  -4    1.39    0.16
   7  -9   4    1.02    0.21
  -7   9  -4    1.12    0.14
  -7   9  -4    0.96    0.19
   7   9   4    0.86    0.15
  -7   9  -4    1.09    0.17
  -8  -9  -4    2.00    0.29
   8  -9   4    2.35    0.25
  -8  -9  -4    2.22    0.27
  -8  -9  -4    2.75    0.21
  -8   9  -4    3.05    0.26
  -8   9  -4    2.41    0.19
  -8   9  -4    3.42    0.28
  -9  -9  -4    1.39    0.19
  -9  -9  -4    1.57    0.29
   9  -9   4    1.37    0.25
  -9  -9  -4    1.21    0.30
  -9   9  -4    1.46    0.25
   9   9   4    1.78    0.28
  -9   9  -4    1.26    0.21
  10 -10  -4    0.27    0.19
 -10 -10   4   -0.11    0.30
  10  10  -4    0.38    0.25
 -10  10   4    0.05    0.27
  10  10  -4   -0.01    0.21
   9 -10  -4    0.21    0.17
  -9 -10   4   -0.40    0.27
  -9  10   4    0.53    0.26
   9  10  -4    0.46    0.19
   9  10  -4    0.18    0.23
   8 -10  -4    0.66    0.18
  -8 -10   4    0.12    0.24
  -8  10   4    0.92    0.23
   8  10  -4    0.96    0.20
   8  10  -4    0.98    0.22
   7 -10  -4    0.03    0.14
  -7 -10   4   -0.17    0.20
   7  10  -4   -0.02    0.15
   7  10  -4   -0.16    0.17
  -7  10   4    0.02    0.19
   6 -10  -4    0.09    0.13
  -6 -10   4   -0.16    0.16
  -6  10   4    0.16    0.16
   6  10  -4   -0.11    0.14
   6  10  -4    0.06    0.15
  -5 -10   4    0.23    0.14
   5 -10  -4    0.16    0.12
  -5  10   4   -0.07    0.13
   5  10  -4    0.21    0.12
   5  10  -4   -0.04    0.12
  -4 -10   4    1.16    0.14
   4 -10  -4    1.38    0.14
   4  10  -4    1.41    0.15
   4  10  -4    1.43    0.14
  -4  10   4    1.15    0.15
  -3 -10   4    0.71    0.11
   3 -10  -4    0.55    0.11
  -3 -10   4    0.51    0.08
  -3  10   4    0.67    0.12
   3  10  -4    0.58    0.11
   3  10  -4    0.58    0.11
   2 -10  -4    3.75    0.14
  -2 -10   4    3.91    0.15
   2 -10  -4    4.52    0.19
  -2 -10   4    4.00    0.18
   2  10  -4    3.90    0.19
   2  10  -4    4.00    0.19
  -2  10   4    4.32    0.18
   1 -10  -4    1.21    0.11
  -1 -10   4    1.23    0.11
  -1 -10   4    1.27    0.11
   1 -10  -4    1.20    0.10
   1  10  -4    1.32    0.13
   1  10  -4    1.19    0.11
  -1  10   4    1.26    0.10
   0 -10   4    1.83    0.13
   0 -10  -4    1.75    0.14
   0 -10   4    1.63    0.15
   0 -10  -4    2.00    0.12
   0 -10  -4    1.88    0.10
   0  10  -4    1.68    0.13
   0  10  -4    1.91    0.15
   0  10   4    1.84    0.12
  -1 -10  -4    1.31    0.11
   1 -10   4    1.49    0.14
   1 -10   4    1.44    0.12
  -1 -10  -4    1.48    0.12
  -1 -10  -4    1.39    0.12
  -1 -10  -4    1.61    0.12
  -1  10  -4    1.47    0.12
  -1  10  -4    1.38    0.12
  -2 -10  -4    0.55    0.08
   2 -10   4    0.57    0.12
  -2 -10  -4    0.51    0.10
  -2 -10  -4    0.48    0.11
  -2 -10  -4    0.47    0.10
  -2  10  -4    0.56    0.08
  -2  10  -4    0.41    0.10
  -2  10  -4    0.55    0.08
   3 -10   4    0.07    0.12
  -3 -10  -4    0.22    0.10
  -3 -10  -4    0.15    0.10
  -3 -10  -4    0.04    0.11
  -3 -10  -4    0.11    0.07
  -3  10  -4    0.21    0.08
  -3  10  -4    0.12    0.08
   3  10   4    0.23    0.11
  -3  10  -4    0.18    0.10
  -4 -10  -4    0.08    0.14
  -4 -10  -4    0.17    0.12
   4 -10   4    0.07    0.13
  -4 -10  -4    0.16    0.09
   4  10   4    0.10    0.11
  -4  10  -4    0.07    0.08
  -4  10  -4   -0.07    0.10
  -4  10  -4    0.17    0.10
   5 -10   4    1.63    0.21
  -5 -10  -4    2.08    0.19
  -5 -10  -4    2.14    0.17
  -5 -10  -4    2.05    0.21
  -5  10  -4    2.00    0.15
  -5  10  -4    2.19    0.17
   5  10   4    2.38    0.19
  -5  10  -4    2.01    0.18
  -6 -10  -4    0.06    0.19
  -6 -10  -4    0.14    0.11
   6 -10   4    0.05    0.17
  -6 -10  -4    0.03    0.16
   6  10   4    0.24    0.13
  -6  10  -4    0.07    0.14
  -6  10  -4    0.07    0.15
  -6  10  -4    0.21    0.11
   7 -10   4    0.10    0.18
  -7 -10  -4    0.10    0.22
  -7 -10  -4    0.05    0.13
  -7 -10  -4    0.03    0.19
  -7  10  -4    0.16    0.17
  -7  10  -4    0.17    0.16
  -7  10  -4    0.14    0.11
   7  10   4   -0.18    0.12
   8 -10   4    0.23    0.21
  -8 -10  -4    0.67    0.28
  -8 -10  -4    0.11    0.30
  -8 -10  -4    0.38    0.16
  -8  10  -4    0.19    0.20
  -8  10  -4    0.23    0.18
  -9 -10  -4   -0.13    0.28
   9 -10   4   -0.03    0.22
  -9 -10  -4   -0.01    0.16
  -9 -10  -4   -0.33    0.26
  -9  10  -4   -0.17    0.22
  -9  10  -4    0.14    0.19
   9  10   4   -0.02    0.25
  -9 -11   4   -0.43    0.27
   9 -11  -4    0.17    0.19
   9  11  -4    0.13    0.23
   9  11  -4    0.45    0.23
  -9  11   4    0.04    0.25
   8 -11  -4    3.32    0.29
  -8 -11   4    3.93    0.34
  -8  11   4    3.97    0.33
   8  11  -4    4.14    0.32
   8  11  -4    3.91    0.34
   7 -11  -4    2.43    0.22
  -7 -11   4    2.28    0.26
  -7  11   4    2.11    0.26
   7  11  -4    2.02    0.22
   7  11  -4    2.04    0.23
   6 -11  -4    8.30    0.34
  -6 -11   4    8.41    0.38
  -6  11   4    7.48    0.37
   6  11  -4    8.43    0.34
   6  11  -4    7.79    0.33
   5 -11  -4   17.02    0.48
  -5 -11   4   17.89    0.51
   5  11  -4   17.36    0.48
  -5  11   4   17.91    0.51
   5  11  -4   17.94    0.49
   4 -11  -4    1.65    0.16
  -4 -11   4    1.53    0.16
   4  11  -4    1.76    0.16
  -4  11   4    1.38    0.16
   4  11  -4    1.75    0.16
   3 -11  -4   20.91    0.52
  -3 -11   4   20.76    0.51
  -3 -11   4   19.42    0.45
   3  11  -4   20.41    0.51
  -3  11   4   20.36    0.51
   3  11  -4   20.52    0.51
   2 -11  -4    2.95    0.18
  -2 -11   4    3.20    0.14
  -2 -11   4    3.12    0.18
   2  11  -4    3.16    0.18
   2  11  -4    3.04    0.18
  -2  11   4    3.24    0.18
   1 -11  -4   14.14    0.33
  -1 -11   4   14.55    0.37
  -1 -11   4   13.91    0.36
   1 -11  -4   13.78    0.38
  -1  11   4   14.08    0.36
   1  11  -4   14.58    0.36
  -1  11   4   13.64    0.32
   1  11  -4   14.04    0.38
   0 -11   4   27.56    0.64
   0 -11   4   27.89    0.69
   0 -11  -4   27.60    0.60
   0 -11  -4   28.06    0.60
   0 -11  -4   27.13    0.64
   0  11   4   27.81    0.62
   0  11  -4   27.71    0.62
   0  11  -4   28.02    0.64
   1 -11   4    7.02    0.26
  -1 -11  -4    6.74    0.22
   1 -11   4    6.67    0.22
  -1 -11  -4    6.73    0.25
  -1 -11  -4    6.79    0.22
  -1 -11  -4    7.12    0.22
  -1  11  -4    6.65    0.21
  -1  11  -4    7.05    0.24
  -2 -11  -4   46.79    1.01
  -2 -11  -4   47.83    1.02
  -2 -11  -4   46.65    0.99
   2 -11   4   47.44    1.04
  -2 -11  -4   48.28    1.02
  -2  11  -4   46.62    0.98
  -2  11  -4   46.36    1.02
  -3 -11  -4    0.55    0.09
  -3 -11  -4    0.41    0.12
  -3 -11  -4    0.47    0.13
   3 -11   4    0.22    0.13
  -3 -11  -4    0.42    0.11
  -3  11  -4    0.47    0.09
  -3  11  -4    0.34    0.11
  -3  11  -4    0.44    0.08
  -4 -11  -4   18.88    0.52
  -4 -11  -4   18.32    0.45
  -4 -11  -4   18.38    0.50
   4 -11   4   18.79    0.52
  -4  11  -4   18.08    0.43
   4  11   4   18.77    0.47
  -4  11  -4   18.59    0.49
  -4  11  -4   18.09    0.46
  -5 -11  -4    2.99    0.19
  -5 -11  -4    2.82    0.35
   5 -11   4    3.29    0.27
   5  11   4    3.06    0.20
  -5  11  -4    3.28    0.17
  -5  11  -4    3.37    0.24
  -5  11  -4    3.02    0.21
   6 -11   4    8.33    0.37
  -6 -11  -4    8.25    0.41
  -6 -11  -4    8.62    0.30
  -6 -11  -4    8.85    0.38
  -6  11  -4    8.30    0.26
  -6  11  -4    9.19    0.34
  -6  11  -4    9.02    0.35
   6  11   4    7.98    0.29
  -7 -11  -4    5.76    0.37
  -7 -11  -4    5.53    0.42
  -7 -11  -4    5.85    0.40
   7 -11   4    5.50    0.36
  -7  11  -4    5.26    0.23
  -7  11  -4    5.43    0.33
  -7  11  -4    5.55    0.31
   8 -11   4    3.59    0.43
  -8 -11  -4    3.60    0.27
  -8 -11  -4    3.65    0.38
  -8 -11  -4    3.77    0.33
  -8  11  -4    3.70    0.28
  -8  11  -4    3.84    0.31
   9 -11   4    5.71    0.41
  -9 -11  -4    4.97    0.32
  -9 -11  -4    5.78    0.46
  -9 -11  -4    6.00    0.50
  -9  11  -4    6.11    0.38
   9  11   4    6.30    0.44
  -9  11  -4    6.04    0.36
   9 -12  -4    6.98    0.39
  -9 -12   4    8.45    0.53
   9  12  -4    7.82    0.42
   9  12  -4    8.20    0.45
  -9  12   4    8.42    0.51
   8 -12  -4    2.96    0.26
  -8 -12   4    3.70    0.39
   8  12  -4    3.55    0.33
  -8  12   4    2.78    0.38
   8  12  -4    3.10    0.27
  -7 -12   4    9.21    0.45
   7 -12  -4    8.80    0.38
   7  12  -4    8.67    0.39
   7  12  -4    9.10    0.38
  -7  12   4    8.55    0.43
  -6 -12   4   17.96    0.57
   6 -12  -4   18.53    0.54
   6  12  -4   18.36    0.54
   6  12  -4   20.08    0.55
  -6  12   4   18.53    0.58
   5 -12  -4    0.32    0.24
   5  12  -4    0.49    0.17
  -4 -12   4   29.84    0.73
   4 -12  -4   31.29    0.74
   4  12  -4   31.15    0.73
  -4  12   4   30.81    0.74
   4  12  -4   30.68    0.73
   3 -12  -4    0.37    0.12
  -3 -12   4    0.56    0.06
  -3 -12   4    0.48    0.12
   3  12  -4    0.42    0.12
  -3  12   4    0.34    0.11
   3  12  -4    0.74    0.12
  -2 -12   4   71.42    1.49
  -2 -12   4   70.06    1.46
   2 -12  -4   71.61    1.53
   2  12  -4   71.51    1.49
  -2  12   4   72.59    1.50
   2  12  -4   71.21    1.51
  -1 -12   4   16.12    0.41
  -1 -12   4   16.14    0.40
   1 -12  -4   16.02    0.37
   1 -12  -4   16.69    0.43
   1  12  -4   16.29    0.42
  -1  12   4   16.04    0.36
  -1  12   4   16.03    0.41
   1  12  -4   15.99    0.41
   0 -12  -4   30.80    0.68
   0 -12  -4   30.74    0.68
   0 -12  -4   32.48    0.71
   0 -12  -4   31.73    0.73
   0 -12   4   31.26    0.72
   0 -12   4   32.63    0.71
   0  12  -4   32.32    0.73
   0  12  -4   32.21    0.70
   0  12   4   31.64    0.71
  -1 -12  -4   15.97    0.39
   1 -12   4   15.89    0.40
   1 -12   4   16.08    0.43
  -1 -12  -4   15.91    0.40
  -1 -12  -4   15.98    0.40
  -1 -12  -4   16.11    0.42
  -1  12  -4   15.73    0.38
  -1  12  -4   16.46    0.42
  -2 -12  -4   13.17    0.37
  -2 -12  -4   13.31    0.37
   2 -12   4   13.25    0.40
  -2 -12  -4   13.38    0.37
  -2 -12  -4   13.49    0.35
  -2  12  -4   13.43    0.37
  -2  12  -4   13.54    0.35
  -2  12  -4   13.05    0.33
  -3 -12  -4   38.82    0.87
  -3 -12  -4   40.21    0.88
   3 -12   4   38.68    0.89
  -3 -12  -4   38.79    0.84
  -3 -12  -4   37.90    0.85
  -3  12  -4   38.33    0.87
  -3  12  -4   37.97    0.84
  -3  12  -4   37.36    0.81
  -4 -12  -4   -0.12    0.13
  -4 -12  -4    0.17    0.15
   4 -12   4    0.16    0.15
  -4 -12  -4    0.13    0.10
  -4  12  -4    0.07    0.08
   4  12   4    0.01    0.12
  -4  12  -4    0.08    0.11
  -4  12  -4    0.16    0.12
  -5 -12  -4   26.40    0.64
   5 -12   4   27.27    0.70
  -5 -12  -4   27.27    0.72
  -5 -12  -4   26.90    0.69
  -5  12  -4   27.09    0.66
  -5  12  -4   26.69    0.83
   5  12   4   26.14    0.63
  -5  12  -4   27.80    0.68
  -6 -12  -4    6.38    0.39
  -6 -12  -4    6.81    0.27
   6 -12   4    6.75    0.37
  -6 -12  -4    6.66    0.36
  -6  12  -4    6.51    0.32
   6  12   4    6.54    0.27
  -6  12  -4    6.70    0.32
  -6  12  -4    6.38    0.23
  -7 -12  -4    4.01    0.34
  -7 -12  -4    4.20    0.26
  -7 -12  -4    4.62    0.36
   7 -12   4    4.31    0.36
  -7  12  -4    4.15    0.31
  -7  12  -4    4.24    0.30
  -8 -12  -4    7.03    0.49
  -8 -12  -4    7.79    0.46
   8 -12   4    7.66    0.43
  -8 -12  -4    8.18    0.35
   8  12   4    8.36    0.45
  -8  12  -4    8.31    0.39
  -8  12  -4    8.09    0.39
  -9 -12  -4    0.08    0.28
  -9 -12  -4   -0.24    0.30
   9 -12   4    0.27    0.23
  -9  12  -4    0.32    0.22
   9  12   4   -0.12    0.26
  -9  12  -4    0.35    0.22
  -9 -13   4   -0.20    0.30
   9 -13  -4    0.22    0.21
   9  13  -4   -0.18    0.21
   9  13  -4    0.40    0.25
  -9  13   4    0.22    0.27
   8 -13  -4    2.98    0.26
  -8 -13   4    3.35    0.35
   8  13  -4    3.08    0.29
   8  13  -4    3.04    0.32
  -8  13   4    3.18    0.34
  -7 -13   4    0.59    0.23
   7 -13  -4    0.73    0.19
   7  13  -4    0.37    0.19
  -7  13   4    0.33    0.22
   7  13  -4    0.58    0.20
  -6 -13   4    6.96    0.38
   6 -13  -4    6.78    0.34
   6  13  -4    7.26    0.34
   6  13  -4    7.30    0.35
  -6  13   4    7.24    0.38
   5 -13  -4    8.04    0.33
  -5 -13   4    7.73    0.35
   5  13  -4    7.33    0.32
   5  13  -4    7.61    0.33
  -5  13   4    7.84    0.35
   4 -13  -4    2.75    0.23
  -4 -13   4    2.99    0.24
   4  13  -4    2.78    0.22
  -4  13   4    2.68    0.23
   4  13  -4    2.56    0.22
  -3 -13   4    6.81    0.27
  -3 -13   4    6.07    0.18
   3 -13  -4    6.15    0.27
   3  13  -4    6.74    0.26
  -3  13   4    6.56    0.27
   3  13  -4    6.69    0.27
  -2 -13   4    0.07    0.08
  -2 -13   4    0.06    0.10
   2 -13  -4    0.05    0.11
  -2  13   4   -0.01    0.10
   2  13  -4   -0.06    0.10
   2  13  -4   -0.01    0.10
   1 -13  -4    3.92    0.21
   1 -13  -4    3.97    0.14
  -1 -13   4    3.76    0.20
  -1 -13   4    3.88    0.19
   1  13  -4    4.01    0.19
  -1  13   4    3.83    0.13
   1  13  -4    4.04    0.21
  -1  13   4    4.25    0.20
   0 -13  -4    6.43    0.23
   0 -13  -4    6.35    0.20
   0 -13   4    6.79    0.24
   0 -13  -4    6.67    0.26
   0 -13   4    6.29    0.25
   0 -13  -4    6.15    0.21
   0  13   4    6.59    0.20
   0  13  -4    5.92    0.22
   0  13   4    6.46    0.24
   0  13  -4    6.50    0.25
  -1 -13  -4    3.63    0.21
  -1 -13  -4    3.53    0.17
   1 -13   4    3.44    0.22
  -1 -13  -4    3.62    0.19
   1 -13   4    3.73    0.19
  -1  13  -4    4.15    0.21
  -2 -13  -4   19.13    0.47
   2 -13   4   19.43    0.52
  -2 -13  -4   19.48    0.49
  -2 -13  -4   19.71    0.49
  -2 -13  -4   19.65    0.50
  -2  13  -4   19.32    0.48
  -2  13  -4   19.25    0.45
  -2  13  -4   19.37    0.50
  -3 -13  -4    0.12    0.10
   3 -13   4    0.13    0.14
  -3 -13  -4   -0.02    0.13
  -3 -13  -4    0.11    0.12
  -3 -13  -4    0.32    0.12
  -3  13  -4    0.10    0.11
  -3  13  -4    0.20    0.08
  -3  13  -4    0.34    0.10
  -4 -13  -4    6.91    0.32
  -4 -13  -4    6.36    0.29
  -4 -13  -4    6.41    0.25
   4 -13   4    6.33    0.32
  -4  13  -4    5.91    0.20
  -4  13  -4    6.36    0.26
  -4  13  -4    6.27    0.28
   4  13   4    6.63    0.27
  -5 -13  -4    1.61    0.21
   5 -13   4    1.59    0.20
  -5 -13  -4    1.42    0.22
  -5 -13  -4    1.66    0.16
  -5  13  -4    1.74    0.18
  -5  13  -4    1.45    0.18
   5  13   4    1.58    0.16
   6 -13   4    3.08    0.27
  -6 -13  -4    2.88    0.26
  -6 -13  -4    2.96    0.29
  -6  13  -4    3.25    0.28
   6  13   4    3.04    0.21
  -6  13  -4    3.00    0.23
  -7 -13  -4    2.68    0.21
   7 -13   4    2.60    0.27
  -7 -13  -4    2.39    0.32
  -7 -13  -4    2.43    0.28
  -7  13  -4    2.70    0.24
  -7  13  -4    3.34    0.25
  -8 -13  -4    1.71    0.33
  -8 -13  -4    1.82    0.20
   8 -13   4    1.34    0.25
  -8 -13  -4    1.61    0.29
   8  13   4    1.99    0.29
  -8  13  -4    2.37    0.25
  -9 -14   4   -0.28    0.30
   9 -14  -4    0.06    0.21
   9  14  -4    0.51    0.26
  -9  14   4    0.06    0.28
   9  14  -4    0.14    0.23
  -8 -14   4   -0.55    0.25
   8 -14  -4    0.09    0.20
  -8  14   4   -0.08    0.25
   8  14  -4    0.21    0.23
   8  14  -4    0.31    0.22
  -7 -14   4    0.27    0.23
   7 -14  -4    0.26    0.19
   7  14  -4   -0.07    0.19
   7  14  -4    0.35    0.20
  -7  14   4    0.37    0.23
   6 -14  -4    0.16    0.17
  -6 -14   4    0.53    0.21
   6  14  -4    0.02    0.17
   6  14  -4    0.03    0.17
  -6  14   4   -0.04    0.19
   5 -14  -4    0.29    0.15
  -5 -14   4    0.14    0.17
   5  14  -4    0.31    0.16
  -5  14   4    0.12    0.17
   5  14  -4    0.20    0.16
  -4 -14   4    1.01    0.23
   4 -14  -4    1.39    0.18
   4  14  -4    0.96    0.16
  -4  14   4    1.04    0.22
   3 -14  -4    0.48    0.14
  -3 -14   4    0.65    0.07
  -3 -14   4    0.41    0.14
   3  14  -4    0.38    0.13
   3  14  -4    0.51    0.13
  -3  14   4    0.55    0.14
  -2 -14   4    2.80    0.21
   2 -14  -4    2.62    0.21
  -2 -14   4    2.98    0.15
   2  14  -4    2.61    0.21
   2  14  -4    2.79    0.19
  -2  14   4    2.54    0.20
  -1 -14   4    0.31    0.10
  -1 -14   4    0.53    0.12
   1 -14  -4    0.47    0.07
   1 -14  -4    0.40    0.12
  -1  14   4    0.39    0.11
   1  14  -4    0.61    0.11
  -1  14   4    0.37    0.06
   1  14  -4    0.34    0.12
   0 -14  -4    0.16    0.08
   0 -14   4    0.26    0.11
   0 -14  -4    0.29    0.11
   0 -14   4    0.22    0.11
   0 -14  -4    0.18    0.11
   0  14  -4    0.12    0.08
   0  14  -4    0.12    0.11
   0  14   4    0.23    0.11
   0  14   4    0.22    0.08
  -1 -14  -4    2.49    0.16
  -1 -14  -4    2.34    0.20
   1 -14   4    2.19    0.18
   1 -14   4    2.40    0.20
  -1 -14  -4    1.96    0.17
  -1 -14  -4    2.49    0.17
  -1  14  -4    2.20    0.19
  -1  14  -4    2.39    0.15
  -2 -14  -4    0.08    0.11
  -2 -14  -4    0.01    0.11
  -2 -14  -4    0.07    0.11
   2 -14   4    0.07    0.13
  -2 -14  -4   -0.02    0.10
  -2  14  -4    0.18    0.08
  -2  14  -4    0.10    0.11
  -2  14  -4    0.08    0.10
  -3 -14  -4    0.56    0.12
   3 -14   4    0.61    0.16
  -3 -14  -4    0.63    0.13
  -3 -14  -4    0.81    0.15
  -3 -14  -4    0.74    0.15
  -3  14  -4    0.63    0.12
  -3  14  -4    0.58    0.09
  -3  14  -4    0.57    0.13
  -4 -14  -4    0.32    0.12
   4 -14   4    0.31    0.17
  -4 -14  -4    0.19    0.18
  -4 -14  -4    0.14    0.12
  -4 -14  -4    0.37    0.20
   4  14   4    0.27    0.14
  -4  14  -4    0.29    0.08
  -4  14  -4    0.27    0.16
  -4  14  -4    0.07    0.12
  -5 -14  -4    0.13    0.13
   5 -14   4   -0.02    0.18
  -5 -14  -4    0.12    0.17
  -5 -14  -4    0.24    0.20
  -5  14  -4    0.14    0.14
   5  14   4    0.12    0.13
  -5  14  -4    0.24    0.15
  -6 -14  -4    1.41    0.24
   6 -14   4    1.19    0.23
  -6 -14  -4    1.25    0.26
  -6 -14  -4    1.11    0.16
  -6  14  -4    1.28    0.19
  -6  14  -4    0.99    0.19
   6  14   4    1.11    0.18
  -7 -14  -4   -0.16    0.14
   7 -14   4   -0.13    0.32
  -7  14  -4    0.09    0.17
  -7  14  -4    0.03    0.17
  -8 -14  -4    0.50    0.31
  -8 -14  -4    0.03    0.17
  -8 -14  -4    0.36    0.28
   8 -14   4    0.44    0.23
  -8  14  -4    0.70    0.21
   8  14   4    0.47    0.25
  -8  14  -4    0.65    0.22
  -8 -15   4    4.60    0.39
   8 -15  -4    4.66    0.37
   8  15  -4    4.88    0.39
  -8  15   4    4.72    0.39
   8  15  -4    4.91    0.40
  -7 -15   4    2.92    0.47
   7 -15  -4    2.89    0.27
   7  15  -4    3.58    0.29
   7  15  -4    3.37    0.37
  -6 -15   4    3.60    0.30
   6 -15  -4    3.99    0.32
   6  15  -4    4.28    0.33
  -6  15   4    4.04    0.35
   6  15  -4    3.80    0.32
   5 -15  -4    6.41    0.33
  -5 -15   4    5.70    0.35
  -5  15   4    6.01    0.34
   5  15  -4    6.02    0.33
   5  15  -4    6.51    0.33
   4 -15  -4    2.41    0.21
  -4 -15   4    2.77    0.23
  -4  15   4    2.26    0.21
   4  15  -4    2.28    0.21
   4  15  -4    2.23    0.20
  -3 -15   4   23.40    0.53
  -3 -15   4   25.17    0.69
   3 -15  -4   25.03    0.64
   3  15  -4   24.37    0.61
   3  15  -4   25.13    0.63
  -3  15   4   25.25    0.67
   2 -15  -4    1.88    0.18
  -2 -15   4    1.59    0.14
  -2 -15   4    1.76    0.17
  -2  15   4    1.69    0.17
   2  15  -4    2.22    0.19
   2  15  -4    2.14    0.16
  -1 -15   4   24.26    0.57
   1 -15  -4   24.49    0.61
   1 -15  -4   22.79    0.51
  -1 -15   4   23.83    0.59
  -1  15   4   23.79    0.52
  -1  15   4   24.03    0.59
   1  15  -4   23.93    0.57
   1  15  -4   24.38    0.60
   0 -15  -4   14.77    0.42
   0 -15   4   14.55    0.41
   0 -15   4   14.80    0.41
   0 -15  -4   14.06    0.36
   0  15  -4   14.67    0.42
   0  15  -4   13.97    0.37
   0  15   4   14.65    0.41
   0  15   4   13.89    0.36
  -1 -15  -4    1.96    0.14
  -1 -15  -4    1.86    0.17
   1 -15   4    2.25    0.19
  -1 -15  -4    2.13    0.16
   1 -15   4    2.08    0.16
  -1 -15  -4    2.14    0.17
   1  15   4    1.66    0.14
  -1  15  -4    1.91    0.17
   1  15   4    1.91    0.16
  -1  15  -4    1.76    0.14
  -2 -15  -4   12.70    0.37
  -2 -15  -4   12.37    0.36
  -2 -15  -4   12.11    0.37
   2 -15   4   12.19    0.41
  -2 -15  -4   11.86    0.38
  -2  15  -4   12.16    0.38
  -2  15  -4   12.74    0.37
  -3 -15  -4   -0.10    0.14
   3 -15   4   -0.19    0.15
  -3 -15  -4   -0.11    0.11
  -3 -15  -4    0.16    0.14
  -3 -15  -4    0.07    0.13
  -3  15  -4   -0.08    0.07
  -3  15  -4    0.05    0.12
  -4 -15  -4   14.00    0.45
  -4 -15  -4   13.20    0.39
  -4 -15  -4   13.08    0.40
  -4 -15  -4   13.15    0.44
   4 -15   4   14.10    0.48
  -4  15  -4   13.48    0.42
  -4  15  -4   13.59    0.41
   4  15   4   13.70    0.40
  -4  15  -4   12.57    0.32
  -5 -15  -4    0.68    0.20
  -5 -15  -4    0.88    0.22
  -5 -15  -4    1.19    0.17
   5 -15   4    1.11    0.21
  -5  15  -4    0.96    0.17
   5  15   4    0.94    0.16
  -5  15  -4    0.89    0.17
  -6 -15  -4    4.53    0.27
  -6 -15  -4    4.37    0.39
   6 -15   4    5.02    0.37
  -6 -15  -4    4.48    0.35
  -6  15  -4    5.24    0.31
   6  15   4    4.41    0.35
  -6  15  -4    5.29    0.31
  -7 -15  -4    1.43    0.19
  -7 -15  -4    1.46    0.28
   7 -15   4    1.39    0.25
  -7 -15  -4    1.29    0.30
   7  15   4    1.97    0.27
  -7  15  -4    1.48    0.22
  -7  15  -4    1.59    0.22
  -8 -15  -4    0.35    0.28
  -8 -15  -4    0.20    0.21
   8 -15   4    0.45    0.25
  -8 -15  -4    0.58    0.31
   8  15   4    0.98    0.28
  -8  15  -4    0.94    0.22
  -8  15  -4    0.77    0.23
   8 -16  -4    0.09    0.22
  -8 -16   4    0.41    0.29
   8  16  -4    0.40    0.24
   8  16  -4    0.49    0.25
  -8  16   4    0.01    0.27
   7 -16  -4    5.31    0.38
  -7 -16   4    5.59    0.45
   7  16  -4    6.37    0.39
  -7  16   4    6.98    0.45
   7  16  -4    5.84    0.39
  -6 -16   4    9.55    0.46
   6 -16  -4    9.12    0.42
   6  16  -4    9.02    0.42
  -6  16   4    9.53    0.45
   6  16  -4    8.96    0.41
  -5 -16   4    1.26    0.21
   5 -16  -4    1.42    0.21
  -5  16   4    1.39    0.22
   5  16  -4    1.53    0.21
   5  16  -4    1.79    0.22
   4 -16  -4   19.57    0.57
  -4 -16   4   19.70    0.57
   4  16  -4   20.21    0.56
   4  16  -4   19.24    0.54
  -4  16   4   19.34    0.57
  -3 -16   4    0.06    0.15
  -3 -16   4    0.15    0.07
   3 -16  -4   -0.03    0.14
   3  16  -4   -0.02    0.14
   3  16  -4   -0.05    0.15
  -3  16   4    0.13    0.14
  -2 -16   4   18.14    0.55
   2 -16  -4   18.49    0.53
  -2 -16   4   18.21    0.59
   2  16  -4   19.23    0.49
  -2  16   4   19.16    0.56
   2  16  -4   19.27    0.52
  -1 -16   4    5.04    0.26
  -1 -16   4    5.78    0.24
   1 -16  -4    5.63    0.28
  -1  16   4    4.71    0.25
   1  16  -4    5.01    0.22
   1  16  -4    4.76    0.32
  -1  16   4    4.75    0.17
   0 -16  -4   13.98    0.43
   0 -16   4   14.84    0.42
   0 -16  -4   14.13    0.36
   0 -16   4   15.10    0.42
   0  16  -4   14.18    0.38
   0  16   4   15.25    0.42
  -1 -16  -4   15.89    0.42
   1 -16   4   15.72    0.45
  -1 -16  -4   16.59    0.44
   1 -16   4   15.78    0.47
  -1 -16  -4   16.49    0.46
  -1 -16  -4   15.81    0.41
   1  16   4   15.86    0.42
  -1  16  -4   15.64    0.40
   1  16   4   16.36    0.45
   2 -16   4    5.22    0.38
  -2 -16  -4    5.00    0.25
  -2 -16  -4    5.01    0.24
  -2 -16  -4    4.70    0.26
  -2 -16  -4    4.81    0.25
  -2  16  -4    4.90    0.24
  -2  16  -4    4.75    0.19
  -2  16  -4    5.30    0.26
  -3 -16  -4   20.05    0.54
   3 -16   4   21.04    0.60
  -3 -16  -4   21.14    0.57
  -3 -16  -4   21.04    0.55
  -3 -16  -4   20.98    0.56
  -3  16  -4   21.19    0.55
  -3  16  -4   21.00    0.56
  -3  16  -4   20.36    0.47
   4 -16   4    1.80    0.23
  -4 -16  -4    1.79    0.19
  -4 -16  -4    1.85    0.22
  -4 -16  -4    1.66    0.22
  -4 -16  -4    1.69    0.17
  -4  16  -4    1.71    0.18
   4  16   4    1.88    0.19
  -4  16  -4    1.33    0.18
   5 -16   4    6.38    0.39
  -5 -16  -4    6.09    0.35
  -5 -16  -4    5.73    0.38
  -5 -16  -4    6.05    0.30
   5  16   4    5.64    0.28
  -5  16  -4    6.29    0.32
   5  16   4    6.95    0.36
  -5  16  -4    6.55    0.32
  -6 -16  -4    4.65    0.29
  -6 -16  -4    4.01    0.36
  -6 -16  -4    4.52    0.39
   6 -16   4    3.54    0.50
  -6  16  -4    4.98    0.32
  -6  16  -4    4.94    0.31
   6  16   4    4.17    0.36
  -7 -16  -4    3.65    0.36
  -7 -16  -4    4.16    0.34
   7 -16   4    4.47    0.39
  -7 -16  -4    4.17    0.30
   7  16   4    4.00    0.33
  -7  16  -4    4.95    0.34
  -8 -17   4    2.92    0.36
   8 -17  -4    3.38    0.31
   8  17  -4    3.45    0.33
  -8  17   4    3.76    0.37
   8  17  -4    3.29    0.32
   7 -17  -4    2.95    0.29
  -7 -17   4    2.81    0.33
   7  17  -4    3.24    0.31
   7  17  -4    2.73    0.29
  -7  17   4    2.89    0.33
  -6 -17   4    1.01    0.29
   6 -17  -4    0.90    0.23
   6  17  -4    0.70    0.29
   6  17  -4    1.28    0.22
  -6  17   4    1.43    0.29
   5 -17  -4    2.92    0.26
  -5 -17   4    3.29    0.28
   5  17  -4    3.34    0.27
   5  17  -4    3.50    0.26
  -5  17   4    2.70    0.26
   4 -17  -4    0.19    0.17
  -4 -17   4    0.44    0.18
   4  17  -4   -0.05    0.16
   4  17  -4    0.31    0.16
  -4  17   4    0.30    0.17
  -3 -17   4    7.64    0.34
   3 -17  -4    7.67    0.35
   3  17  -4    6.84    0.33
  -3  17   4    7.97    0.35
   3  17  -4    7.84    0.31
  -2 -17   4    0.98    0.12
   2 -17  -4    0.80    0.17
  -2 -17   4    0.97    0.16
  -2  17   4    0.82    0.16
   2  17  -4    1.06    0.15
   2  17  -4    0.96    0.17
   1 -17  -4    7.34    0.32
  -1 -17   4    7.47    0.28
  -1 -17   4    7.83    0.32
  -1  17   4    7.81    0.35
   1  17  -4    7.61    0.32
  -1  17   4    6.83    0.22
   1  17  -4    7.15    0.27
   0 -17   4    4.60    0.25
   0 -17  -4    4.08    0.18
   0  17  -4    4.36    0.26
   0  17   4    4.16    0.18
   0  17   4    4.10    0.19
   0  17  -4    4.20    0.20
   0  17   4    4.71    0.34
   1 -17   4    2.83    0.21
  -1 -17  -4    2.60    0.24
  -1 -17  -4    2.32    0.21
  -1 -17  -4    2.28    0.18
   1 -17   4    2.52    0.30
  -1  17  -4    2.46    0.16
   1  17   4    2.16    0.18
  -1  17  -4    2.59    0.28
   1  17   4    2.63    0.22
   1  17   4    2.52    0.19
  -1  17  -4    2.66    0.23
  -2 -17  -4    7.02    0.29
  -2 -17  -4    7.25    0.29
   2 -17   4    6.82    0.34
  -2 -17  -4    6.96    0.31
  -2  17  -4    6.98    0.22
  -2  17  -4    7.22    0.36
   2  17   4    6.75    0.29
  -2  17  -4    7.38    0.31
  -3 -17  -4    1.10    0.16
   3 -17   4    1.44    0.21
  -3 -17  -4    1.22    0.20
  -3 -17  -4    1.16    0.16
  -3 -17  -4    1.31    0.21
  -3  17  -4    1.30    0.18
  -3  17  -4    0.97    0.16
   3  17   4    1.25    0.27
  -4 -17  -4   13.62    0.48
  -4 -17  -4   12.43    0.40
   4 -17   4   13.85    0.49
  -4 -17  -4   13.41    0.46
  -4 -17  -4   13.91    0.43
  -4  17  -4   13.73    0.43
  -4  17  -4   13.55    0.44
   4  17   4   13.45    0.42
   4  17   4   13.68    0.46
  -5 -17  -4    0.31    0.15
   5 -17   4    0.08    0.20
  -5 -17  -4    0.02    0.20
  -5 -17  -4    0.26    0.22
  -5  17  -4    0.35    0.17
   5  17   4    0.36    0.16
   5  17   4    0.23    0.20
  -5  17  -4    0.48    0.16
  -6 -17  -4    5.18    0.61
   6 -17   4    5.30    0.41
  -6 -17  -4    5.64    0.32
  -6  17  -4    5.81    0.34
  -6  17  -4    5.87    0.35
  -7 -17  -4    0.98    0.30
   7 -17   4    1.21    0.27
   7  17   4    1.34    0.27
  -7  17  -4    1.35    0.25
  -7  17  -4    1.38    0.22
  -7 -18   4    0.49    0.27
   7 -18  -4    0.16    0.22
   7  18  -4    0.17    0.23
  -7  18   4    0.13    0.26
   7  18  -4   -0.16    0.23
   6 -18  -4    0.47    0.22
  -6 -18   4    0.31    0.25
  -6  18   4   -0.02    0.23
   6  18  -4    0.16    0.22
   6  18  -4   -0.06    0.21
  -5 -18   4    0.32    0.21
   5 -18  -4    0.08    0.19
   5  18  -4    0.18    0.18
  -5  18   4   -0.12    0.20
   5  18  -4   -0.11    0.19
  -4 -18   4    0.15    0.19
   4 -18  -4    0.67    0.20
  -4  18   4    0.26    0.19
   4  18  -4    0.43    0.18
   4  18  -4    0.42    0.17
  -3 -18   4    0.36    0.18
   3 -18  -4    0.14    0.17
  -3  18   4    0.35    0.17
   3  18  -4    0.35    0.15
   3  18  -4    0.31    0.17
  -2 -18   4    0.22    0.10
  -2 -18   4    0.10    0.16
   2 -18  -4    0.23    0.16
   2  18  -4   -0.05    0.16
   2  18  -4    0.13    0.15
  -2  18   4    0.13    0.15
  -1 -18   4   -0.03    0.14
  -1 -18   4    0.04    0.12
   1 -18  -4   -0.06    0.15
  -1  18   4    0.01    0.14
   1  18  -4    0.09    0.15
   1  18  -4   -0.07    0.11
  -1  18   4    0.03    0.08
   0 -18  -4    0.29    0.16
   0 -18   4    0.34    0.14
   0 -18   4    0.49    0.14
   0  18   4    0.32    0.10
   0  18   4    0.18    0.08
   0  18  -4    0.16    0.14
   0  18   4    0.15    0.15
   0  18  -4    0.23    0.11
   1 -18   4    0.20    0.14
  -1 -18  -4    0.31    0.14
   1 -18   4    0.16    0.15
  -1 -18  -4    0.15    0.15
   1  18   4    0.22    0.12
  -1  18  -4    0.15    0.14
   1  18   4    0.41    0.15
  -1  18  -4    0.36    0.10
  -1  18  -4    0.19    0.13
   1  18   4    0.20    0.11
   2 -18   4    0.07    0.16
  -2 -18  -4   -0.02    0.13
  -2 -18  -4   -0.08    0.14
  -2 -18  -4    0.11    0.21
  -2 -18  -4   -0.03    0.14
  -2  18  -4    0.03    0.08
   2  18   4   -0.15    0.13
   2  18   4    0.07    0.14
  -2  18  -4    0.01    0.13
  -2  18  -4    0.02    0.14
  -3 -18  -4   -0.04    0.16
  -3 -18  -4    0.05    0.16
   3 -18   4    0.32    0.18
  -3 -18  -4    0.20    0.16
  -3 -18  -4    0.08    0.14
   3  18   4    0.16    0.16
   3  18   4    0.20    0.15
  -3  18  -4    0.02    0.14
  -3  18  -4    0.01    0.15
   4 -18   4    0.25    0.20
  -4 -18  -4    0.41    0.19
  -4 -18  -4    0.39    0.20
  -4 -18  -4   -0.01    0.14
  -4 -18  -4    0.31    0.15
   4  18   4    0.22    0.17
   4  18   4   -0.03    0.16
  -4  18  -4    0.21    0.16
  -4  18  -4    0.25    0.15
  -5 -18  -4    1.77    0.20
   5 -18   4    1.14    0.40
  -5 -18  -4    1.69    0.25
  -5 -18  -4    1.44    0.26
   5  18   4    1.57    0.23
  -5  18  -4    2.07    0.21
  -5  18  -4    1.58    0.21
   6 -18   4    1.07    0.25
  -6 -18  -4    0.79    0.27
  -6 -18  -4    1.01    0.19
   6  18   4    1.08    0.24
  -6  18  -4    1.00    0.22
  -7 -18  -4    0.20    0.19
  -7 -18  -4   -0.45    0.28
   7 -18   4    0.03    0.24
  -7  18  -4    0.27    0.19
  -7  18  -4    0.52    0.22
   7  18   4    0.13    0.24
  -7 -19   4    0.94    0.30
   7 -19  -4    1.38    0.27
   7  19  -4    0.98    0.27
   7  19  -4    1.02    0.26
  -7  19   4    0.74    0.29
  -6 -19   4    2.25    0.30
   6 -19  -4    2.11    0.27
   6  19  -4    1.67    0.27
  -6  19   4    1.80    0.29
   6  19  -4    2.01    0.26
  -5 -19   4    6.04    0.54
   5 -19  -4    6.42    0.39
   5  19  -4    7.28    0.39
   5  19  -4    6.27    0.37
  -5  19   4    6.80    0.51
  -4 -19   4    0.35    0.20
   4 -19  -4    0.42    0.19
   4  19  -4    0.02    0.18
   4  19  -4    0.31    0.17
  -4  19   4    0.25    0.20
  -3 -19   4    8.76    0.40
   3 -19  -4    8.58    0.40
   3  19  -4    8.93    0.35
  -3  19   4    9.69    0.40
   3  19  -4    9.37    0.39
  -2 -19   4    1.32    0.14
  -2 -19   4    1.50    0.20
   2 -19  -4    1.28    0.20
   2  19  -4    1.38    0.20
   2  19  -4    1.25    0.17
  -2  19   4    1.33    0.20
  -1 -19   4    6.73    0.33
   1 -19  -4    7.13    0.34
  -1 -19   4    7.35    0.28
  -1  19   4    6.93    0.33
   1  19  -4    6.62    0.27
   1  19  -4    7.40    0.34
   0 -19   4    7.51    0.33
   0 -19   4    7.47    0.46
   0 -19  -4    7.14    0.34
   0  19   4    7.71    0.34
   0  19  -4    7.27    0.33
   0  19   4    6.59    0.25
   0  19  -4    7.12    0.25
  -1 -19  -4    3.16    0.27
   1 -19   4    3.16    0.27
   1 -19   4    3.00    0.25
  -1 -19  -4    2.94    0.25
   1  19   4    2.58    0.22
  -1  19  -4    2.93    0.26
   1  19   4    2.46    0.19
  -1  19  -4    2.81    0.16
   1  19   4    2.81    0.21
  -1  19  -4    3.37    0.25
  -2 -19  -4   13.40    0.43
   2 -19   4   13.20    0.47
  -2 -19  -4   13.26    0.43
  -2  19  -4   13.29    0.43
  -2  19  -4   13.54    0.44
   2  19   4   11.58    0.39
   2  19   4   12.47    0.41
  -3 -19  -4    0.07    0.14
   3 -19   4   -0.01    0.19
  -3 -19  -4    0.02    0.15
  -3 -19  -4    0.12    0.17
   3  19   4   -0.04    0.16
   3  19   4   -0.09    0.15
  -3  19  -4    0.05    0.14
  -3  19  -4   -0.03    0.14
  -4 -19  -4    8.85    0.35
  -4 -19  -4    7.54    0.33
   4 -19   4    8.34    0.42
  -4 -19  -4    7.80    0.40
   4  19   4    7.76    0.35
   4  19   4    8.55    0.38
  -4  19  -4    8.12    0.36
   4  19   4    7.63    0.38
  -4  19  -4    8.63    0.36
  -5 -19  -4    1.43    0.20
   5 -19   4    1.16    0.26
  -5 -19  -4    0.61    0.41
  -5  19  -4    1.37    0.21
   5  19   4    1.11    0.23
  -5  19  -4    1.02    0.20
   6 -19   4    3.25    0.32
  -6 -19  -4    3.12    0.33
  -6 -19  -4    3.36    0.30
   6  19   4    2.87    0.30
  -6  19  -4    4.19    0.34
  -6  19  -4    3.71    0.32
  -6 -20   4    3.59    0.34
   6 -20  -4    4.78    0.39
  -6  20   4    4.10    0.36
   6  20  -4    3.40    0.32
   6  20  -4    3.56    0.31
  -5 -20   4    0.82    0.25
   5 -20  -4    1.16    0.25
  -5  20   4    0.78    0.24
   5  20  -4    1.05    0.24
   5  20  -4    1.06    0.22
   4 -20  -4    9.93    0.54
   4  20  -4    9.43    0.39
   4  20  -4   10.28    0.48
   3 -20  -4    0.01    0.19
  -3 -20   4    0.23    0.20
  -3  20   4    0.13    0.19
   3  20  -4   -0.21    0.17
   3  20  -4    0.14    0.15
   2 -20  -4   18.70    0.57
  -2 -20   4   17.89    0.55
  -2 -20   4   17.50    0.47
   2  20  -4   17.90    0.55
  -2  20   4   18.45    0.56
   2  20  -4   16.97    0.49
  -1 -20   4    5.98    0.33
   1 -20  -4    6.81    0.35
  -1 -20   4    5.96    0.28
   1  20  -4    6.11    0.33
   1  20  -4    5.68    0.35
  -1  20   4    6.02    0.34
   0 -20  -4    8.08    0.37
   0 -20   4    8.21    0.36
   0 -20   4    8.40    0.35
   0  20  -4    8.28    0.28
   0  20   4    8.94    0.38
   0  20   4    7.72    0.27
   0  20  -4    7.88    0.36
  -1 -20  -4    9.98    0.40
   1 -20   4   10.54    0.39
  -1 -20  -4   10.97    0.40
   1 -20   4   11.11    0.42
   1  20   4   11.25    0.41
  -1  20  -4   10.37    0.39
  -1  20  -4   11.00    0.40
   1  20   4    9.77    0.34
  -2 -20  -4    1.15    0.19
  -2 -20  -4    1.53    0.19
   2 -20   4    2.13    0.24
   2  20   4    1.62    0.19
   2  20   4    1.54    0.17
  -2  20  -4    1.51    0.19
   2  20   4    1.27    0.20
  -2  20  -4    1.79    0.20
  -3 -20  -4    9.76    0.38
   3 -20   4   10.29    0.44
  -3 -20  -4    9.82    0.38
  -3  20  -4    9.05    0.38
   3  20   4    9.17    0.38
  -3  20  -4    9.78    0.39
   3  20   4    9.54    0.37
  -4 -20  -4    0.15    0.16
   4 -20   4    0.31    0.22
  -4 -20  -4    0.08    0.20
  -4 -20  -4   -0.33    0.15
   4  20   4   -0.07    0.19
  -4  20  -4   -0.06    0.17
   4  20   4    0.17    0.21
  -4  20  -4    0.01    0.16
   4  20   4    0.11    0.19
  -5 -20  -4    5.95    0.52
  -5 -20  -4    4.50    0.40
   5 -20   4    4.89    0.42
  -5  20  -4    4.73    0.32
   5  20   4    4.88    0.38
   5  20   4    5.03    0.36
  -5  20  -4    5.09    0.34
  -6 -20  -4    1.57    0.22
   6 -20   4    1.25    0.26
  -6 -20  -4    1.77    0.31
  -6  20  -4    1.43    0.24
   6  20   4    1.43    0.26
  -6  20  -4    1.70    0.23
   6  20   4    0.65    0.26
   5 -21  -4    1.62    0.27
  -5 -21   4    1.31    0.27
   5  21  -4    2.13    0.27
   5  21  -4    2.35    0.25
  -5  21   4    1.80    0.28
  -4 -21   4   -0.11    0.21
   4 -21  -4    0.12    0.22
  -4  21   4    0.04    0.21
   4  21  -4    0.07    0.17
   4  21  -4   -0.18    0.20
   3 -21  -4    2.93    0.39
   3  21  -4    2.83    0.23
   3  21  -4    2.47    0.26
   2 -21  -4    0.11    0.19
  -2 -21   4    0.14    0.18
   2  21  -4    0.02    0.18
   2  21  -4    0.10    0.14
  -2  21   4    0.04    0.18
  -1 -21   4    2.00    0.22
   1 -21  -4    2.04    0.23
  -1 -21   4    2.49    0.20
   1  21  -4    2.23    0.17
  -1  21   4    2.25    0.24
   1  21  -4    2.63    0.24
   0 -21  -4    0.32    0.19
   0 -21   4    0.94    0.20
   0 -21   4    0.58    0.18
   0  21  -4    0.65    0.13
   0  21   4    0.83    0.20
   0  21  -4    0.46    0.18
   1 -21   4    2.32    0.22
  -1 -21  -4    1.61    0.22
   1 -21   4    2.02    0.23
   1  21   4    1.94    0.23
  -1  21  -4    2.29    0.22
   1  21   4    2.15    0.18
  -1  21  -4    1.92    0.21
   2 -21   4    2.68    0.27
  -2 -21  -4    3.12    0.24
  -2 -21  -4    2.77    0.24
   2  21   4    2.67    0.23
   2  21   4    2.46    0.24
  -2  21  -4    3.22    0.28
  -2  21  -4    3.39    0.26
   2  21   4    2.72    0.21
   3 -21   4    0.67    0.42
  -3 -21  -4    0.18    0.17
  -3 -21  -4    0.40    0.18
   3  21   4    0.09    0.16
  -3  21  -4    0.36    0.17
  -3  21  -4    0.70    0.18
   3  21   4    0.04    0.17
  -4 -21  -4    4.63    0.37
   4 -21   4    4.87    0.40
  -4  21  -4    4.86    0.33
   4  21   4    4.21    0.31
  -4  21  -4    4.62    0.32
  -5 -21  -4    0.19    0.25
  -5 -21  -4   -0.17    0.17
   5 -21   4    0.35    0.25
   5  21   4   -0.02    0.21
  -5  21  -4   -0.19    0.18
  -5  21  -4   -0.07    0.18
   5  21   4    0.28    0.22
   5 -22  -4    0.16    0.24
  -5 -22   4   -0.26    0.22
   5  22  -4   -0.08    0.22
  -5  22   4   -0.18    0.23
   5  22  -4    0.28    0.20
  -4 -22   4    0.82    0.24
   4 -22  -4    1.01    0.26
   4  22  -4    0.26    0.19
  -4  22   4    0.55    0.24
   4  22  -4    0.40    0.22
  -3 -22   4    0.51    0.21
   3 -22  -4    0.58    0.22
  -3  22   4    0.55    0.22
   3  22  -4    0.46    0.21
   3  22  -4    0.79    0.18
  -2 -22   4    0.22    0.19
   2 -22  -4   -0.20    0.19
   2  22  -4    0.39    0.20
   2  22  -4    0.30    0.15
  -2  22   4    0.12    0.20
   1 -22  -4    0.13    0.20
  -1 -22   4   -0.11    0.14
   1  22  -4    0.18    0.13
   1  22  -4    0.25    0.19
   0 -22   4    0.60    0.18
   0 -22  -4    0.64    0.20
   0 -22   4    0.36    0.24
   0  22   4    0.77    0.22
   0  22  -4    0.78    0.23
  -1 -22  -4    0.90    0.20
   1 -22   4    0.96    0.21
   1  22   4    0.86    0.23
   1  22   4    0.75    0.15
  -1  22  -4    0.53    0.30
   2 -22   4    0.25    0.25
  -2 -22  -4    0.02    0.17
  -2  22  -4   -0.02    0.22
   2  22   4    0.08    0.32
  -2  22  -4    0.04    0.19
[truncated: 339,740 more chars]
