# Supplementary material for: 2-Ethyl-4-methyl-1H-imidazol-3-ium bromide
Source: IUCrdata. 2022 Dec 15;7(Pt 12):x221172. doi: 10.1107/S2414314622011725 (PMC9815129; doi:10.1107/S2414314622011725)
Supplement: Supplementary file 2 [file x-07-x221172-Isup2.hkl]

data_I                                                                          
_shelx_title ' shelxt_a.res in P2(1)/c'                                         
_shelx_refln_list_code          4                                               
_shelx_F_calc_maximum      269.01                                               
_exptl_crystal_F_000       384.00                                               
_reflns_d_resolution_high  0.5980                                               
                                                                                
loop_                                                                           
 _space_group_symop_operation_xyz                                               
 'x, y, z'                                                                      
 '-x, y+1/2, -z+1/2'                                                            
 '-x, -y, -z'                                                                   
 'x, -y-1/2, z-1/2'                                                             
                                                                                
_cell_length_a     6.8432                                                       
_cell_length_b    15.5962                                                       
_cell_length_c     7.5748                                                       
_cell_angle_alpha  90.000                                                       
_cell_angle_beta   94.360                                                       
_cell_angle_gamma  90.000                                                       
                                                                                
_shelx_F_squared_multiplier     1.000                                           
                                                                                
loop_                                                                           
 _refln_index_h                                                                 
 _refln_index_k                                                                 
 _refln_index_l                                                                 
 _refln_F_squared_calc                                                          
 _refln_F_squared_meas                                                          
 _refln_F_squared_sigma                                                         
 _refln_observed_status                                                         
   1   0   0       5464.85       4889.69        97.34 o                         
   2   0   0      20265.66      20184.97       522.25 o                         
   3   0   0       2829.63       2678.23        85.63 o                         
   4   0   0       4014.53       4044.99        52.85 o                         
   5   0   0       5115.71       5015.05        51.68 o                         
   6   0   0        193.97        193.71         5.28 o                         
   7   0   0       2411.14       2433.87        27.74 o                         
   8   0   0         23.81         27.29         5.65 o                         
   9   0   0        810.49        849.48        15.70 o                         
  10   0   0        352.40        364.21        15.11 o                         
  11   0   0        105.44        105.82        11.22 o                         
   1   1   0       1172.24       1270.35        11.70 o                         
   2   1   0       2104.32       2160.66        15.62 o                         
   3   1   0       5214.40       5192.34        44.15 o                         
   4   1   0       5023.46       5167.97        37.13 o                         
   5   1   0        233.11        232.21         3.75 o                         
   6   1   0       2162.04       2134.84        16.10 o                         
   7   1   0         79.01         74.02         3.38 o                         
   8   1   0       1060.26       1099.32        11.23 o                         
   9   1   0        273.25        283.84         7.77 o                         
  10   1   0        347.01        362.30        10.72 o                         
  11   1   0        270.01        255.19        10.48 o                         
   0   2   0        579.18        486.70        29.28 o                         
   1   2   0         12.67         27.83         1.24 o                         
   2   2   0        638.67        629.51         5.06 o                         
   3   2   0        767.11        819.31         6.82 o                         
   4   2   0          1.00          3.00         1.39 o                         
   5   2   0          3.67          5.12         1.65 o                         
   6   2   0         23.46         20.60         2.08 o                         
   7   2   0         54.78         57.33         3.23 o                         
   8   2   0          2.79          3.98         3.25 o                         
   9   2   0         26.32         33.61         5.33 o                         
  10   2   0          1.30         -5.98         5.98 o                         
  11   2   0         14.59          9.53         7.39 o                         
   1   3   0      12087.39      12276.01        91.48 o                         
   2   3   0        868.34        891.31         7.41 o                         
   3   3   0       3502.77       3545.05        25.54 o                         
   4   3   0       2161.42       2123.71        16.12 o                         
   5   3   0       1395.27       1416.93        13.08 o                         
   6   3   0       4045.53       3983.12        26.72 o                         
   7   3   0          1.52          5.43         2.61 o                         
   8   3   0       1301.37       1304.28        15.33 o                         
   9   3   0        167.68        176.67         6.33 o                         
  10   3   0         72.25         82.81         6.24 o                         
  11   3   0         90.46         78.80         8.28 o                         
   0   4   0      16346.22      16886.00       405.46 o                         
   1   4   0       1580.78       1735.99        11.90 o                         
   2   4   0       9273.96       9323.29        75.54 o                         
   3   4   0       3585.88       3531.70        27.42 o                         
   4   4   0       2621.73       2640.11        21.37 o                         
   5   4   0       4790.41       4780.15        31.57 o                         
   6   4   0         83.89         72.34         2.65 o                         
   7   4   0       1367.28       1398.90        13.80 o                         
   8   4   0        291.47        273.22         8.95 o                         
   9   4   0       1122.34       1170.33        17.13 o                         
  10   4   0        884.18        877.30        12.71 o                         
  11   4   0        110.78        112.34        10.88 o                         
   1   5   0       7250.89       7296.19        48.33 o                         
   2   5   0       2940.33       3066.62        22.15 o                         
   3   5   0       1075.27       1004.70         8.83 o                         
   4   5   0       2479.75       2492.60        18.88 o                         
   5   5   0        208.48        194.79         3.73 o                         
   6   5   0       2046.23       2029.96        16.71 o                         
   7   5   0          1.29          2.12         3.47 o                         
   8   5   0        804.04        823.04        10.68 o                         
   9   5   0         77.38         83.75         6.49 o                         
  10   5   0        162.71        164.41         6.83 o                         
  11   5   0        109.12         99.28         9.84 o                         
   0   6   0         84.88         83.66         3.17 o                         
   1   6   0        143.68        153.07         1.95 o                         
   2   6   0         21.17         28.37         1.14 o                         
   3   6   0        292.18        336.25         4.20 o                         
   4   6   0        190.29        208.92         3.37 o                         
   5   6   0          1.93          2.99         1.78 o                         
   6   6   0          6.07          3.53         2.64 o                         
   7   6   0          0.11          4.75         3.31 o                         
   8   6   0          1.73         -0.14         4.06 o                         
   9   6   0          1.34          6.06         5.06 o                         
  10   6   0          0.78         11.80         7.84 o                         
  11   6   0          7.98         -1.09         9.42 o                         
   1   7   0       4397.34       4460.08        37.20 o                         
   2   7   0       1174.81       1198.16         9.53 o                         
   3   7   0       2057.06       2016.67        15.24 o                         
   4   7   0       2593.90       2567.79        22.80 o                         
   5   7   0        277.00        271.97         5.10 o                         
   6   7   0       2440.60       2393.79        20.65 o                         
   7   7   0         34.56         37.17         3.96 o                         
   8   7   0        967.09        976.39        11.92 o                         
   9   7   0        191.01        189.91         6.69 o                         
  10   7   0        156.92        162.22         8.46 o                         
   0   8   0      13267.93      13185.64       132.97 o                         
   1   8   0        700.72        716.51         6.14 o                         
   2   8   0       7201.94       7219.20        54.81 o                         
   3   8   0       1860.86       1863.09        14.47 o                         
   4   8   0       3674.85       3638.59        32.57 o                         
   5   8   0       4062.74       3990.71        34.85 o                         
   6   8   0         18.62         17.95         3.57 o                         
   7   8   0       1686.63       1698.13        17.53 o                         
   8   8   0        199.79        202.54         6.27 o                         
   9   8   0        853.00        863.56        21.27 o                         
  10   8   0        658.61        670.08        18.44 o                         
   1   9   0       6467.72       6630.73        47.19 o                         
   2   9   0       1236.91       1270.31        10.96 o                         
   3   9   0       1245.98       1168.17        10.46 o                         
   4   9   0       1580.02       1564.98        15.06 o                         
   5   9   0        284.43        296.36         6.01 o                         
   6   9   0       1400.59       1406.16        15.37 o                         
   7   9   0         28.81         33.54         5.05 o                         
   8   9   0        552.01        574.25        10.92 o                         
   9   9   0          3.54          5.10         6.91 o                         
  10   9   0        141.60        140.64         9.26 o                         
   0  10   0        884.01        997.77        17.22 o                         
   1  10   0          0.18          3.64         1.48 o                         
   2  10   0        264.17        250.44         6.07 o                         
   3  10   0         62.57         70.31         2.60 o                         
   4  10   0          5.50         11.57         2.59 o                         
   5  10   0          8.12         10.90         3.10 o                         
   6  10   0         70.78         68.38         4.65 o                         
   7  10   0         98.03        100.92         5.63 o                         
   8  10   0          0.34         -5.09         5.09 o                         
   9  10   0          5.11          2.89         7.19 o                         
  10  10   0         21.93          5.98         7.91 o                         
   1  11   0       2813.12       2773.56        22.20 o                         
   2  11   0       1300.56       1227.82        11.34 o                         
   3  11   0       2037.58       2068.76        17.56 o                         
   4  11   0       2611.97       2534.62        23.24 o                         
   5  11   0        133.31        140.26         7.51 o                         
   6  11   0       1093.38       1093.23        14.34 o                         
   7  11   0          9.49          9.31         4.67 o                         
   8  11   0        597.96        593.27        13.87 o                         
   9  11   0         88.21         95.01         9.72 o                         
  10  11   0        291.61        265.16        12.83 o                         
   0  12   0       9227.78       9017.70        96.87 o                         
   1  12   0        311.66        330.09         4.63 o                         
   2  12   0       4017.36       3900.47        28.94 o                         
   3  12   0        543.68        589.04         6.84 o                         
   4  12   0       2038.59       1962.34        18.89 o                         
   5  12   0       2342.81       2344.04        22.42 o                         
   6  12   0        120.95        128.98         6.46 o                         
   7  12   0       1731.62       1769.47        19.40 o                         
   8  12   0        125.93        127.81         6.67 o                         
   9  12   0        355.65        373.22        14.27 o                         
  10  12   0        301.59        292.04        11.90 o                         
   1  13   0        546.80        595.62         6.77 o                         
   2  13   0        558.08        578.45         7.14 o                         
   3  13   0        620.28        628.58         6.89 o                         
   4  13   0       1461.22       1405.48        14.70 o                         
   5  13   0          5.75         10.22         4.47 o                         
   6  13   0        528.07        544.47        14.94 o                         
   7  13   0         45.11         53.96         6.27 o                         
   8  13   0        319.20        314.35        11.73 o                         
   9  13   0         80.85         74.39         8.75 o                         
   0  14   0        328.14        294.03         6.00 o                         
   1  14   0         56.77         54.66         2.78 o                         
   2  14   0         62.98         70.47         3.15 o                         
   3  14   0        118.10        111.25         3.46 o                         
   4  14   0          7.96         10.90         3.62 o                         
   5  14   0         21.70         22.63         4.90 o                         
   6  14   0          4.27         11.59         4.41 o                         
   7  14   0         12.86         14.00         6.12 o                         
   8  14   0         49.24         52.97         8.94 o                         
   9  14   0          8.18         -2.43         8.17 o                         
   1  15   0       2790.11       2786.11        21.99 o                         
   2  15   0        831.40        863.96         9.28 o                         
   3  15   0        417.46        407.84         6.24 o                         
   4  15   0        884.48        930.98        10.77 o                         
   5  15   0        104.46        112.75         4.93 o                         
   6  15   0       1014.98       1028.22        12.70 o                         
   7  15   0          0.05         -1.25         5.89 o                         
   8  15   0        375.64        391.40        13.94 o                         
   9  15   0         32.72         26.80         7.70 o                         
   0  16   0       2321.06       2292.85        34.02 o                         
   1  16   0        119.43        136.97         3.96 o                         
   2  16   0       2138.50       2140.85        18.82 o                         
   3  16   0        797.34        775.23         9.06 o                         
   4  16   0        931.95        911.43        11.02 o                         
   5  16   0       1356.43       1350.24        16.29 o                         
   6  16   0          6.82          7.20         4.54 o                         
   7  16   0        542.01        547.21        12.52 o                         
   8  16   0         99.65         98.26         9.38 o                         
   9  16   0        437.86        354.23        30.01 o                         
   1  17   0       1027.40       1048.63        10.37 o                         
   2  17   0        154.68        178.18         5.18 o                         
   3  17   0        421.91        418.73         7.15 o                         
   4  17   0        365.43        369.97         8.27 o                         
   5  17   0        298.53        305.53         7.90 o                         
   6  17   0        744.22        771.51        19.31 o                         
   7  17   0         12.65         33.45         9.76 o                         
   8  17   0        278.64        262.90        10.16 o                         
   0  18   0          1.88          5.04         3.57 o                         
   1  18   0         10.97         13.11         2.98 o                         
   2  18   0         32.96         41.52         3.73 o                         
   3  18   0         16.64          8.03         3.84 o                         
   4  18   0          1.96          1.59         4.18 o                         
   5  18   0         12.43         15.81         4.81 o                         
   6  18   0         45.67         52.52         7.10 o                         
   7  18   0        132.29        120.70         8.12 o                         
   8  18   0         39.47         29.51         7.93 o                         
   1  19   0       1091.41       1069.92        11.01 o                         
   2  19   0        252.33        259.36         6.40 o                         
   3  19   0        643.52        631.36         8.99 o                         
   4  19   0        682.57        692.56        11.07 o                         
   5  19   0         71.59         70.76         5.63 o                         
   6  19   0        507.49        543.23        14.93 o                         
   7  19   0          1.03          6.45         7.77 o                         
   0  20   0       2202.75       2315.69        34.31 o                         
   1  20   0        142.99        159.08         4.76 o                         
   2  20   0       1208.55       1201.40        13.05 o                         
   3  20   0        487.05        472.80         8.76 o                         
   4  20   0        372.91        360.66        10.12 o                         
   5  20   0        532.18        562.92        14.51 o                         
   6  20   0         18.66         15.19         7.31 o                         
   7  20   0        306.13        281.76        12.45 o                         
   1  21   0        236.43        234.35         6.14 o                         
   2  21   0         27.62         36.48         4.64 o                         
   3  21   0        194.89        191.87         6.74 o                         
   4  21   0        177.60        185.23         7.30 o                         
   5  21   0         66.17         71.97         7.59 o                         
   6  21   0        325.39        346.18        15.81 o                         
   0  22   0         41.90         49.49         6.29 o                         
   1  22   0          5.23         11.65         4.60 o                         
   2  22   0         94.56        101.75         4.94 o                         
   3  22   0         17.26         31.22         7.44 o                         
   4  22   0          3.02         11.45         6.44 o                         
   5  22   0          3.88         19.27         7.37 o                         
   6  22   0         23.89         16.96         7.78 o                         
   1  23   0        228.92        238.26         9.58 o                         
   2  23   0         85.60         89.65         5.69 o                         
   3  23   0        257.45        247.85         8.43 o                         
   4  23   0        316.29        313.60        11.63 o                         
   5  23   0         44.50         43.17         7.56 o                         
   0  24   0       1229.38       1222.75        19.52 o                         
   1  24   0         57.42         53.68         6.67 o                         
   2  24   0        561.99        579.40        12.51 o                         
   3  24   0        176.29        173.49         9.93 o                         
   4  24   0        111.50        117.52        10.20 o                         
   1  25   0         51.72         50.89         5.40 o                         
   2  25   0         45.96         65.69         8.12 o                         
   3  25   0         90.31         77.31         8.57 o                         
   0  26   0         17.20         23.56         7.94 o                         
 -11   1   1        275.67        273.07        10.34 o                         
 -10   1   1         22.09         17.78         6.93 o                         
  -9   1   1        381.37        379.71        12.06 o                         
  -8   1   1        184.36        178.76         5.98 o                         
  -7   1   1        267.54        274.76         5.18 o                         
  -6   1   1        738.63        733.93         7.63 o                         
  -5   1   1         79.81         77.74         3.16 o                         
  -4   1   1       2276.62       2168.78        16.38 o                         
  -3   1   1         12.82         12.96         1.11 o                         
  -2   1   1       6204.60       6122.83        43.02 o                         
  -1   1   1       2309.51       2410.21        17.08 o                         
   0   1   1       2516.64       2629.05        21.41 o                         
   1   1   1       5979.17       6152.08        43.05 o                         
   2   1   1         45.21         50.66         1.35 o                         
   3   1   1       2179.88       2030.13        25.16 o                         
   4   1   1        174.09        158.49         2.92 o                         
   5   1   1        691.71        673.33         8.47 o                         
   6   1   1        415.79        416.82         5.79 o                         
   7   1   1        127.26        119.53         4.12 o                         
   8   1   1        574.90        562.07         7.16 o                         
   9   1   1          2.85          5.10         4.60 o                         
  10   1   1        410.01        422.38        13.53 o                         
  11   1   1         18.31         16.22         7.55 o                         
 -11   2   1          4.37         -2.09         8.13 o                         
 -10   2   1        515.61        560.29        11.89 o                         
  -9   2   1        255.06        261.45        12.31 o                         
  -8   2   1       1358.88       1370.27        22.68 o                         
  -7   2   1       2540.17       2499.10        19.96 o                         
  -6   2   1        626.51        651.64         7.04 o                         
  -5   2   1       4339.27       4244.40        31.12 o                         
  -4   2   1         45.39         60.53         1.82 o                         
  -3   2   1       6694.50       6409.31        48.60 o                         
  -2   2   1       3118.77       3112.54        23.82 o                         
  -1   2   1        199.27        233.55         2.21 o                         
   0   2   1        284.27        366.62         2.97 o                         
   1   2   1       3034.30       3076.84        21.80 o                         
   2   2   1       7510.05       7394.42        51.98 o                         
   3   2   1        412.80        458.74         5.46 o                         
   4   2   1       4585.94       4440.02        32.31 o                         
   5   2   1       1563.92       1591.41        13.05 o                         
   6   2   1       2778.19       2706.30        21.35 o                         
   7   2   1       2450.33       2440.24        19.83 o                         
   8   2   1        201.79        206.86         5.23 o                         
   9   2   1        870.24        916.43        12.12 o                         
  10   2   1          1.48          6.99         5.38 o                         
  11   2   1        362.27        352.66        11.97 o                         
 -11   3   1        148.79        148.81         8.17 o                         
 -10   3   1         11.73          8.45         6.14 o                         
  -9   3   1        370.08        367.03        12.61 o                         
  -8   3   1        286.62        279.43         6.91 o                         
  -7   3   1        150.37        160.07         5.15 o                         
  -6   3   1       1671.55       1699.20        15.20 o                         
  -5   3   1        175.21        180.33         4.32 o                         
  -4   3   1       3167.86       3115.59        24.69 o                         
  -3   3   1       1010.40       1023.89         8.79 o                         
  -2   3   1       6823.01       7012.20        57.11 o                         
  -1   3   1       5476.45       5657.97        42.52 o                         
   0   3   1       3332.23       3493.41        24.65 o                         
   1   3   1      11092.23      11532.19        75.87 o                         
   2   3   1        221.81        253.59         2.81 o                         
   3   3   1       5219.67       5178.25        36.97 o                         
   4   3   1         22.22         35.05         1.81 o                         
   5   3   1       2480.50       2527.48        21.04 o                         
   6   3   1        440.80        455.26         6.12 o                         
   7   3   1        335.14        317.85         5.57 o                         
   8   3   1        674.75        668.98         8.09 o                         
   9   3   1          5.28          7.73         5.49 o                         
  10   3   1        271.63        268.41         8.12 o                         
  11   3   1          1.55          4.32         7.90 o                         
 -11   4   1          0.01         -1.38        10.25 o                         
 -10   4   1          0.12          4.04         5.15 o                         
  -9   4   1          8.88          7.58         5.05 o                         
  -8   4   1         21.81         20.98         4.42 o                         
  -7   4   1         25.51         17.21         3.80 o                         
  -6   4   1         81.01         80.70         3.53 o                         
  -5   4   1         55.58         58.43         2.71 o                         
  -4   4   1        382.66        406.00         5.26 o                         
  -3   4   1         20.24         24.47         1.33 o                         
  -2   4   1        300.21        305.55         3.59 o                         
  -1   4   1          2.29          5.45         0.68 o                         
   0   4   1         33.98         31.78         0.91 o                         
   1   4   1        496.79        519.05         4.09 o                         
   2   4   1         14.97         16.48         1.45 o                         
   3   4   1        548.48        630.95         5.63 o                         
   4   4   1        161.04        162.25         3.26 o                         
   5   4   1        141.30        149.64         3.49 o                         
   6   4   1         34.65         25.84         2.54 o                         
   7   4   1         22.20         23.47         2.92 o                         
   8   4   1         21.83         25.76         3.19 o                         
   9   4   1          0.07         -4.23         5.01 o                         
  10   4   1          0.30         -5.53         5.53 o                         
  11   4   1         12.85         -4.36         8.10 o                         
 -11   5   1        326.07        310.81        13.47 o                         
 -10   5   1         58.40         57.55         6.09 o                         
  -9   5   1        210.51        217.91         6.96 o                         
  -8   5   1        312.95        318.84         7.70 o                         
  -7   5   1        209.31        212.55         5.92 o                         
  -6   5   1        613.54        600.27         7.42 o                         
  -5   5   1        385.02        401.54         5.75 o                         
  -4   5   1       2463.18       2369.08        20.89 o                         
  -3   5   1        759.67        797.96         7.98 o                         
  -2   5   1       2166.56       2082.97        17.77 o                         
  -1   5   1       5976.40       6060.95        49.59 o                         
   0   5   1       4052.79       4277.08        30.27 o                         
   1   5   1       4348.34       4366.59        31.11 o                         
   2   5   1        513.53        538.17         4.69 o                         
   3   5   1       3135.08       3096.45        22.67 o                         
   4   5   1       1089.13       1134.09         9.54 o                         
   5   5   1        668.36        678.94         7.67 o                         
   6   5   1        558.08        575.41         6.82 o                         
   7   5   1        372.31        380.53         6.04 o                         
   8   5   1        428.72        447.54         8.86 o                         
   9   5   1         53.11         58.40         5.34 o                         
  10   5   1        513.69        495.13        12.13 o                         
  11   5   1         44.51         44.05         9.84 o                         
 -11   6   1         75.64         75.30        10.29 o                         
 -10   6   1        259.14        245.45        10.67 o                         
  -9   6   1        186.59        191.67         6.79 o                         
  -8   6   1        937.49        932.19        11.41 o                         
  -7   6   1       2463.14       2452.01        23.52 o                         
  -6   6   1         15.19         17.69         2.70 o                         
  -5   6   1       3874.05       3841.09        30.80 o                         
  -4   6   1         15.07         15.71         2.47 o                         
  -3   6   1       9072.58       8983.07        73.40 o                         
  -2   6   1       1214.68       1246.26        11.19 o                         
  -1   6   1       5180.10       5125.27        38.84 o                         
   0   6   1       6575.84       6553.19        46.19 o                         
   1   6   1        280.75        300.30         3.21 o                         
   2   6   1      11763.33      11984.41        84.06 o                         
   3   6   1        162.30        161.33         2.63 o                         
   4   6   1       5055.12       5026.44        36.51 o                         
   5   6   1        179.65        180.21         3.71 o                         
   6   6   1       3077.51       3032.69        25.39 o                         
   7   6   1       1740.22       1713.75        16.69 o                         
   8   6   1        166.04        166.36         5.53 o                         
   9   6   1        512.92        511.31         9.73 o                         
  10   6   1         65.97         59.72         7.13 o                         
  11   6   1        275.72        288.36        25.62 o                         
 -11   7   1        309.57        312.40        59.28 o                         
 -10   7   1          1.83          4.14         7.62 o                         
  -9   7   1        490.15        492.95        10.67 o                         
  -8   7   1        194.62        198.03         8.55 o                         
  -7   7   1        609.14        609.84         8.54 o                         
  -6   7   1        783.36        781.17         8.87 o                         
  -5   7   1        325.53        314.45         6.76 o                         
  -4   7   1       2023.22       2048.86        24.44 o                         
  -3   7   1        852.93        888.64         8.98 o                         
  -2   7   1        385.12        337.48         3.55 o                         
  -1   7   1       1055.02       1013.16         8.11 o                         
   0   7   1        984.97        971.66         7.22 o                         
   1   7   1        376.27        318.47         3.37 o                         
   2   7   1        881.69        964.48         8.20 o                         
   3   7   1       2079.25       2096.71        14.89 o                         
   4   7   1        559.59        531.65         6.16 o                         
   5   7   1        710.32        712.19         7.20 o                         
   6   7   1       1000.12       1010.35        10.37 o                         
   7   7   1        148.70        151.17         4.76 o                         
   8   7   1        722.67        733.38        10.50 o                         
   9   7   1         18.82         11.58         5.93 o                         
  10   7   1        409.04        438.26        14.34 o                         
 -10   8   1         10.29          4.47         7.46 o                         
  -9   8   1         22.13         19.66         7.00 o                         
  -8   8   1         10.68         19.29         4.31 o                         
  -7   8   1          0.62         -3.91         4.32 o                         
  -6   8   1         78.94         78.77         4.91 o                         
  -5   8   1         24.85         26.57         2.94 o                         
  -4   8   1         69.09         83.23         3.13 o                         
  -3   8   1        185.06        211.84         3.88 o                         
  -2   8   1        194.33        200.89         2.79 o                         
  -1   8   1        330.37        378.18         3.91 o                         
   0   8   1        154.90        187.01         2.46 o                         
   1   8   1        173.25        194.79         2.61 o                         
   2   8   1        100.39        120.03         2.82 o                         
   3   8   1         91.01        107.95         2.91 o                         
   4   8   1         52.81         65.12         2.49 o                         
   5   8   1        129.37        121.50         3.84 o                         
   6   8   1          0.05          3.81         2.80 o                         
   7   8   1          4.30          0.95         3.49 o                         
   8   8   1         44.76         44.83         4.66 o                         
   9   8   1         17.40         15.80         6.60 o                         
  10   8   1         17.64         14.99         6.86 o                         
 -10   9   1          5.39          1.58         9.96 o                         
  -9   9   1        365.76        350.70        15.21 o                         
  -8   9   1        179.52        176.78         7.70 o                         
  -7   9   1        169.61        180.50         7.31 o                         
  -6   9   1       1076.68       1091.56        12.58 o                         
  -5   9   1         84.89         87.51         4.48 o                         
  -4   9   1       1680.25       1687.00        15.99 o                         
  -3   9   1        208.40        205.50         4.64 o                         
  -2   9   1       3049.59       3131.35        23.12 o                         
  -1   9   1       1451.33       1472.40        11.51 o                         
   0   9   1       1160.21       1166.25         9.30 o                         
   1   9   1       3473.33       3545.75        25.77 o                         
   2   9   1         77.51         66.30         2.15 o                         
   3   9   1       1942.15       1917.76        25.10 o                         
   4   9   1         30.27         24.38         2.96 o                         
   5   9   1       1326.10       1323.93        14.18 o                         
   6   9   1        312.74        334.10         5.88 o                         
   7   9   1        153.99        160.27         5.03 o                         
   8   9   1        558.60        565.09        10.92 o                         
   9   9   1          0.32          1.62         6.12 o                         
  10   9   1        182.05        176.49         8.59 o                         
 -10  10   1        368.29        380.58        25.03 o                         
  -9  10   1        235.26        233.69         9.64 o                         
  -8  10   1        554.63        551.92        10.67 o                         
  -7  10   1        970.69        954.85        18.01 o                         
  -6  10   1        715.79        728.63        10.07 o                         
  -5  10   1       1914.75       1996.94        19.22 o                         
  -4  10   1        439.04        411.53         6.17 o                         
  -3  10   1       4426.02       4384.24        34.57 o                         
  -2  10   1       1018.75       1022.15         9.29 o                         
  -1  10   1       1512.44       1516.42        11.96 o                         
   0  10   1       1819.94       1835.09        14.06 o                         
   1  10   1        679.21        694.46         5.95 o                         
   2  10   1       5012.27       4929.21        35.80 o                         
   3  10   1        940.07        904.23         9.75 o                         
   4  10   1       1926.50       2010.96        17.61 o                         
   5  10   1       1279.46       1285.88        12.89 o                         
   6  10   1        908.40        891.38        10.79 o                         
   7  10   1        980.05        948.17        13.27 o                         
   8  10   1        188.55        196.01         7.58 o                         
   9  10   1        583.48        588.86        13.85 o                         
  10  10   1          1.05          0.63         7.04 o                         
 -10  11   1          0.87          2.75         8.13 o                         
  -9  11   1        399.76        416.14        29.58 o                         
  -8  11   1        166.04        169.63         8.43 o                         
  -7  11   1        237.98        242.85         8.69 o                         
  -6  11   1       1019.97       1001.67        12.76 o                         
  -5  11   1         42.40         44.51         3.50 o                         
  -4  11   1       1576.15       1593.31        15.72 o                         
  -3  11   1        416.10        412.11         4.89 o                         
  -2  11   1       2031.95       1964.90        16.60 o                         
  -1  11   1       1412.71       1390.67        11.34 o                         
   0  11   1        995.42        974.03         8.96 o                         
   1  11   1       2663.27       2594.97        17.44 o                         
   2  11   1        198.81        220.22         4.28 o                         
   3  11   1       1923.26       1920.50        15.38 o                         
   4  11   1          2.95          2.81         2.27 o                         
   5  11   1       1263.62       1227.04        15.68 o                         
   6  11   1        481.87        493.55         9.61 o                         
   7  11   1        152.48        157.33         6.33 o                         
   8  11   1        628.34        639.74        12.59 o                         
   9  11   1          9.27          8.63         8.07 o                         
  10  11   1        162.92        156.29         9.72 o                         
 -10  12   1          3.64          0.79         8.28 o                         
  -9  12   1          4.55         -0.75         7.57 o                         
  -8  12   1          0.29         -6.79         6.79 o                         
  -7  12   1          6.03          3.79         5.21 o                         
  -6  12   1          0.21         -2.16         4.10 o                         
  -5  12   1          0.42          2.79         3.20 o                         
  -4  12   1         12.26         12.48         2.68 o                         
  -3  12   1         29.87         26.11         2.06 o                         
  -2  12   1        100.06         91.27         2.88 o                         
  -1  12   1         46.88         45.20         2.32 o                         
   0  12   1         26.18         21.76         1.77 o                         
   1  12   1         73.96         71.32         2.23 o                         
   2  12   1         53.41         51.50         2.37 o                         
   3  12   1         28.99         22.85         2.31 o                         
   4  12   1          3.12          5.41         2.15 o                         
   5  12   1          0.51          3.27         3.29 o                         
   6  12   1         15.43         22.15         4.39 o                         
   7  12   1          1.90          8.39         4.94 o                         
   8  12   1          1.31         -3.63         5.84 o                         
   9  12   1          4.34          1.36         7.51 o                         
  10  12   1          0.25        -14.38        14.38 o                         
  -9  13   1        259.31        255.85        12.22 o                         
  -8  13   1        167.99        163.48         8.80 o                         
  -7  13   1        175.99        183.04         8.24 o                         
  -6  13   1        826.80        827.15        16.13 o                         
  -5  13   1          1.01          1.33         3.11 o                         
  -4  13   1       1397.97       1405.45        13.60 o                         
  -3  13   1        445.01        437.01         6.00 o                         
  -2  13   1        864.21        886.65         9.02 o                         
  -1  13   1        950.43        965.71         8.81 o                         
   0  13   1        629.42        634.31         6.41 o                         
   1  13   1       1219.64       1253.04        12.61 o                         
   2  13   1        253.35        257.95         4.52 o                         
   3  13   1       1791.50       1805.04        16.02 o                         
   4  13   1         31.72         37.00         2.65 o                         
   5  13   1        974.87        977.56        12.18 o                         
   6  13   1        370.32        375.20         8.58 o                         
   7  13   1        160.40        169.32         7.24 o                         
   8  13   1        425.87        440.11        11.56 o                         
   9  13   1          0.73          1.09         7.93 o                         
  -9  14   1        187.22        194.98         9.39 o                         
  -8  14   1        384.33        408.14        16.42 o                         
  -7  14   1        905.11        915.69        17.46 o                         
  -6  14   1        200.44        213.08         6.06 o                         
  -5  14   1       1520.09       1552.66        15.87 o                         
  -4  14   1         43.62         48.68         3.37 o                         
  -3  14   1       3125.55       3074.01        25.33 o                         
  -2  14   1        863.88        871.25         9.04 o                         
  -1  14   1       1793.71       1772.94        14.54 o                         
   0  14   1       2534.90       2528.09        19.63 o                         
   1  14   1        441.37        464.05         5.56 o                         
   2  14   1       3908.35       3842.61        29.07 o                         
   3  14   1        255.44        245.62         5.25 o                         
   4  14   1       1802.42       1785.73        16.40 o                         
   5  14   1        519.02        535.50         9.36 o                         
   6  14   1       1039.84       1077.32        13.95 o                         
   7  14   1        747.03        746.61        12.41 o                         
   8  14   1        189.18        181.44         8.58 o                         
   9  14   1        354.87        346.59        13.15 o                         
  -9  15   1        161.63        139.92         9.08 o                         
  -8  15   1         57.93         55.63         8.10 o                         
  -7  15   1         88.47         88.75         7.00 o                         
  -6  15   1        408.68        392.95        11.39 o                         
  -5  15   1          1.03          7.32         3.57 o                         
  -4  15   1       1080.65       1096.85        12.85 o                         
  -3  15   1        145.57        141.16         4.01 o                         
  -2  15   1       1403.26       1363.30        12.85 o                         
  -1  15   1        869.24        832.83         8.40 o                         
   0  15   1        650.24        613.53         6.65 o                         
   1  15   1       1703.98       1640.05        13.64 o                         
   2  15   1         50.29         56.38         3.17 o                         
   3  15   1       1308.53       1314.80        12.16 o                         
   4  15   1         14.80         21.18         3.24 o                         
   5  15   1        508.99        489.52         9.07 o                         
   6  15   1        173.92        171.25         6.69 o                         
   7  15   1         55.55         60.58         6.03 o                         
   8  15   1        239.72        261.35        17.64 o                         
   9  15   1          0.91         -2.64         8.13 o                         
  -9  16   1         14.89         -2.77         8.61 o                         
  -8  16   1         54.51         68.18         7.90 o                         
  -7  16   1          5.00          2.13         6.54 o                         
  -6  16   1         29.08         28.89         5.78 o                         
  -5  16   1         18.32         21.91         4.22 o                         
  -4  16   1         50.89         45.67         4.00 o                         
  -3  16   1         11.85         17.22         2.92 o                         
  -2  16   1          6.72          4.71         2.96 o                         
  -1  16   1        200.72        187.32         5.05 o                         
   0  16   1        274.05        255.50         4.53 o                         
   1  16   1         30.41         30.81         3.00 o                         
   2  16   1         25.75         33.38         3.14 o                         
   3  16   1         25.75         21.24         3.07 o                         
   4  16   1         42.10         44.63         3.49 o                         
   5  16   1         17.74         18.36         6.22 o                         
   6  16   1          0.85          1.92         4.96 o                         
   7  16   1         53.77         57.97         6.29 o                         
   8  16   1         26.52         33.55         8.03 o                         
  -8  17   1        133.61        140.32         9.65 o                         
  -7  17   1        151.37        186.35        13.65 o                         
  -6  17   1        372.97        357.75        11.64 o                         
  -5  17   1         30.94         35.09         5.95 o                         
  -4  17   1        659.56        658.61        14.37 o                         
  -3  17   1        270.84        264.06         5.85 o                         
  -2  17   1        410.43        397.88         7.40 o                         
  -1  17   1        572.66        578.18         7.24 o                         
   0  17   1        379.31        378.69         6.78 o                         
   1  17   1        618.74        620.34         8.15 o                         
   2  17   1        168.75        168.66         5.01 o                         
   3  17   1        850.65        835.74        10.10 o                         
   4  17   1         97.33         99.15         4.35 o                         
   5  17   1        416.99        419.33         8.80 o                         
   6  17   1        283.11        281.07         8.38 o                         
   7  17   1        135.15        128.31         7.78 o                         
   8  17   1        275.03        251.99         9.90 o                         
  -8  18   1        359.54        382.18        14.40 o                         
  -7  18   1        582.89        604.67        15.04 o                         
  -6  18   1         50.76         53.96         7.25 o                         
  -5  18   1       1148.25       1182.66        17.27 o                         
  -4  18   1          0.33          8.81         4.06 o                         
  -3  18   1       1655.00       1670.13        16.01 o                         
  -2  18   1        200.30        194.89         5.65 o                         
  -1  18   1        960.81        939.96         9.85 o                         
   0  18   1       1129.32       1074.44        14.85 o                         
   1  18   1         98.16        105.30         3.96 o                         
   2  18   1       1842.94       1859.65        18.59 o                         
   3  18   1         24.49         28.81         4.07 o                         
   4  18   1       1303.25       1309.48        15.53 o                         
   5  18   1        146.43        155.32         6.27 o                         
   6  18   1        614.25        638.64        11.31 o                         
   7  18   1        557.12        570.81        13.45 o                         
   8  18   1         18.20         16.06         7.64 o                         
  -7  19   1        111.93        118.62         9.14 o                         
  -6  19   1         69.96         66.66         7.89 o                         
  -5  19   1        197.84        188.40         8.43 o                         
  -4  19   1        428.19        428.66         9.15 o                         
  -3  19   1         37.33         42.80         4.32 o                         
  -2  19   1        488.07        465.04         7.64 o                         
  -1  19   1        431.62        429.56         7.00 o                         
   0  19   1        347.68        351.77         6.55 o                         
   1  19   1        601.58        559.48         8.89 o                         
   2  19   1         17.31         28.34         3.75 o                         
   3  19   1        444.74        428.20         7.99 o                         
   4  19   1        277.01        289.32         8.50 o                         
   5  19   1         50.77         59.11         6.16 o                         
   6  19   1        177.57        183.83        10.96 o                         
   7  19   1         24.92         25.79         7.32 o                         
  -7  20   1         31.34         44.63         8.42 o                         
  -6  20   1         59.42         65.08         7.97 o                         
  -5  20   1          0.63          2.93         9.22 o                         
  -4  20   1          4.59          3.74         5.73 o                         
  -3  20   1         24.78         32.24         4.36 o                         
  -2  20   1          0.63          1.15         3.50 o                         
  -1  20   1          0.52          0.61         3.45 o                         
   0  20   1          0.82          2.90         3.48 o                         
   1  20   1          0.04          1.93         3.32 o                         
   2  20   1         29.31         33.21         4.20 o                         
   3  20   1          2.00          1.21         4.19 o                         
   4  20   1          4.19          1.01         4.90 o                         
   5  20   1         65.37         73.90         6.39 o                         
   6  20   1         50.08         57.60         7.73 o                         
   7  20   1         26.51         13.92         7.83 o                         
  -6  21   1        245.61        228.67        10.06 o                         
  -5  21   1         11.30         20.12         6.92 o                         
  -4  21   1        384.51        375.19        12.18 o                         
  -3  21   1         20.76         21.62         4.65 o                         
  -2  21   1        685.92        700.39         9.81 o                         
  -1  21   1        318.63        314.34         7.32 o                         
   0  21   1        228.00        231.47         7.29 o                         
   1  21   1        777.57        778.72        10.64 o                         
   2  21   1          1.10         -0.25         3.84 o                         
   3  21   1        452.83        442.90         8.62 o                         
   4  21   1          2.03          2.68         5.15 o                         
   5  21   1        273.56        276.75        11.73 o                         
   6  21   1         83.93         80.49        10.14 o                         
  -6  22   1        168.36        165.39         9.58 o                         
  -5  22   1        686.33        703.77        17.18 o                         
  -4  22   1          0.38          2.51         6.36 o                         
  -3  22   1        620.63        632.01        16.24 o                         
  -2  22   1        283.59        278.07         7.79 o                         
  -1  22   1        205.18        207.61         7.05 o                         
   0  22   1        312.94        317.58        10.92 o                         
   1  22   1        187.00        195.42         6.44 o                         
   2  22   1        756.76        729.50        10.40 o                         
   3  22   1         21.15         21.77         5.89 o                         
   4  22   1        744.80        764.54        13.06 o                         
   5  22   1        330.65        342.20        14.88 o                         
  -5  23   1          3.13         21.35         7.47 o                         
  -4  23   1        244.59        253.09        11.92 o                         
  -3  23   1         21.05         26.68         6.37 o                         
  -2  23   1        535.38        544.50        13.83 o                         
  -1  23   1        298.60        305.73         9.09 o                         
   0  23   1        218.02        233.55         9.51 o                         
   1  23   1        649.27        668.16        12.00 o                         
   2  23   1          2.10          3.53         4.93 o                         
   3  23   1        316.12        339.38        10.63 o                         
   4  23   1          1.26          7.23         7.91 o                         
   5  23   1        141.53        137.65        10.47 o                         
  -4  24   1         40.44         33.96         6.86 o                         
  -3  24   1          2.45         -7.41         7.41 o                         
  -2  24   1          3.75          0.74         8.98 o                         
  -1  24   1         32.70         40.34         5.99 o                         
   0  24   1         38.27         53.22         8.18 o                         
   1  24   1          8.82         10.44         4.89 o                         
   2  24   1          1.60         10.01         6.17 o                         
   3  24   1         31.13         30.46         6.14 o                         
   4  24   1         19.50         21.65         7.08 o                         
  -3  25   1         30.91         28.36         9.56 o                         
  -2  25   1        265.87        258.98        17.57 o                         
  -1  25   1        216.09        220.10        11.70 o                         
   0  25   1        136.01        133.16         6.42 o                         
   1  25   1        356.52        370.27         9.52 o                         
   2  25   1          7.74         17.19         6.57 o                         
 -11   0   2        156.81        122.30        11.71 o                         
 -10   0   2        502.45        509.26        16.29 o                         
  -9   0   2          1.30         13.83         7.54 o                         
  -8   0   2       1326.50       1332.69        22.52 o                         
  -7   0   2        328.63        320.46         7.58 o                         
  -6   0   2       2569.89       2545.26        28.10 o                         
  -5   0   2       3232.50       3240.18        34.55 o                         
  -4   0   2        988.14        912.00        10.98 o                         
  -3   0   2       9949.24      10089.28       100.35 o                         
  -2   0   2        564.96        611.67         6.40 o                         
  -1   0   2      72365.77      73188.00      1584.52 o                         
   0   0   2      11934.35      12019.38       136.91 o                         
   1   0   2      16294.36      16675.69       189.73 o                         
   2   0   2       5280.14       5177.66        52.32 o                         
   3   0   2       2954.16       2977.69        30.83 o                         
   4   0   2       7274.69       7103.79        71.72 o                         
   5   0   2          3.79          7.12         2.89 o                         
   6   0   2       3383.95       3427.84        37.14 o                         
   7   0   2        168.55        159.95         6.84 o                         
   8   0   2       1039.83       1088.71        20.60 o                         
   9   0   2        646.47        652.03        14.48 o                         
  10   0   2         93.32         82.37        13.55 o                         
  11   0   2        424.23        413.35        17.28 o                         
 -11   1   2        263.06        254.78        16.15 o                         
 -10   1   2         94.09         94.07         6.92 o                         
  -9   1   2        728.79        742.94        15.48 o                         
  -8   1   2          9.72         11.07         2.98 o                         
  -7   1   2       1353.45       1336.07        12.03 o                         
  -6   1   2        309.58        310.99         4.69 o                         
  -5   1   2       2446.73       2490.24        19.11 o                         
  -4   1   2       3541.15       3407.33        25.05 o                         
  -3   1   2        499.58        513.01         4.69 o                         
  -2   1   2       1618.20       1553.08        10.29 o                         
  -1   1   2         39.05         40.58         1.32 o                         
   0   1   2        709.13        719.09         5.52 o                         
   1   1   2       2820.17       2914.35        24.20 o                         
   2   1   2       4039.32       3958.94        28.40 o                         
   3   1   2       7356.76       7459.59        52.85 o                         
   4   1   2         96.01         87.98         2.56 o                         
   5   1   2       2663.15       2684.17        22.08 o                         
   6   1   2        221.99        203.83         4.88 o                         
   7   1   2       1175.11       1228.14        11.85 o                         
   8   1   2        551.93        568.43        13.09 o                         
   9   1   2        351.93        365.04         7.18 o                         
  10   1   2        445.54        446.22        10.50 o                         
  11   1   2          1.16         -1.70         6.93 o                         
 -11   2   2          0.63          1.12         8.23 o                         
 -10   2   2         13.60         16.32         6.27 o                         
  -9   2   2          0.70         -0.84         4.27 o                         
  -8   2   2         48.73         44.76         4.07 o                         
  -7   2   2         30.08         31.30         3.51 o                         
  -6   2   2          2.99          0.66         2.12 o                         
  -5   2   2          1.90          2.52         1.61 o                         
  -4   2   2        130.56        153.57         3.62 o                         
  -3   2   2        202.56        197.70         3.36 o                         
  -2   2   2         42.14         48.60         1.50 o                         
  -1   2   2        498.03        536.93         4.74 o                         
   0   2   2         54.71         60.29         1.21 o                         
   1   2   2        249.35        246.37         2.34 o                         
   2   2   2       1394.82       1474.38        12.89 o                         
   3   2   2         32.96         52.38         1.76 o                         
   4   2   2         46.41         63.19         2.16 o                         
   5   2   2         37.18         40.97         2.41 o                         
   6   2   2         49.02         42.95         2.95 o                         
   7   2   2          0.96          2.15         3.36 o                         
   8   2   2         42.74         42.44         4.14 o                         
   9   2   2          6.48         13.35         4.00 o                         
  10   2   2         27.06         20.14         7.15 o                         
  11   2   2          5.24          1.50         6.92 o                         
 -11   3   2         54.21         54.27         8.80 o                         
 -10   3   2         58.15         70.14        10.07 o                         
  -9   3   2        792.24        781.53        12.30 o                         
  -8   3   2         44.23         43.56         4.13 o                         
  -7   3   2       2341.88       2296.68        20.16 o                         
  -6   3   2       1319.37       1311.91        12.51 o                         
  -5   3   2       1063.08       1027.38        10.50 o                         
  -4   3   2       2588.15       2568.93        20.69 o                         
  -3   3   2        209.05        219.94         3.52 o                         
  -2   3   2       6976.07       7120.97        58.01 o                         
  -1   3   2        388.46        401.96         3.79 o                         
   0   3   2       8644.25       8885.91        58.66 o                         
   1   3   2       1906.58       1964.38        15.32 o                         
   2   3   2       2925.04       2972.37        21.60 o                         
   3   3   2       3077.83       3108.79        22.80 o                         
   4   3   2        956.67        969.40         8.43 o                         
   5   3   2       5312.17       5263.95        38.49 o                         
   6   3   2         51.82         59.64         3.10 o                         
   7   3   2       1680.82       1660.70        14.69 o                         
   8   3   2        355.30        359.22         7.46 o                         
   9   3   2         71.20         78.31         4.91 o                         
  10   3   2        155.63        154.36         8.79 o                         
  11   3   2          0.50         -4.92         6.88 o                         
 -11   4   2        408.54        413.07        16.20 o                         
 -10   4   2        886.07        872.79        18.62 o                         
  -9   4   2         68.30         70.61         6.68 o                         
  -8   4   2       1001.79       1000.73        13.97 o                         
  -7   4   2          5.86          9.59         3.52 o                         
  -6   4   2       3059.08       2991.92        24.84 o                         
  -5   4   2       2543.50       2547.05        20.94 o                         
  -4   4   2       1901.93       1826.18        15.30 o                         
  -3   4   2       7611.56       7467.78        61.30 o                         
  -2   4   2        560.88        617.82         5.58 o                         
  -1   4   2      12598.63      12945.96       104.62 o                         
   0   4   2       1951.80       2117.99        16.44 o                         
   1   4   2       7521.88       7579.00        53.37 o                         
   2   4   2       4626.38       4615.34        42.30 o                         
   3   4   2       2119.42       2161.49        16.33 o                         
   4   4   2       5696.48       5686.24        41.07 o                         
   5   4   2        257.53        228.46         4.30 o                         
   6   4   2       1372.89       1431.29        12.72 o                         
   7   4   2        594.61        586.78         7.74 o                         
   8   4   2       1074.90       1126.32        18.48 o                         
   9   4   2       1421.57       1447.35        14.02 o                         
  10   4   2         58.01         61.26         6.32 o                         
 -11   5   2        126.53        121.62        11.04 o                         
 -10   5   2         16.34         26.87         7.04 o                         
  -9   5   2        530.18        529.01         9.36 o                         
  -8   5   2         15.50         17.91         4.59 o                         
  -7   5   2       1353.27       1309.65        13.17 o                         
  -6   5   2        321.20        307.98         5.47 o                         
  -5   5   2       1472.53       1425.82        13.87 o                         
  -4   5   2       1031.10       1000.21        10.23 o                         
  -3   5   2       1282.08       1293.97        11.97 o                         
  -2   5   2       5260.53       5215.99        39.63 o                         
  -1   5   2         68.60         71.42         1.74 o                         
   0   5   2       5695.54       5786.89        40.88 o                         
   1   5   2       3279.14       3386.10        24.45 o                         
   2   5   2        787.43        705.35         6.54 o                         
   3   5   2       3070.10       3069.30        24.18 o                         
   4   5   2         96.28         83.63         2.61 o                         
   5   5   2       2353.63       2267.55        17.87 o                         
   6   5   2         39.89         45.38         3.03 o                         
   7   5   2        917.47        919.17         9.90 o                         
   8   5   2        178.97        174.49         5.14 o                         
   9   5   2        152.81        156.92         6.16 o                         
  10   5   2        185.05        194.55        10.47 o                         
 -11   6   2          1.43         -3.55         9.53 o                         
 -10   6   2          0.05         -4.26         8.38 o                         
  -9   6   2          0.19         -0.10         6.45 o                         
  -8   6   2          1.99         -0.56         3.93 o                         
  -7   6   2          0.31         -1.91         3.12 o                         
  -6   6   2          0.93         -0.34         2.48 o                         
  -5   6   2         76.51         73.61         4.17 o                         
  -4   6   2        204.03        217.31         4.13 o                         
  -3   6   2         15.79         23.32         1.98 o                         
  -2   6   2        103.72        107.01         2.49 o                         
  -1   6   2        289.10        310.25         3.15 o                         
   0   6   2         31.89         37.31         1.67 o                         
   1   6   2         10.78         18.53         1.14 o                         
   2   6   2        202.43        230.64         3.01 o                         
   3   6   2        211.29        242.50         3.40 o                         
   4   6   2         20.13         24.31         2.01 o                         
   5   6   2          3.87          3.08         2.22 o                         
   6   6   2          4.58          3.39         2.68 o                         
   7   6   2          1.56          5.89         3.40 o                         
   8   6   2          7.39          9.77         4.76 o                         
   9   6   2          1.16         -1.43         4.74 o                         
  10   6   2          4.21         -5.50         5.67 o                         
 -10   7   2         56.51         61.81         8.22 o                         
  -9   7   2        685.22        692.46        13.84 o                         
  -8   7   2          0.94          1.93         6.94 o                         
  -7   7   2       1609.30       1564.35        16.24 o                         
  -6   7   2        453.46        428.21         6.32 o                         
  -5   7   2       1538.31       1540.54        17.00 o                         
  -4   7   2       2027.53       1986.37        20.47 o                         
  -3   7   2        614.12        636.07         7.32 o                         
  -2   7   2       3521.61       3472.39        29.32 o                         
  -1   7   2         31.10         38.96         1.38 o                         
   0   7   2       3443.73       3444.01        24.90 o                         
   1   7   2       1463.50       1507.58        11.61 o                         
   2   7   2       1628.26       1588.29        12.32 o                         
   3   7   2       2981.16       2980.12        20.89 o                         
   4   7   2         78.98         85.66         3.56 o                         
   5   7   2       2793.80       2717.13        21.12 o                         
   6   7   2        178.67        170.39         4.51 o                         
   7   7   2       1042.80       1022.22        10.64 o                         
   8   7   2        386.47        376.48         7.87 o                         
   9   7   2        128.69        133.20         6.01 o                         
  10   7   2        275.63        276.79        12.06 o                         
 -10   8   2        607.77        622.51        15.04 o                         
  -9   8   2         53.57         61.35         8.14 o                         
  -8   8   2       1033.28       1032.02        22.53 o                         
  -7   8   2         78.87         96.25         6.55 o                         
  -6   8   2       2217.41       2187.19        21.02 o                         
  -5   8   2       3017.24       2939.59        29.38 o                         
  -4   8   2        616.00        594.32         7.66 o                         
  -3   8   2       5446.67       5393.87        45.32 o                         
  -2   8   2         39.35         48.48         2.01 o                         
  -1   8   2       9960.73       9942.87        74.84 o                         
   0   8   2       1609.53       1664.89        13.63 o                         
   1   8   2       5570.51       5661.99        40.49 o                         
   2   8   2       3183.46       3178.39        23.45 o                         
   3   8   2       2915.99       2883.95        21.66 o                         
   4   8   2       5548.46       5409.86        39.48 o                         
   5   8   2         15.56         19.51         2.45 o                         
   6   8   2       2069.85       2109.73        17.49 o                         
   7   8   2        489.99        497.12         8.58 o                         
   8   8   2        932.60        933.71        14.93 o                         
   9   8   2       1102.06       1124.05        15.88 o                         
  10   8   2         40.98         42.11         7.68 o                         
 -10   9   2          3.97          4.35         7.77 o                         
  -9   9   2        299.58        321.87        11.66 o                         
  -8   9   2         52.69         59.85         6.69 o                         
  -7   9   2        790.36        787.49        15.00 o                         
  -6   9   2        314.82        314.96         8.26 o                         
  -5   9   2        833.43        835.10        11.78 o                         
  -4   9   2       1036.95       1025.85        11.25 o                         
  -3   9   2        518.42        538.03        11.02 o                         
  -2   9   2       4613.17       4576.09        40.53 o                         
  -1   9   2        203.28        207.22         2.69 o                         
   0   9   2       5003.98       5091.91        36.61 o                         
   1   9   2       2083.32       2163.57        16.39 o                         
   2   9   2        955.55        881.96         8.41 o                         
   3   9   2       2186.19       2200.50        18.20 o                         
   4   9   2        124.32        127.87         3.44 o                         
   5   9   2       1909.85       1946.99        16.01 o                         
   6   9   2          1.53          4.21         2.73 o                         
   7   9   2        805.13        810.21         9.85 o                         
   8   9   2         20.44         19.27         4.51 o                         
   9   9   2        196.57        207.76        15.53 o                         
  10   9   2         72.10         66.49         8.41 o                         
 -10  10   2          6.63          2.03         7.60 o                         
  -9  10   2          1.42          7.55         7.60 o                         
  -8  10   2         48.55         58.44         7.40 o                         
  -7  10   2         75.86         76.46         6.88 o                         
  -6  10   2          0.27         -3.38         4.36 o                         
  -5  10   2          0.23          3.40         4.51 o                         
  -4  10   2         16.85         21.98         3.03 o                         
  -3  10   2        175.61        175.03         4.91 o                         
  -2  10   2         24.86         19.07         2.10 o                         
  -1  10   2        616.36        659.98         6.79 o                         
   0  10   2         44.13         67.09         1.93 o                         
   1  10   2        233.65        225.40         3.42 o                         
   2  10   2         98.97        106.42         2.89 o                         
   3  10   2         28.40         36.56         3.16 o                         
   4  10   2         14.83         20.34         2.17 o                         
   5  10   2         31.16         30.74         2.56 o                         
   6  10   2        141.67        154.60         4.39 o                         
   7  10   2          1.63         -2.42         3.81 o                         
   8  10   2          3.56          1.96         5.18 o                         
   9  10   2         23.37         23.45         6.53 o                         
  10  10   2          2.48          2.44         6.85 o                         
 -10  11   2         23.78         22.66         7.60 o                         
  -9  11   2        385.41        390.51        12.76 o                         
  -8  11   2          0.60         10.16         5.99 o                         
  -7  11   2        616.54        633.25        11.37 o                         
  -6  11   2        197.66        194.40         9.57 o                         
  -5  11   2       1378.53       1352.68        14.89 o                         
  -4  11   2       1937.89       1900.22        18.71 o                         
  -3  11   2        509.87        495.86         6.60 o                         
  -2  11   2       2489.28       2443.90        20.01 o                         
  -1  11   2         91.87         96.55         3.04 o                         
   0  11   2       2092.19       2084.93        16.07 o                         
   1  11   2       2017.85       1969.90        15.35 o                         
   2  11   2       1328.05       1366.22        12.14 o                         
   3  11   2       3568.39       3502.03        28.29 o                         
   4  11   2         16.91         18.04         2.81 o                         
   5  11   2       1458.95       1431.13        14.81 o                         
   6  11   2         82.86         82.99         3.81 o                         
   7  11   2        730.77        739.10        11.08 o                         
   8  11   2        222.60        220.71         9.82 o                         
   9  11   2        330.43        339.44        11.31 o                         
  10  11   2        287.24        257.08         9.65 o                         
 -10  12   2        259.29        246.80        10.04 o                         
  -9  12   2         31.12         15.32         7.10 o                         
  -8  12   2       1118.95       1130.31        16.28 o                         
  -7  12   2        215.65        228.21         8.67 o                         
  -6  12   2       1419.98       1461.73        17.12 o                         
  -5  12   2       1852.10       1849.05        19.02 o                         
  -4  12   2        183.53        192.09         6.41 o                         
  -3  12   2       3414.93       3357.16        29.50 o                         
  -2  12   2         23.80         31.76         2.28 o                         
  -1  12   2       8055.71       8011.41        57.41 o                         
   0  12   2        788.73        806.28         7.47 o                         
   1  12   2       3600.68       3504.37        26.37 o                         
   2  12   2        937.64        974.65        11.12 o                         
   3  12   2       1742.93       1660.62        14.93 o                         
   4  12   2       2943.02       2944.82        22.94 o                         
   5  12   2         26.62         29.53         3.34 o                         
   6  12   2       2083.63       2132.90        20.21 o                         
   7  12   2        296.03        290.91         9.28 o                         
   8  12   2        382.31        401.84        10.91 o                         
   9  12   2        473.24        470.83        27.57 o                         
  -9  13   2        254.43        267.08        10.17 o                         
  -8  13   2         10.76         15.83         6.64 o                         
  -7  13   2        399.24        391.58        10.57 o                         
  -6  13   2         25.10         26.45         5.12 o                         
  -5  13   2       1006.84        994.42        14.18 o                         
  -4  13   2        654.70        669.13        11.22 o                         
  -3  13   2        428.72        425.33         6.00 o                         
  -2  13   2        538.34        584.68         6.85 o                         
  -1  13   2          0.72          1.46         1.91 o                         
   0  13   2        422.73        445.78         5.24 o                         
   1  13   2        546.21        560.33         5.51 o                         
   2  13   2        476.61        476.85         5.74 o                         
   3  13   2       1615.61       1544.95        13.40 o                         
   4  13   2          3.78          4.85         2.56 o                         
   5  13   2        544.17        547.74         7.99 o                         
   6  13   2         84.83        101.70         5.38 o                         
   7  13   2        307.74        328.16         9.36 o                         
   8  13   2        154.83        185.77         9.05 o                         
   9  13   2        182.29        183.70         8.57 o                         
  -9  14   2         26.79         31.89         7.84 o                         
  -8  14   2         14.21         15.78        11.18 o                         
  -7  14   2          1.85         -2.60         5.72 o                         
  -6  14   2          9.28          6.85         5.43 o                         
  -5  14   2         15.73         10.41         5.30 o                         
  -4  14   2         65.37         54.96         4.71 o                         
  -3  14   2         84.08         83.74         3.26 o                         
  -2  14   2         49.15         47.25         2.68 o                         
  -1  14   2        278.71        264.24         4.53 o                         
   0  14   2         47.74         47.40         2.38 o                         
   1  14   2         40.34         49.08         2.32 o                         
   2  14   2        158.50        140.41         3.98 o                         
   3  14   2          0.70          0.07         2.65 o                         
   4  14   2         34.05         30.63         2.90 o                         
   5  14   2          9.79         10.56         3.91 o                         
   6  14   2          9.77          8.69         4.79 o                         
   7  14   2         71.92         73.29         6.40 o                         
   8  14   2          3.60          6.99         6.30 o                         
   9  14   2         27.47         26.79         7.15 o                         
  -9  15   2        261.54        266.09        11.24 o                         
  -8  15   2         19.76         26.74         7.95 o                         
  -7  15   2        689.95        697.81        14.47 o                         
  -6  15   2        194.89        204.49         8.17 o                         
  -5  15   2        581.13        611.28        11.57 o                         
  -4  15   2        485.20        481.84        15.69 o                         
  -3  15   2        450.20        453.42         6.38 o                         
  -2  15   2       2553.49       2489.83        21.14 o                         
  -1  15   2         36.69         43.77         2.97 o                         
   0  15   2       2491.34       2473.81        28.25 o                         
   1  15   2       1039.10       1050.20         9.75 o                         
   2  15   2        278.06        264.57         4.91 o                         
   3  15   2        995.41       1023.10        11.77 o                         
   4  15   2         29.06         23.90         3.27 o                         
   5  15   2       1125.05       1125.00        14.04 o                         
   6  15   2         22.54         18.09         5.91 o                         
   7  15   2        404.96        415.72        10.60 o                         
   8  15   2         78.58         88.66        15.82 o                         
   9  15   2         50.18         54.99        15.74 o                         
  -8  16   2        379.74        395.57        14.00 o                         
  -7  16   2          3.89         -2.59         6.96 o                         
  -6  16   2        835.70        857.56        16.19 o                         
  -5  16   2        926.89        925.16        14.40 o                         
  -4  16   2        381.99        385.73         9.52 o                         
  -3  16   2       1978.33       1974.30        18.81 o                         
  -2  16   2         15.93         15.89         2.73 o                         
  -1  16   2       2009.21       2010.98        16.67 o                         
   0  16   2        276.36        278.01         5.09 o                         
   1  16   2       1744.16       1721.76        14.47 o                         
   2  16   2       1121.94       1112.04        11.47 o                         
   3  16   2        693.24        674.79         8.39 o                         
   4  16   2       1658.50       1654.97        17.98 o                         
   5  16   2         49.02         47.06         5.05 o                         
   6  16   2        586.52        587.08        11.19 o                         
   7  16   2        220.55        239.62        10.60 o                         
   8  16   2        437.55        421.08        17.60 o                         
  -8  17   2         22.90         25.08         8.45 o                         
  -7  17   2        447.02        483.20        15.13 o                         
  -6  17   2        295.70        312.63        11.43 o                         
  -5  17   2        188.30        208.14         8.17 o                         
  -4  17   2        353.80        371.52         9.74 o                         
  -3  17   2         56.05         61.53         3.41 o                         
  -2  17   2        850.22        878.74        11.56 o                         
  -1  17   2         28.93         40.00         3.24 o                         
   0  17   2        871.53        889.75         8.78 o                         
   1  17   2        268.89        287.45         5.32 o                         
   2  17   2        341.02        331.33         6.53 o                         
   3  17   2        519.86        511.94         7.70 o                         
   4  17   2        204.64        201.74         6.15 o                         
   5  17   2        977.46        992.51        13.62 o                         
   6  17   2          0.85         -1.84         5.43 o                         
   7  17   2        388.77        404.95        12.49 o                         
   8  17   2         46.50         55.08         8.52 o                         
  -8  18   2         96.83         88.68         9.26 o                         
  -7  18   2         60.86         55.69         8.36 o                         
  -6  18   2          7.16         17.57         7.35 o                         
  -5  18   2          8.26          2.09         6.09 o                         
  -4  18   2         10.05          4.10         5.35 o                         
  -3  18   2         34.87         38.74         3.46 o                         
  -2  18   2         18.41         18.16         3.26 o                         
  -1  18   2          1.67          4.51         3.89 o                         
   0  18   2          4.12          5.12         2.79 o                         
   1  18   2         27.38         27.59         3.24 o                         
   2  18   2         18.96         21.98         3.61 o                         
   3  18   2          0.10          1.94         3.74 o                         
   4  18   2         11.55         10.69         3.90 o                         
   5  18   2         25.43         24.78         4.99 o                         
   6  18   2        139.12        146.63         7.48 o                         
   7  18   2         65.65         70.74         6.73 o                         
  -7  19   2        304.02        291.81        11.06 o                         
  -6  19   2        102.87         92.54         8.72 o                         
  -5  19   2        367.60        392.37        11.77 o                         
  -4  19   2        635.90        648.30        12.73 o                         
  -3  19   2         76.29         88.21         6.40 o                         
  -2  19   2        981.75        962.18        11.04 o                         
  -1  19   2         36.46         39.84         3.65 o                         
   0  19   2        891.70        875.53         9.77 o                         
   1  19   2        453.02        454.42         7.58 o                         
   2  19   2        450.25        449.99         8.12 o                         
   3  19   2        932.78        941.89        11.60 o                         
   4  19   2         18.06         18.96         4.66 o                         
   5  19   2        646.90        620.87        11.72 o                         
   6  19   2         27.37         35.04         8.01 o                         
   7  19   2        299.56        300.24        10.91 o                         
  -7  20   2         33.92         37.33         8.42 o                         
  -6  20   2        306.77        344.38        12.52 o                         
  -5  20   2        371.77        379.42        14.67 o                         
  -4  20   2        236.34        239.05         9.14 o                         
  -3  20   2       1083.47       1086.16        15.79 o                         
  -2  20   2         26.68         33.05         3.80 o                         
  -1  20   2       1917.01       1954.45        18.31 o                         
   0  20   2        316.02        319.36         6.49 o                         
   1  20   2       1002.53        966.59        11.48 o                         
   2  20   2        716.39        707.04        11.02 o                         
   3  20   2        259.94        240.63         7.19 o                         
   4  20   2        708.71        717.54        11.94 o                         
   5  20   2          1.32          0.72         6.21 o                         
   6  20   2        386.36        382.28        10.36 o                         
  -6  21   2         73.39         75.83         8.40 o                         
  -5  21   2        118.40        113.69         8.47 o                         
  -4  21   2        175.37        167.95        11.83 o                         
  -3  21   2         13.41         14.36         5.70 o                         
  -2  21   2        218.87        220.96         6.71 o                         
  -1  21   2          1.68          6.59         3.68 o                         
   0  21   2        213.83        223.98         6.99 o                         
   1  21   2         37.40         53.50         4.83 o                         
   2  21   2        181.38        184.35         5.94 o                         
   3  21   2        211.44        208.78         6.78 o                         
   4  21   2         50.55         54.68         6.40 o                         
   5  21   2        369.55        376.02        10.80 o                         
   6  21   2          4.80          4.12         7.35 o                         
  -5  22   2          3.75         -2.29         7.38 o                         
  -4  22   2          3.35          2.50         6.48 o                         
  -3  22   2         80.13         87.59         8.04 o                         
  -2  22   2         25.87         30.54         5.27 o                         
  -1  22   2         32.30         23.60         4.68 o                         
   0  22   2          0.57         -3.62         3.97 o                         
   1  22   2         75.53         82.30         4.92 o                         
   2  22   2         40.27         52.20         5.29 o                         
   3  22   2          0.26          5.38         5.66 o                         
   4  22   2         10.90         10.36         5.47 o                         
   5  22   2         13.55         23.75         5.83 o                         
  -5  23   2        195.46        194.05         9.53 o                         
  -4  23   2        277.13        264.14        11.69 o                         
  -3  23   2         35.75         38.21         7.01 o                         
  -2  23   2        217.38        208.03         9.92 o                         
  -1  23   2          4.88          2.42         5.14 o                         
   0  23   2        187.86        212.42         8.08 o                         
   1  23   2        132.28        139.40         6.26 o                         
   2  23   2        183.53        162.59         6.85 o                         
   3  23   2        394.21        410.68        11.55 o                         
   4  23   2         17.37          5.24         5.89 o                         
  -4  24   2        100.83         96.60         9.37 o                         
  -3  24   2        519.05        520.43        13.11 o                         
  -2  24   2         13.20         16.22         7.41 o                         
  -1  24   2       1116.97       1125.10        17.00 o                         
   0  24   2        118.25        121.20         6.13 o                         
   1  24   2        499.73        512.48        11.08 o                         
   2  24   2        232.02        236.84         8.91 o                         
   3  24   2         79.96         84.79         7.11 o                         
  -2  25   2         51.97         53.55         8.12 o                         
  -1  25   2          0.28          0.35         6.40 o                         
   0  25   2         40.41         39.12         6.38 o                         
   1  25   2         54.13         58.34         6.44 o                         
   2  25   2         68.46         54.22         6.18 o                         
 -11   1   3         35.33         33.49        11.31 o                         
 -10   1   3        178.56        173.91         7.91 o                         
  -9   1   3        170.91        189.56         6.95 o                         
  -8   1   3         95.18        101.61         6.95 o                         
  -7   1   3        563.13        553.79         6.82 o                         
  -6   1   3          3.93          6.13         2.19 o                         
  -5   1   3       1663.37       1627.46        13.19 o                         
  -4   1   3        223.93        213.91         4.00 o                         
  -3   1   3       3684.71       3620.68        28.17 o                         
  -2   1   3       2943.10       2917.99        22.58 o                         
  -1   1   3       1929.34       1925.65        14.19 o                         
   0   1   3       5589.59       5627.29        46.11 o                         
   1   1   3         42.77         49.16         2.49 o                         
   2   1   3       2124.27       2039.58        18.71 o                         
   3   1   3        258.52        232.02         3.23 o                         
   4   1   3        636.04        626.67         6.25 o                         
   5   1   3        459.95        443.68         5.83 o                         
   6   1   3         65.89         60.12         3.27 o                         
   7   1   3        628.71        596.70         8.00 o                         
   8   1   3          3.52          1.12         3.98 o                         
   9   1   3        462.89        477.78         8.89 o                         
  10   1   3         60.03         50.98         6.02 o                         
 -11   2   3        240.89        234.82        16.11 o                         
 -10   2   3        215.94        201.15         9.03 o                         
  -9   2   3        593.29        586.19        10.45 o                         
  -8   2   3       1767.50       1771.69        16.96 o                         
  -7   2   3        168.11        166.65         4.82 o                         
  -6   2   3       2827.19       2770.03        25.99 o                         
  -5   2   3         14.41         15.38         1.94 o                         
  -4   2   3       4227.43       4146.52        28.45 o                         
  -3   2   3       2530.25       2490.63        19.87 o                         
  -2   2   3        412.20        343.80         3.92 o                         
  -1   2   3       1078.36        974.13         7.72 o                         
   0   2   3       1384.33       1399.25        11.73 o                         
   1   2   3       7119.53       7038.53        53.31 o                         
   2   2   3        715.95        745.36         6.37 o                         
   3   2   3       3879.26       3728.77        27.26 o                         
   4   2   3       2331.32       2341.46        18.09 o                         
   5   2   3       2251.70       2144.73        17.07 o                         
   6   2   3       3374.99       3332.13        27.96 o                         
   7   2   3         89.45         92.57         5.67 o                         
   8   2   3       1140.06       1133.17        12.96 o                         
   9   2   3         27.43         19.65         4.94 o                         
  10   2   3        429.31        444.25         9.35 o                         
 -11   3   3         11.26         20.05         9.18 o                         
 -10   3   3        181.14        179.49         8.60 o                         
  -9   3   3        173.08        172.47         5.98 o                         
  -8   3   3         40.77         43.40         4.23 o                         
  -7   3   3        848.49        854.00         9.86 o                         
  -6   3   3        217.99        214.52         4.77 o                         
  -5   3   3       1535.25       1547.58        15.03 o                         
  -4   3   3        943.37        957.42        10.12 o                         
  -3   3   3       2586.71       2593.35        20.61 o                         
  -2   3   3       3980.16       4061.32        31.26 o                         
  -1   3   3       1224.81       1242.09        10.27 o                         
   0   3   3       7838.31       7988.92        56.25 o                         
   1   3   3          2.59          6.61         0.82 o                         
   2   3   3       4592.37       4586.55        32.92 o                         
   3   3   3         55.72         42.54         1.76 o                         
   4   3   3       2463.87       2454.70        21.80 o                         
   5   3   3        821.27        846.80         9.63 o                         
   6   3   3        235.22        206.74         5.31 o                         
   7   3   3        972.80        958.96        10.54 o                         
   8   3   3          1.27          4.50         4.01 o                         
   9   3   3        407.87        407.56         8.57 o                         
  10   3   3         11.21         14.02         5.21 o                         
 -11   4   3          0.00         -8.60         8.60 o                         
 -10   4   3          2.81         -3.48         6.66 o                         
  -9   4   3         12.51         19.95         4.97 o                         
  -8   4   3         18.36         15.50         4.06 o                         
  -7   4   3         58.49         61.33         3.71 o                         
  -6   4   3         27.75         28.33         2.85 o                         
  -5   4   3        204.78        207.88         4.05 o                         
  -4   4   3         10.92         12.04         1.92 o                         
  -3   4   3         66.94         68.92         2.19 o                         
  -2   4   3         27.30         35.06         1.56 o                         
  -1   4   3         11.66         16.96         1.28 o                         
   0   4   3        122.13        134.32         2.49 o                         
   1   4   3         35.55         42.08         1.42 o                         
   2   4   3        433.78        479.19         5.26 o                         
   3   4   3        231.56        237.96         3.37 o                         
   4   4   3        156.53        173.68         4.14 o                         
   5   4   3         55.90         50.62         2.72 o                         
   6   4   3         11.18          9.13         2.85 o                         
   7   4   3         33.76         36.97         3.85 o                         
   8   4   3          0.29          5.01         4.05 o                         
   9   4   3          0.88          0.45         5.18 o                         
  10   4   3         15.72         14.87         5.21 o                         
 -11   5   3         45.83         55.50        10.55 o                         
 -10   5   3         88.79         85.43         8.99 o                         
  -9   5   3        193.02        202.85         8.11 o                         
  -8   5   3         67.17         65.78         4.32 o                         
  -7   5   3        374.13        363.32         6.66 o                         
  -6   5   3        118.86        121.88         5.13 o                         
  -5   5   3       1401.38       1358.58        12.90 o                         
  -4   5   3        590.99        625.33         8.34 o                         
  -3   5   3        953.65        917.25         8.36 o                         
  -2   5   3       3371.95       3306.15        25.80 o                         
  -1   5   3       1118.54       1106.36         9.48 o                         
   0   5   3       3969.59       3938.52        28.30 o                         
   1   5   3         80.79         98.49         2.12 o                         
   2   5   3       2810.34       2798.06        20.79 o                         
   3   5   3       1586.91       1635.13        12.99 o                         
   4   5   3        430.26        425.64         5.18 o                         
   5   5   3        998.00       1001.60         9.72 o                         
   6   5   3        271.47        274.91         5.48 o                         
   7   5   3        690.13        691.35         8.89 o                         
   8   5   3         24.50         35.62         4.26 o                         
   9   5   3        677.92        690.37        10.69 o                         
  10   5   3        106.24        102.80         6.17 o                         
 -10   6   3        143.32        136.76         7.47 o                         
  -9   6   3        414.25        424.87         9.87 o                         
  -8   6   3       1540.71       1546.53        17.76 o                         
  -7   6   3         20.69         30.78         4.46 o                         
  -6   6   3       2231.69       2223.42        19.57 o                         
  -5   6   3        146.22        140.18         4.06 o                         
  -4   6   3       5020.93       5030.74        42.77 o                         
  -3   6   3       1733.52       1746.88        15.91 o                         
  -2   6   3       2752.85       2626.66        20.81 o                         
  -1   6   3       5841.28       5680.63        43.35 o                         
   0   6   3         18.24         32.59         2.17 o                         
   1   6   3       9871.11       9941.87        80.67 o                         
   2   6   3        780.96        810.55         7.81 o                         
   3   6   3       4750.72       4647.05        33.83 o                         
   4   6   3        597.17        611.08         6.49 o                         
   5   6   3       2892.87       2829.34        39.87 o                         
   6   6   3       2509.45       2460.51        19.99 o                         
   7   6   3         75.80         80.44         4.13 o                         
   8   6   3        780.26        760.59        10.10 o                         
   9   6   3         31.74         38.34         5.29 o                         
  10   6   3        398.72        409.05        10.15 o                         
 -10   7   3        259.80        259.10         9.43 o                         
  -9   7   3        172.57        179.45         7.53 o                         
  -8   7   3        265.33        267.04         8.39 o                         
  -7   7   3        612.70        611.45         9.07 o                         
  -6   7   3        114.25        120.94         4.25 o                         
  -5   7   3       1411.20       1369.44        12.93 o                         
  -4   7   3        769.97        797.17        10.20 o                         
  -3   7   3        360.52        338.96         5.69 o                         
  -2   7   3       1309.87       1268.05        10.88 o                         
  -1   7   3        743.43        708.16         6.66 o                         
   0   7   3        881.56        844.42         6.71 o                         
   1   7   3        631.74        683.24         6.20 o                         
   2   7   3       2013.83       2053.85        15.74 o                         
   3   7   3        633.70        632.89         5.99 o                         
   4   7   3        532.68        526.22         6.42 o                         
   5   7   3       1213.93       1176.60        12.07 o                         
   6   7   3         75.39         76.25         3.61 o                         
   7   7   3        836.87        842.94        10.31 o                         
   8   7   3         56.74         61.99         5.82 o                         
   9   7   3        429.35        442.42        10.91 o                         
  10   7   3        258.88        237.10        10.26 o                         
 -10   8   3          8.15          5.75         6.87 o                         
  -9   8   3         10.23         11.86         6.04 o                         
  -8   8   3          2.16         -5.20         5.20 o                         
  -7   8   3         45.57         42.72         4.91 o                         
  -6   8   3         11.55          9.26         3.87 o                         
  -5   8   3         25.09         28.92         3.40 o                         
  -4   8   3        173.84        190.88         5.54 o                         
  -3   8   3         70.18         72.60         4.73 o                         
  -2   8   3        328.04        339.50         4.27 o                         
  -1   8   3         68.80         81.90         2.44 o                         
   0   8   3         59.11         69.21         2.05 o                         
   1   8   3         56.16         72.16         2.21 o                         
   2   8   3         43.15         64.17         2.17 o                         
   3   8   3         40.85         53.59         2.28 o                         
   4   8   3        198.09        190.14         4.36 o                         
   5   8   3          0.83          2.83         2.70 o                         
   6   8   3          0.21         -1.46         3.01 o                         
   7   8   3         56.34         59.88         4.80 o                         
   8   8   3         32.88         39.27         5.03 o                         
   9   8   3         19.95         22.73         5.69 o                         
  10   8   3          0.02         -6.70         6.70 o                         
 -10   9   3        180.34        165.00         8.54 o                         
  -9   9   3        157.82        154.55         8.11 o                         
  -8   9   3         60.83         69.13         6.27 o                         
  -7   9   3        688.02        685.15        11.34 o                         
  -6   9   3        138.61        139.75         5.50 o                         
  -5   9   3       1075.19       1086.10        13.66 o                         
  -4   9   3        346.10        349.00         6.85 o                         
  -3   9   3       1990.99       2012.93        20.49 o                         
  -2   9   3       1459.88       1496.64        16.36 o                         
  -1   9   3        617.73        621.80         5.84 o                         
   0   9   3       3148.05       3216.81        22.38 o                         
   1   9   3          0.11          2.58         1.54 o                         
   2   9   3       1979.01       1999.56        16.86 o                         
   3   9   3          8.71         11.39         1.93 o                         
   4   9   3       1344.96       1330.70        12.54 o                         
   5   9   3        442.08        451.62         6.30 o                         
   6   9   3        105.05        107.20         4.95 o                         
   7   9   3        663.86        658.66         8.73 o                         
   8   9   3         12.71         11.17         4.64 o                         
   9   9   3        220.92        214.30         7.76 o                         
  10   9   3          9.81          7.95         6.98 o                         
 -10  10   3        203.74        211.32         9.95 o                         
  -9  10   3        218.69        201.49         8.93 o                         
  -8  10   3        760.27        781.43        13.25 o                         
  -7  10   3        257.52        264.81         8.55 o                         
  -6  10   3       1484.14       1509.22        17.91 o                         
  -5  10   3        119.89        126.77         5.29 o                         
  -4  10   3       3037.34       2984.69        29.65 o                         
  -3  10   3       1176.68       1179.13        13.41 o                         
  -2  10   3        995.98        980.83        12.82 o                         
  -1  10   3       2019.95       2015.14        15.70 o                         
   0  10   3        436.89        445.47         4.82 o                         
   1  10   3       4393.11       4369.87        32.13 o                         
   2  10   3       1161.33       1133.43         9.80 o                         
   3  10   3       1524.96       1567.42        13.04 o                         
   4  10   3       1616.91       1611.38        13.67 o                         
   5  10   3        663.91        634.68         8.58 o                         
   6  10   3       1257.89       1208.62        11.84 o                         
   7  10   3        102.92        114.54         5.30 o                         
   8  10   3        704.78        699.31        11.67 o                         
   9  10   3          9.59          2.17         5.96 o                         
 -10  11   3        211.99        219.19        10.27 o                         
  -9  11   3        131.72        128.54         9.89 o                         
  -8  11   3         98.08        113.38         7.18 o                         
  -7  11   3        619.17        623.58        11.35 o                         
  -6  11   3         83.24         84.29         6.51 o                         
  -5  11   3        936.04        963.33        13.28 o                         
  -4  11   3        485.09        478.83         8.56 o                         
  -3  11   3       1197.20       1161.99        13.47 o                         
  -2  11   3       1254.62       1214.82        12.16 o                         
  -1  11   3        484.54        467.34         6.36 o                         
   0  11   3       2402.97       2337.50        17.00 o                         
   1  11   3         31.81         36.17         2.20 o                         
   2  11   3       1826.47       1834.12        15.97 o                         
   3  11   3         30.20         38.18         2.48 o                         
   4  11   3       1161.39       1126.14        10.49 o                         
   5  11   3        703.66        691.24         8.07 o                         
   6  11   3         87.11         81.64         4.50 o                         
   7  11   3        788.18        774.89        12.20 o                         
   8  11   3         39.08         23.28         5.69 o                         
   9  11   3        208.96        223.47         8.72 o                         
  -9  12   3          0.56          9.41         8.59 o                         
  -8  12   3          0.80          2.60         6.78 o                         
  -7  12   3          0.12          0.18         7.74 o                         
  -6  12   3          0.71         -0.32         5.16 o                         
  -5  12   3         11.37         10.58         4.36 o                         
  -4  12   3          8.25          4.72         3.72 o                         
  -3  12   3         70.36         64.13         3.16 o                         
  -2  12   3         64.78         63.11         3.10 o                         
  -1  12   3          9.09         10.00         1.88 o                         
   0  12   3         44.67         45.67         2.00 o                         
   1  12   3         52.97         50.24         2.45 o                         
   2  12   3         47.41         47.23         2.50 o                         
   3  12   3          1.92          4.50         2.28 o                         
   4  12   3          6.65          8.49         2.54 o                         
   5  12   3         17.39         15.55         3.62 o                         
   6  12   3          8.59         10.79         4.27 o                         
   7  12   3          0.50         -3.03         6.10 o                         
   8  12   3          2.00          9.30         6.81 o                         
   9  12   3          1.02          1.67         9.14 o                         
  -9  13   3        126.93        125.12         9.21 o                         
  -8  13   3         58.12         62.77         8.70 o                         
  -7  13   3        543.86        553.88        12.78 o                         
  -6  13   3         19.99         21.12         5.51 o                         
  -5  13   3        852.59        866.02        27.47 o                         
  -4  13   3        461.89        470.23         9.10 o                         
  -3  13   3        450.55        452.72         7.22 o                         
  -2  13   3        912.17        890.00        10.10 o                         
  -1  13   3        276.84        280.14         4.82 o                         
   0  13   3       1175.15       1188.72        10.55 o                         
   1  13   3         78.37         89.43         2.96 o                         
   2  13   3       1647.77       1641.74        12.99 o                         
   3  13   3        128.94        130.36         3.75 o                         
   4  13   3        862.58        847.72         8.41 o                         
   5  13   3        555.21        566.83         9.66 o                         
   6  13   3        103.53         99.22         5.61 o                         
   7  13   3        543.67        550.66        10.44 o                         
   8  13   3         14.79         12.30         5.91 o                         
   9  13   3        257.53        247.24        12.14 o                         
  -9  14   3        159.27        165.54        10.03 o                         
  -8  14   3        608.34        626.77        15.71 o                         
  -7  14   3         51.77         61.35         7.11 o                         
  -6  14   3        964.72        998.44        15.50 o                         
  -5  14   3          1.44          4.68         4.83 o                         
  -4  14   3       1917.37       1885.77        21.44 o                         
  -3  14   3        947.04        923.68        10.85 o                         
  -2  14   3        905.63        889.25        10.40 o                         
  -1  14   3       2400.38       2380.36        20.17 o                         
   0  14   3         96.29        105.60         3.02 o                         
   1  14   3       3567.44       3554.02        25.36 o                         
   2  14   3        610.30        586.45         6.52 o                         
   3  14   3       1534.66       1525.47        13.35 o                         
   4  14   3        911.67        911.37         9.89 o                         
   5  14   3        856.75        844.37        10.72 o                         
   6  14   3       1130.04       1150.28        13.97 o                         
   7  14   3        120.94        132.36         6.58 o                         
   8  14   3        524.80        528.72        17.40 o                         
   9  14   3          3.65          2.21         6.78 o                         
  -9  15   3         46.74         47.37         8.82 o                         
  -8  15   3         35.04         52.51         8.20 o                         
  -7  15   3        256.09        275.66         9.97 o                         
  -6  15   3         10.08          2.81         5.88 o                         
  -5  15   3        684.88        701.04        12.50 o                         
  -4  15   3        208.68        203.60         7.43 o                         
  -3  15   3        878.59        843.34        10.50 o                         
  -2  15   3        876.28        848.78         9.15 o                         
  -1  15   3        348.14        338.35         5.69 o                         
   0  15   3       1626.08       1569.57        12.59 o                         
   1  15   3          0.91          0.04         2.30 o                         
   2  15   3       1250.38       1237.84        11.35 o                         
   3  15   3         66.93         75.01         3.98 o                         
   4  15   3        498.93        477.24         7.27 o                         
   5  15   3        265.90        264.30         7.43 o                         
   6  15   3         38.09         40.14         5.24 o                         
   7  15   3        295.60        311.87        13.46 o                         
   8  15   3          6.87          3.02         7.56 o                         
  -8  16   3         10.45          8.07         7.94 o                         
  -7  16   3         24.07         19.31        13.54 o                         
  -6  16   3          2.83          0.06         6.28 o                         
  -5  16   3         51.10         58.20         8.16 o                         
  -4  16   3          1.32         -1.89         4.77 o                         
  -3  16   3          1.97          3.13         3.05 o                         
  -2  16   3        100.70         98.53         3.73 o                         
  -1  16   3        226.72        216.09         5.26 o                         
   0  16   3         81.61         86.38         3.08 o                         
   1  16   3         20.50         28.65         2.73 o                         
   2  16   3          2.27         -2.22         2.34 o                         
   3  16   3         47.54         46.07         3.69 o                         
   4  16   3          3.13          5.00         3.66 o                         
   5  16   3          0.17         -3.76         3.97 o                         
   6  16   3         37.14         38.78         5.37 o                         
   7  16   3         31.10         44.94         6.39 o                         
   8  16   3          3.62         -2.17         6.68 o                         
  -8  17   3         61.50         40.49         8.56 o                         
  -7  17   3        264.11        270.20        10.80 o                         
  -6  17   3          4.28          1.58         7.26 o                         
  -5  17   3        403.51        413.29        11.23 o                         
  -4  17   3        277.55        259.90         9.27 o                         
  -3  17   3        182.02        189.81         6.00 o                         
  -2  17   3        590.14        586.31         7.89 o                         
  -1  17   3        160.01        162.13         5.48 o                         
   0  17   3        644.81        625.99         8.99 o                         
   1  17   3         56.83         62.54         4.22 o                         
   2  17   3        805.46        774.73         9.85 o                         
   3  17   3        198.79        197.09         5.96 o                         
   4  17   3        345.32        339.28         6.78 o                         
   5  17   3        415.43        412.30         9.87 o                         
   6  17   3         96.64         74.10         6.59 o                         
   7  17   3        372.43        341.29        13.64 o                         
   8  17   3          2.81         34.40        13.17 o                         
  -7  18   3          5.61          7.62         9.12 o                         
  -6  18   3        801.91        863.85        20.27 o                         
  -5  18   3         27.63         25.08         6.19 o                         
  -4  18   3       1184.27       1213.45        17.00 o                         
  -3  18   3        276.71        280.53         9.23 o                         
  -2  18   3        650.69        649.38        13.29 o                         
  -1  18   3       1046.82       1016.80        11.36 o                         
   0  18   3         23.32         25.16         3.07 o                         
   1  18   3       1652.58       1630.33        14.77 o                         
   2  18   3         96.94         95.31         4.56 o                         
   3  18   3       1198.74       1185.79        12.42 o                         
   4  18   3        251.32        249.32         6.94 o                         
   5  18   3        534.84        545.75        11.01 o                         
   6  18   3        679.98        687.87        17.73 o                         
   7  18   3          2.66          6.73         7.32 o                         
  -7  19   3         66.61         65.66         8.77 o                         
  -6  19   3        108.57        112.34         9.40 o                         
  -5  19   3        337.47        342.80        11.80 o                         
  -4  19   3         50.96         49.45         6.24 o                         
  -3  19   3        313.80        295.64         9.35 o                         
  -2  19   3        424.35        411.66        10.80 o                         
  -1  19   3        223.64        219.15         5.98 o                         
   0  19   3        598.40        578.19         7.97 o                         
   1  19   3          4.95          3.36         3.29 o                         
   2  19   3        379.57        367.60        12.43 o                         
   3  19   3        298.15        286.17         7.53 o                         
   4  19   3         25.81         29.54         4.19 o                         
   5  19   3        206.49        202.94         9.98 o                         
   6  19   3          9.89          3.58         5.88 o                         
   7  19   3        154.86        136.12         9.14 o                         
  -6  20   3          0.74         -7.23         7.23 o                         
  -5  20   3          4.46         -4.52         6.47 o                         
  -4  20   3         16.26         16.60         6.09 o                         
  -3  20   3          1.13         -0.55         6.13 o                         
  -2  20   3          0.17         -4.39         4.39 o                         
  -1  20   3          1.64          2.74         3.55 o                         
   0  20   3          0.15          0.89         3.58 o                         
   1  20   3         25.65         30.24         3.67 o                         
   2  20   3          0.19         -3.97         3.97 o                         
   3  20   3          8.14          4.36         4.77 o                         
   4  20   3         56.53         66.41         5.85 o                         
   5  20   3         62.71         60.62         7.10 o                         
   6  20   3         30.33         33.57         6.60 o                         
  -6  21   3         30.17         29.73         7.85 o                         
  -5  21   3        252.63        252.28         9.94 o                         
  -4  21   3         52.64         55.46         6.98 o                         
  -3  21   3        484.86        508.70        13.85 o                         
  -2  21   3        348.31        363.00         9.06 o                         
  -1  21   3        124.98        138.18         5.75 o                         
   0  21   3        706.69        693.68        10.99 o                         
   1  21   3          6.39         10.54         4.09 o                         
   2  21   3        420.30        412.53         8.44 o                         
   3  21   3          8.47          1.31         4.39 o                         
   4  21   3        248.81        236.09        10.43 o                         
   5  21   3        108.93        108.68         7.98 o                         
  -5  22   3          6.07          8.90         7.29 o                         
  -4  22   3        397.58        411.54        12.51 o                         
  -3  22   3        293.72        294.49        13.71 o                         
  -2  22   3         86.67         84.74         8.41 o                         
  -1  22   3        321.46        310.62         8.87 o                         
   0  22   3         77.93         81.88         5.73 o                         
   1  22   3        705.47        702.46        10.21 o                         
   2  22   3         71.72         74.78         5.81 o                         
   3  22   3        622.76        594.44        12.77 o                         
   4  22   3        483.23        483.78        12.49 o                         
   5  22   3        220.08        202.53         8.12 o                         
  -4  23   3         37.69         34.83         8.29 o                         
  -3  23   3        347.34        356.83        11.74 o                         
  -2  23   3        300.92        303.27        10.95 o                         
  -1  23   3        117.93        117.61         7.26 o                         
   0  23   3        604.28        615.13        12.79 o                         
   1  23   3          4.97          6.53         4.99 o                         
   2  23   3        301.56        296.51         9.28 o                         
   3  23   3         11.61         17.58         6.42 o                         
   4  23   3        140.66        135.27         7.37 o                         
  -3  24   3          1.28          7.01         7.94 o                         
  -2  24   3         21.92         18.13         9.34 o                         
  -1  24   3         35.26         34.51         7.64 o                         
   0  24   3         14.40         15.10         5.68 o                         
   1  24   3          1.81         10.25         5.65 o                         
   2  24   3         18.57         18.41         5.70 o                         
   3  24   3         19.68         12.23         8.80 o                         
  -1  25   3         51.96         47.04         7.94 o                         
   0  25   3        350.38        351.43        13.53 o                         
   1  25   3          0.47         -6.11         6.11 o                         
 -11   0   4        262.88        292.46        18.61 o                         
 -10   0   4         11.62         14.30        11.37 o                         
  -9   0   4        594.28        604.71        12.64 o                         
  -8   0   4        310.52        291.10         9.28 o                         
  -7   0   4       1076.67       1067.49        14.16 o                         
  -6   0   4       2114.79       2092.75        24.17 o                         
  -5   0   4        202.86        190.27         5.39 o                         
  -4   0   4       5050.94       5085.21        52.13 o                         
  -3   0   4          0.66          3.88         2.32 o                         
  -2   0   4      22373.54      22791.69       224.87 o                         
  -1   0   4       7916.71       8236.41       108.08 o                         
   0   0   4       5689.34       5843.38        68.17 o                         
   1   0   4       5445.80       5326.44        62.68 o                         
   2   0   4       1141.83       1165.39        15.91 o                         
   3   0   4       6750.24       6480.79        76.34 o                         
   4   0   4        147.10        148.21         6.31 o                         
   5   0   4       3274.43       3265.00        35.29 o                         
   6   0   4        492.55        491.96        16.41 o                         
   7   0   4        981.54        984.65        15.10 o                         
   8   0   4        950.44        952.68        16.63 o                         
   9   0   4         48.05         35.73         7.18 o                         
  10   0   4        571.66        549.68        14.40 o                         
 -11   1   4         19.71         10.37         8.66 o                         
 -10   1   4        402.25        409.47        17.82 o                         
  -9   1   4          1.15          0.34         4.01 o                         
  -8   1   4        664.81        642.77        13.97 o                         
  -7   1   4        303.28        301.66         4.77 o                         
  -6   1   4        988.11        977.93         8.66 o                         
  -5   1   4       2184.05       2129.38        16.74 o                         
  -4   1   4         96.30        103.92         2.81 o                         
  -3   1   4       1309.37       1249.35        10.10 o                         
  -2   1   4        134.72        138.20         4.11 o                         
  -1   1   4        568.42        523.32         4.83 o                         
   0   1   4       1793.22       1794.98        14.74 o                         
   1   1   4       1516.85       1429.98        13.15 o                         
   2   1   4       6047.08       6097.82        50.69 o                         
   3   1   4          5.36          9.27         2.23 o                         
   4   1   4       2464.98       2390.90        34.23 o                         
   5   1   4        421.17        393.31         5.47 o                         
   6   1   4        981.99       1023.43        10.21 o                         
   7   1   4        816.36        814.50        10.13 o                         
   8   1   4        256.64        262.56         7.56 o                         
   9   1   4        590.86        584.97         9.78 o                         
  10   1   4          8.53          7.31         7.30 o                         
 -11   2   4          8.44          6.76        10.98 o                         
 -10   2   4          0.00          5.16         6.39 o                         
  -9   2   4         25.92         18.72         5.18 o                         
  -8   2   4         38.01         43.27         4.20 o                         
  -7   2   4          3.57          6.90         2.84 o                         
  -6   2   4          2.47          2.81         2.25 o                         
  -5   2   4         35.90         43.77         2.37 o                         
  -4   2   4         40.59         41.21         1.94 o                         
  -3   2   4         18.08         24.40         1.93 o                         
  -2   2   4        249.16        253.18         3.32 o                         
  -1   2   4          3.50          6.21         1.18 o                         
   0   2   4         30.43         26.05         1.28 o                         
   1   2   4        642.46        697.57         6.83 o                         
   2   2   4         71.96         90.79         3.01 o                         
   3   2   4         45.10         53.18         2.14 o                         
   4   2   4         57.31         55.02         2.50 o                         
   5   2   4         43.40         40.40         2.64 o                         
   6   2   4          0.42         -1.84         2.87 o                         
   7   2   4         42.88         43.63         3.90 o                         
   8   2   4         23.69         18.00         4.22 o                         
   9   2   4         32.95         32.15         5.16 o                         
  10   2   4         13.55          9.51         5.78 o                         
 -10   3   4        392.76        402.23        11.63 o                         
  -9   3   4         78.19         75.02         5.76 o                         
  -8   3   4       1101.55       1083.31        12.16 o                         
  -7   3   4        993.56        985.97        10.16 o                         
  -6   3   4        388.40        377.72         6.46 o                         
  -5   3   4       1586.03       1548.69        21.88 o                         
  -4   3   4         15.09         18.70         1.84 o                         
  -3   3   4       3358.99       3372.00        26.75 o                         
  -2   3   4        597.94        610.82         6.16 o                         
  -1   3   4       3551.01       3606.97        26.16 o                         
   0   3   4       2044.08       2081.15        16.01 o                         
   1   3   4       1239.09       1237.83        10.90 o                         
   2   3   4       2993.09       2968.90        25.64 o                         
   3   3   4        291.49        293.89         3.89 o                         
   4   3   4       4939.48       4855.65        38.08 o                         
   5   3   4        270.80        272.73         4.90 o                         
   6   3   4       1620.39       1596.84        14.17 o                         
   7   3   4        571.95        562.60         8.11 o                         
   8   3   4         44.54         44.05         5.35 o                         
   9   3   4        209.12        196.10         6.64 o                         
  10   3   4          2.64         -1.88         6.81 o                         
 -10   4   4          2.28         16.82         7.32 o                         
  -9   4   4        523.74        535.39         9.62 o                         
  -8   4   4         22.03         29.32         4.28 o                         
  -7   4   4       1435.00       1409.18        22.28 o                         
  -6   4   4       1966.63       1965.36        19.12 o                         
  -5   4   4        566.04        567.83         7.71 o                         
  -4   4   4       4833.14       4644.45        42.80 o                         
  -3   4   4         19.30         30.02         2.01 o                         
  -2   4   4       7057.96       7110.92        54.18 o                         
  -1   4   4       2057.02       2117.31        15.87 o                         
   0   4   4       3628.22       3536.27        25.67 o                         
   1   4   4       4570.96       4509.75        41.48 o                         
   2   4   4        903.73        917.51         7.90 o                         
   3   4   4       5303.74       5257.48        41.49 o                         
   4   4   4        498.53        460.52         6.02 o                         
   5   4   4       1066.54       1121.99        10.44 o                         
   6   4   4        809.23        805.11         9.32 o                         
   7   4   4        781.93        799.74         9.68 o                         
   8   4   4       1729.95       1747.50        16.38 o                         
   9   4   4          9.58         12.12         5.25 o                         
  10   4   4        660.55        622.63        12.19 o                         
 -10   5   4        265.46        257.62        11.69 o                         
  -9   5   4         45.12         40.97         5.13 o                         
  -8   5   4        668.18        669.22         9.87 o                         
  -7   5   4        365.53        360.76         8.73 o                         
  -6   5   4        664.76        670.10         9.27 o                         
  -5   5   4        893.73        871.91        10.11 o                         
  -4   5   4        398.67        391.29         5.17 o                         
  -3   5   4       3048.72       3055.50        24.45 o                         
  -2   5   4        204.20        201.75         3.38 o                         
  -1   5   4       3048.21       3047.29        22.34 o                         
   0   5   4       2225.67       2192.44        16.52 o                         
   1   5   4        374.76        336.80         3.78 o                         
   2   5   4       2510.61       2464.33        17.63 o                         
   3   5   4          4.06          3.04         1.76 o                         
   4   5   4       2094.44       2016.81        16.25 o                         
   5   5   4        120.58        123.95         3.77 o                         
   6   5   4        822.11        826.61         9.20 o                         
   7   5   4        266.05        265.49         6.54 o                         
   8   5   4        105.32        114.56         5.19 o                         
   9   5   4        227.24        218.84         8.45 o                         
  10   5   4          0.33         -5.90         5.90 o                         
 -10   6   4          0.17          2.16         9.51 o                         
  -9   6   4          1.25         -5.80         5.80 o                         
  -8   6   4          1.19          4.72         4.56 o                         
  -7   6   4          0.53         -2.21         4.18 o                         
  -6   6   4         20.38         23.69         3.50 o                         
  -5   6   4        103.06        107.93         4.20 o                         
  -4   6   4         32.17         40.02         2.95 o                         
  -3   6   4         13.24         10.72         1.83 o                         
  -2   6   4        243.93        252.35         3.84 o                         
  -1   6   4         40.14         47.57         2.02 o                         
   0   6   4          7.13         10.86         1.55 o                         
   1   6   4         95.86        104.07         2.85 o                         
   2   6   4        155.23        167.14         2.98 o                         
   3   6   4         29.62         27.68         2.20 o                         
   4   6   4          0.75          0.04         2.21 o                         
   5   6   4         10.97          8.39         2.65 o                         
   6   6   4          0.02         -2.09         3.10 o                         
   7   6   4         15.53         12.48         3.78 o                         
   8   6   4          3.88          5.62         4.21 o                         
   9   6   4          1.56         -0.38         5.47 o                         
  10   6   4          9.41         15.10         5.86 o                         
 -10   7   4        368.83        368.64        12.66 o                         
  -9   7   4         25.86         23.81         8.09 o                         
  -8   7   4        822.09        776.51        13.98 o                         
  -7   7   4        453.40        447.48         8.89 o                         
  -6   7   4        645.73        646.16         9.27 o                         
  -5   7   4       1499.09       1487.30        15.21 o                         
  -4   7   4        125.92        133.27         4.31 o                         
  -3   7   4       2362.40       2311.56        20.59 o                         
  -2   7   4        140.89        132.22         3.51 o                         
  -1   7   4       1906.45       1858.21        15.40 o                         
   0   7   4       1465.55       1493.53        11.89 o                         
   1   7   4        870.99        839.37         8.08 o                         
   2   7   4       2743.59       2722.65        20.73 o                         
   3   7   4          5.98          8.22         1.94 o                         
   4   7   4       2411.60       2356.18        18.90 o                         
   5   7   4        347.53        315.72         5.81 o                         
   6   7   4        855.69        837.83        10.18 o                         
   7   7   4        531.77        507.55         8.00 o                         
   8   7   4         69.91         72.15         6.00 o                         
   9   7   4        325.75        320.65        10.62 o                         
  10   7   4         16.20          5.27         8.22 o                         
 -10   8   4          6.95          1.56         6.82 o                         
  -9   8   4        513.43        546.60        20.07 o                         
  -8   8   4         99.80        108.98         7.06 o                         
  -7   8   4        966.23        985.60        15.13 o                         
  -6   8   4       2057.20       2003.98        19.89 o                         
  -5   8   4        129.87        130.90         4.40 o                         
  -4   8   4       3313.75       3260.72        28.75 o                         
  -3   8   4         29.96         33.15         2.23 o                         
  -2   8   4       5404.00       5401.74        42.29 o                         
  -1   8   4       1808.09       1788.51        15.12 o                         
   0   8   4       2951.67       2944.87        21.99 o                         
   1   8   4       3103.50       3059.15        24.64 o                         
   2   8   4       1364.88       1361.15        11.40 o                         
   3   8   4       5240.72       5131.85        35.50 o                         
   4   8   4        185.59        182.25         4.38 o                         
   5   8   4       1854.60       1882.79        17.15 o                         
   6   8   4        827.52        859.06         9.83 o                         
   7   8   4        742.42        758.93         9.71 o                         
   8   8   4       1478.89       1463.81        17.71 o                         
   9   8   4          8.69          3.99         6.30 o                         
 -10   9   4        134.85        127.66        10.44 o                         
  -9   9   4         53.02         51.66         7.70 o                         
  -8   9   4        367.94        385.27        11.26 o                         
  -7   9   4        243.86        243.96         9.06 o                         
  -6   9   4        341.96        349.54        11.12 o                         
  -5   9   4        662.64        672.23        10.58 o                         
  -4   9   4        148.65        156.29         6.16 o                         
  -3   9   4       2574.19       2568.36        23.07 o                         
  -2   9   4        357.89        354.16         4.87 o                         
  -1   9   4       2455.64       2438.64        19.99 o                         
   0   9   4       2092.62       2128.11        16.55 o                         
   1   9   4        368.71        350.88         5.01 o                         
   2   9   4       2176.57       2172.21        18.27 o                         
   3   9   4          3.87          4.83         2.10 o                         
   4   9   4       1860.57       1913.83        15.88 o                         
   5   9   4         37.59         36.26         3.20 o                         
   6   9   4        859.89        871.49        12.28 o                         
   7   9   4         74.65         80.91         4.54 o                         
   8   9   4        206.47        194.43        12.36 o                         
   9   9   4        116.83        104.92         6.73 o                         
 -10  10   4          1.20          9.42         7.66 o                         
  -9  10   4         20.40         15.87         8.91 o                         
  -8  10   4         56.06         57.17         9.51 o                         
  -7  10   4          0.70         -3.92         5.41 o                         
  -6  10   4          0.12          0.66         4.80 o                         
  -5  10   4          2.82          7.08         4.49 o                         
  -4  10   4         90.04         96.55         4.71 o                         
  -3  10   4         45.26         43.54         3.10 o                         
  -2  10   4        293.89        295.29         5.91 o                         
  -1  10   4         77.73         90.57         3.01 o                         
   0  10   4        139.45        134.30         3.28 o                         
   1  10   4         94.21        105.88         3.12 o                         
   2  10   4         31.77         38.31         2.41 o                         
   3  10   4          8.49         10.87         2.26 o                         
   4  10   4          7.81          6.84         2.69 o                         
   5  10   4        133.73        152.67         4.67 o                         
   6  10   4         11.37          8.71         3.57 o                         
   7  10   4          3.83          4.63         3.84 o                         
   8  10   4         19.98         21.74         6.15 o                         
   9  10   4          2.00         -4.68         5.94 o                         
  -9  11   4          6.20          6.70         7.67 o                         
  -8  11   4        285.96        281.74        10.55 o                         
  -7  11   4        157.57        160.17         7.72 o                         
  -6  11   4        572.32        592.92        12.94 o                         
  -5  11   4       1292.86       1289.28        16.15 o                         
  -4  11   4        115.13        119.06         5.24 o                         
  -3  11   4       1537.16       1490.24        14.93 o                         
  -2  11   4        225.80        229.03         5.11 o                         
  -1  11   4       1042.60       1030.87         9.20 o                         
   0  11   4       2062.59       2029.26        16.29 o                         
   1  11   4        484.19        500.66         5.91 o                         
   2  11   4       3474.85       3449.72        27.96 o                         
   3  11   4         32.59         32.34         2.66 o                         
   4  11   4       1388.22       1351.20        12.34 o                         
   5  11   4        243.64        230.12         5.99 o                         
   6  11   4        641.72        625.49         9.75 o                         
   7  11   4        402.48        402.58         9.05 o                         
   8  11   4        273.27        270.69         9.58 o                         
   9  11   4        419.85        424.92        11.00 o                         
  -9  12   4        572.69        578.09        17.35 o                         
  -8  12   4        235.84        234.53        11.82 o                         
  -7  12   4        647.45        649.04        13.19 o                         
  -6  12   4       1353.52       1370.82        21.15 o                         
  -5  12   4         21.07         30.70        10.15 o                         
  -4  12   4       2198.56       2251.20        24.02 o                         
  -3  12   4         34.80         39.05         4.13 o                         
  -2  12   4       5236.73       5225.25        44.71 o                         
  -1  12   4       1190.65       1182.19        10.33 o                         
   0  12   4       2329.78       2323.81        17.25 o                         
   1  12   4       1129.91       1171.52        10.46 o                         
   2  12   4       1024.87        975.42         9.37 o                         
   3  12   4       2841.92       2817.11        22.13 o                         
   4  12   4          5.85          5.91         2.93 o                         
   5  12   4       1945.91       1971.25        17.78 o                         
   6  12   4        487.77        481.74         7.83 o                         
   7  12   4        312.69        310.75         9.42 o                         
   8  12   4        592.78        585.14        11.49 o                         
   9  12   4          2.98          9.81         7.36 o                         
  -9  13   4          0.41          6.90         8.24 o                         
  -8  13   4        230.09        227.43        10.03 o                         
  -7  13   4         41.35         39.09         6.68 o                         
  -6  13   4        521.21        520.54        11.67 o                         
  -5  13   4        558.57        564.23        10.98 o                         
  -4  13   4        204.82        201.43         7.45 o                         
  -3  13   4        466.56        471.83         9.20 o                         
  -2  13   4          1.80          1.34         2.90 o                         
  -1  13   4        265.94        288.78         4.53 o                         
   0  13   4        457.58        469.12         5.26 o                         
   1  13   4        273.37        269.83         5.86 o                         
   2  13   4       1464.23       1420.64        12.58 o                         
   3  13   4         14.57         12.61         2.79 o                         
   4  13   4        460.49        464.59         6.86 o                         
   5  13   4        100.04        116.69         5.07 o                         
   6  13   4        239.81        222.11         7.52 o                         
   7  13   4        196.61        201.63         8.51 o                         
   8  13   4        135.28        137.16         8.88 o                         
  -9  14   4         12.49          7.87         8.17 o                         
  -8  14   4          0.96          0.84         8.99 o                         
  -7  14   4          3.04         16.72         6.73 o                         
  -6  14   4         10.66          9.39         5.92 o                         
  -5  14   4         21.93         15.74         5.29 o                         
  -4  14   4         68.03         83.04         6.99 o                         
  -3  14   4         46.25         41.22         3.36 o                         
  -2  14   4        207.37        202.45         5.69 o                         
  -1  14   4         30.76         31.90         2.37 o                         
   0  14   4         12.60         14.37         2.36 o                         
   1  14   4        179.18        170.29         4.53 o                         
   2  14   4          2.23          5.50         2.68 o                         
   3  14   4         40.65         46.41         3.25 o                         
   4  14   4         15.50         17.94         3.13 o                         
   5  14   4          5.06         10.13         4.20 o                         
   6  14   4         85.70         86.38         5.51 o                         
   7  14   4          0.25         -2.80         6.42 o                         
   8  14   4         35.96         32.08         6.28 o                         
  -8  15   4        346.12        347.90        12.69 o                         
  -7  15   4        228.36        236.87        12.04 o                         
  -6  15   4        272.55        288.29        10.57 o                         
  -5  15   4        424.49        450.49        10.99 o                         
  -4  15   4        158.68        174.84         6.92 o                         
  -3  15   4       1817.93       1802.63        19.36 o                         
  -2  15   4        139.18        137.72         6.57 o                         
  -1  15   4       1775.65       1748.91        14.66 o                         
   0  15   4       1049.94       1052.73        10.16 o                         
   1  15   4        149.13        143.30         3.65 o                         
   2  15   4        872.87        901.66        10.41 o                         
   3  15   4          0.77         -2.46         3.10 o                         
   4  15   4        987.92        977.63        10.10 o                         
   5  15   4         72.39         71.76         5.04 o                         
   6  15   4        342.80        352.28        10.98 o                         
   7  15   4        113.97        112.18         6.61 o                         
   8  15   4         27.83         46.62         7.46 o                         
  -8  16   4         12.42         20.21         8.20 o                         
  -7  16   4        403.97        441.76        19.37 o                         
  -6  16   4        698.75        674.86        14.10 o                         
  -5  16   4        108.11        109.41         7.00 o                         
  -4  16   4       1432.00       1435.51        18.38 o                         
  -3  16   4          5.26          4.15         3.47 o                         
  -2  16   4       1369.09       1375.76        16.05 o                         
  -1  16   4        372.98        372.08        10.21 o                         
   0  16   4       1070.50       1065.80        15.82 o                         
   1  16   4       1178.64       1171.47        10.58 o                         
   2  16   4        380.08        360.88         6.40 o                         
   3  16   4       1570.26       1524.08        14.14 o                         
   4  16   4        117.15        125.71         5.03 o                         
   5  16   4        473.88        453.96         9.20 o                         
   6  16   4        325.81        333.66        12.33 o                         
   7  16   4        329.14        312.19        10.75 o                         
  -8  17   4        224.19        247.08        10.99 o                         
  -7  17   4        223.88        214.68        10.10 o                         
  -6  17   4         74.60         82.05         8.94 o                         
  -5  17   4        222.26        232.12         9.80 o                         
  -4  17   4         13.24         17.06         5.48 o                         
  -3  17   4        517.35        556.87        10.96 o                         
  -2  17   4         73.59         69.53         4.53 o                         
  -1  17   4        530.89        538.29         8.73 o                         
   0  17   4        311.95        310.64         5.90 o                         
   1  17   4        184.94        182.30         4.59 o                         
   2  17   4        528.63        515.45         7.57 o                         
   3  17   4         80.96         88.29         4.80 o                         
   4  17   4        974.08        987.77        10.81 o                         
   5  17   4         12.82         20.03         4.60 o                         
   6  17   4        411.34        413.68        12.33 o                         
   7  17   4         88.15         94.47         8.44 o                         
  -7  18   4          1.51         10.86         7.85 o                         
  -6  18   4         12.27         12.30         7.36 o                         
  -5  18   4          3.24          5.00         6.32 o                         
  -4  18   4         28.85         28.58         6.06 o                         
  -3  18   4         23.98         22.15         5.47 o                         
  -2  18   4          0.99          9.88         4.18 o                         
  -1  18   4          0.45          0.16         3.28 o                         
   0  18   4         22.77         19.67         3.05 o                         
   1  18   4         18.82         17.66         2.99 o                         
   2  18   4          1.04         -0.04         2.99 o                         
   3  18   4          7.05          7.81         3.76 o                         
   4  18   4         13.33         15.47         4.03 o                         
   5  18   4        117.38        125.21         6.63 o                         
   6  18   4         78.61         73.68         7.49 o                         
   7  18   4         17.90         10.57         6.98 o                         
  -7  19   4         90.59         77.38         9.06 o                         
  -6  19   4        152.16        145.17         9.06 o                         
  -5  19   4        458.90        484.43        14.41 o                         
  -4  19   4          7.02         19.59         6.12 o                         
  -3  19   4        649.20        664.44        13.68 o                         
  -2  19   4         95.80         98.04         5.37 o                         
  -1  19   4        528.35        514.13         9.28 o                         
   0  19   4        525.20        525.89         8.60 o                         
   1  19   4        204.07        211.38         5.18 o                         
   2  19   4        933.50        947.13        16.29 o                         
   3  19   4          1.81          0.81         3.95 o                         
   4  19   4        611.98        596.73        10.56 o                         
   5  19   4         91.52         88.90         7.25 o                         
   6  19   4        259.53        251.99        11.92 o                         
  -6  20   4        274.90        283.28        16.11 o                         
  -5  20   4         79.71         73.06         7.83 o                         
  -4  20   4        739.83        718.75        19.32 o                         
  -3  20   4          0.24          4.13         5.80 o                         
  -2  20   4       1276.13       1306.33        15.76 o                         
  -1  20   4        425.06        446.27         9.77 o                         
   0  20   4        600.78        598.92         9.13 o                         
   1  20   4        774.97        775.77        12.69 o                         
   2  20   4        112.27        115.82         5.90 o                         
   3  20   4        713.07        703.92        10.70 o                         
   4  20   4          8.19          1.87         4.37 o                         
   5  20   4        370.72        363.63        10.49 o                         
   6  20   4        110.30        107.95         7.49 o                         
  -5  21   4        133.40        141.60        12.33 o                         
  -4  21   4          3.15         -0.81         6.53 o                         
  -3  21   4        165.31        199.60        11.53 o                         
  -2  21   4          7.26          6.05         5.59 o                         
  -1  21   4        159.26        167.64         6.44 o                         
   0  21   4         42.35         48.08         5.86 o                         
   1  21   4        140.32        151.31         5.91 o                         
   2  21   4        208.29        211.07         7.60 o                         
   3  21   4         30.64         24.06         6.37 o                         
   4  21   4        353.69        338.39        11.17 o                         
   5  21   4         11.69          1.91         5.59 o                         
  -5  22   4          0.11         -0.85         7.23 o                         
  -4  22   4         46.76         44.47         8.98 o                         
  -3  22   4         42.05         44.27         6.75 o                         
  -2  22   4         12.93         12.53         5.99 o                         
  -1  22   4          7.07          7.48         5.73 o                         
   0  22   4         39.84         46.74         6.89 o                         
   1  22   4         52.10         60.20         6.62 o                         
   2  22   4          2.07          7.21         6.02 o                         
   3  22   4         13.79         31.31         6.93 o                         
   4  22   4          2.91         -0.52         6.76 o                         
  -4  23   4          6.44         10.90         7.02 o                         
  -3  23   4        161.22        157.29         9.86 o                         
  -2  23   4         14.80         18.05         6.19 o                         
  -1  23   4        117.79        108.84         8.58 o                         
   0  23   4        148.66        148.00         7.27 o                         
   1  23   4         95.26         80.09         7.57 o                         
   2  23   4        388.46        366.33         9.27 o                         
   3  23   4          1.50          5.54         5.64 o                         
  -2  24   4        832.03        826.22        17.82 o                         
  -1  24   4        170.80        153.70         9.41 o                         
   0  24   4        364.25        367.08        11.24 o                         
   1  24   4        248.65        240.31        13.86 o                         
   2  24   4         46.14         43.90         6.77 o                         
 -10   1   5        108.93        124.53         9.42 o                         
  -9   1   5         17.12         22.69         5.88 o                         
  -8   1   5        291.40        292.94         7.97 o                         
  -7   1   5          7.22         11.30         3.90 o                         
  -6   1   5        829.58        809.13        11.79 o                         
  -5   1   5        284.90        288.46         4.69 o                         
  -4   1   5       1498.68       1473.59        18.05 o                         
  -3   1   5       1946.79       1931.95        15.13 o                         
  -2   1   5        645.90        637.91         6.26 o                         
  -1   1   5       3600.44       3545.15        25.97 o                         
   0   1   5         61.69         63.89         2.70 o                         
   1   1   5       1621.86       1589.88        14.89 o                         
   2   1   5        314.24        314.23         5.93 o                         
   3   1   5        489.71        495.06         8.18 o                         
   4   1   5        443.10        455.50         7.25 o                         
   5   1   5         30.50         30.72         3.35 o                         
   6   1   5        527.17        503.96         7.81 o                         
   7   1   5         18.66          8.97         3.65 o                         
   8   1   5        405.70        395.93        10.58 o                         
   9   1   5        100.74        114.61        10.80 o                         
  10   1   5        158.55        176.71        18.84 o                         
 -10   2   5        200.65        196.12        11.88 o                         
  -9   2   5        981.73        971.70        15.18 o                         
  -8   2   5         19.75         23.20         4.56 o                         
  -7   2   5       1425.13       1421.68        17.95 o                         
  -6   2   5         51.53         56.19         3.03 o                         
  -5   2   5       1906.76       1904.88        23.26 o                         
  -4   2   5       1736.65       1714.24        14.23 o                         
  -3   2   5        209.22        191.04         4.40 o                         
  -2   2   5       1357.43       1233.21        10.17 o                         
  -1   2   5        332.30        335.25         3.97 o                         
   0   2   5       4839.46       4760.80        37.11 o                         
   1   2   5        879.71        895.29         9.45 o                         
   2   2   5       2714.32       2717.72        28.59 o                         
   3   2   5       2286.63       2301.67        21.16 o                         
   4   2   5       1428.79       1376.85        14.28 o                         
   5   2   5       3395.56       3323.98        25.57 o                         
   6   2   5         11.35         11.61         3.46 o                         
   7   2   5       1143.47       1125.15        11.78 o                         
   8   2   5         81.07         71.83         6.79 o                         
   9   2   5        397.30        424.83        12.49 o                         
  10   2   5        295.77        304.65        11.69 o                         
 -10   3   5         92.42        113.84        18.17 o                         
  -9   3   5          8.92         17.64         6.05 o                         
  -8   3   5        355.36        366.66         8.48 o                         
  -7   3   5        178.07        169.29         6.22 o                         
  -6   3   5        647.01        637.92         8.76 o                         
  -5   3   5        640.92        640.80         7.80 o                         
  -4   3   5        976.69        972.85         9.68 o                         
  -3   3   5       2092.03       2146.28        17.97 o                         
  -2   3   5        274.24        278.57         3.85 o                         
  -1   3   5       4143.74       4153.95        35.16 o                         
   0   3   5         50.89         66.70         3.33 o                         
   1   3   5       2832.60       2842.96        23.08 o                         
   2   3   5        198.08        191.89         5.84 o                         
   3   3   5       1667.23       1674.72        16.23 o                         
   4   3   5       1008.52       1008.49        11.43 o                         
   5   3   5         98.43         88.20         3.14 o                         
   6   3   5       1034.01        998.43        12.17 o                         
   7   3   5         32.14         28.90         3.79 o                         
   8   3   5        457.84        467.69         8.46 o                         
   9   3   5         43.90         38.86         7.71 o                         
  10   3   5        174.94        171.48         9.57 o                         
 -10   4   5          5.58          0.46         7.83 o                         
  -9   4   5         10.46         10.23         5.01 o                         
  -8   4   5         42.66         38.25         4.72 o                         
  -7   4   5         10.94         12.56         4.58 o                         
  -6   4   5        135.97        134.90         5.07 o                         
  -5   4   5          1.12          5.57         2.93 o                         
  -4   4   5         13.62         15.86         2.43 o                         
  -3   4   5         28.37         32.63         2.39 o                         
  -2   4   5          0.39          0.77         1.98 o                         
  -1   4   5         21.59         26.10         1.77 o                         
   0   4   5         16.44         24.82         1.87 o                         
   1   4   5        249.67        261.06         4.45 o                         
   2   4   5        161.16        165.92         4.60 o                         
   3   4   5         98.45        107.66         3.87 o                         
   4   4   5         65.21         62.46         3.13 o                         
   5   4   5          5.25          6.33         2.48 o                         
   6   4   5         28.96         28.34         3.37 o                         
   7   4   5          2.05          1.17         3.57 o                         
   8   4   5          0.75         -4.20         4.20 o                         
   9   4   5         16.92         30.26         6.68 o                         
 -10   5   5         97.52        103.23        14.79 o                         
  -9   5   5         15.70          8.43         6.22 o                         
  -8   5   5        178.54        184.57         6.82 o                         
  -7   5   5         38.05         37.17         4.47 o                         
  -6   5   5        634.34        617.55         9.18 o                         
  -5   5   5        396.90        411.02         7.12 o                         
  -4   5   5        338.25        334.83         5.51 o                         
  -3   5   5       1831.36       1776.39        15.36 o                         
  -2   5   5        247.44        238.69         4.31 o                         
  -1   5   5       2471.23       2430.32        18.49 o                         
   0   5   5          5.25          4.48         1.75 o                         
   1   5   5       1840.28       1820.85        19.80 o                         
   2   5   5       1452.34       1434.17        13.89 o                         
   3   5   5        201.81        192.56         4.65 o                         
   4   5   5       1100.59       1114.35        10.27 o                         
   5   5   5        104.23        107.27         3.68 o                         
   6   5   5        801.05        808.30         9.53 o                         
   7   5   5          1.64         -2.08         3.80 o                         
   8   5   5        711.69        698.46         9.97 o                         
   9   5   5        196.02        192.14        13.14 o                         
 -10   6   5        151.42        135.02        11.83 o                         
  -9   6   5        804.72        777.28        21.91 o                         
  -8   6   5         52.69         54.69         5.59 o                         
  -7   6   5        994.56       1004.23        12.80 o                         
  -6   6   5        192.21        184.20         6.17 o                         
  -5   6   5       2275.39       2305.60        21.86 o                         
  -4   6   5       1325.46       1320.56        18.65 o                         
  -3   6   5       1023.04        975.46         9.73 o                         
  -2   6   5       3508.05       3459.08        27.66 o                         
  -1   6   5         22.04         24.60         1.72 o                         
   0   6   5       5873.94       5967.97        43.28 o                         
   1   6   5       1155.77       1243.83        20.02 o                         
   2   6   5       3130.58       3083.26        23.65 o                         
   3   6   5        961.82        958.93         8.99 o                         
   4   6   5       1982.99       1913.43        15.80 o                         
   5   6   5       2711.24       2653.76        21.30 o                         
   6   6   5          5.65          7.48         3.69 o                         
   7   6   5        868.83        842.45        11.11 o                         
   8   6   5          6.84          3.93         4.45 o                         
   9   6   5        453.32        458.96        13.17 o                         
 -10   7   5        111.35        118.38        10.93 o                         
  -9   7   5         82.97         77.80         8.77 o                         
  -8   7   5        353.69        377.53        10.89 o                         
  -7   7   5         27.55         22.96         4.64 o                         
  -6   7   5        728.54        715.73        15.23 o                         
  -5   7   5        502.35        502.02         8.01 o                         
  -4   7   5        140.85        136.58         3.97 o                         
  -3   7   5        935.31        921.15         9.28 o                         
  -2   7   5        284.74        276.27         5.02 o                         
  -1   7   5        963.85        959.44         9.19 o                         
   0   7   5        230.36        235.58         4.03 o                         
   1   7   5       1491.27       1510.97        14.46 o                         
   2   7   5        567.92        584.09         5.96 o                         
   3   7   5        328.37        334.88         5.01 o                         
   4   7   5       1123.27       1113.71        10.53 o                         
   5   7   5         22.42         23.63         3.08 o                         
   6   7   5        763.34        764.90         9.24 o                         
   7   7   5         92.14         93.50         5.14 o                         
   8   7   5        360.36        374.05         8.29 o                         
   9   7   5        330.96        320.86        20.39 o                         
 -10   8   5          5.60         11.61         7.61 o                         
  -9   8   5          2.71          9.20         6.65 o                         
  -8   8   5         27.23         21.35         6.26 o                         
  -7   8   5          7.28         -1.91         5.18 o                         
  -6   8   5          5.94          4.66         4.12 o                         
  -5   8   5        110.23        129.17         4.72 o                         
  -4   8   5          9.49          9.96         3.21 o                         
  -3   8   5        195.36        193.00         4.37 o                         
  -2   8   5         47.37         53.55         3.04 o                         
  -1   8   5         16.83         17.67         2.22 o                         
   0   8   5         44.96         58.70         2.31 o                         
   1   8   5         16.70         22.17         2.11 o                         
   2   8   5          4.93          8.22         2.06 o                         
   3   8   5        215.59        208.25         4.37 o                         
   4   8   5         15.01         20.58         2.79 o                         
   5   8   5          8.33          1.85         3.32 o                         
   6   8   5         37.98         35.30         3.86 o                         
   7   8   5         50.70         51.14         4.49 o                         
   8   8   5         27.09         29.75         6.12 o                         
   9   8   5          0.10         -4.13         7.43 o                         
 -10   9   5        102.70         98.63         9.06 o                         
  -9   9   5         12.19         20.88         7.18 o                         
  -8   9   5        342.31        335.55        10.88 o                         
  -7   9   5        148.26        162.23         7.42 o                         
  -6   9   5        475.33        475.18        10.33 o                         
  -5   9   5        350.65        361.94         8.68 o                         
  -4   9   5        914.80        903.82        10.64 o                         
  -3   9   5       1137.59       1139.37        11.04 o                         
  -2   9   5        235.09        232.58         5.00 o                         
  -1   9   5       2085.13       2111.91        17.93 o                         
   0   9   5         49.10         57.73         2.76 o                         
   1   9   5       1465.97       1473.00        12.39 o                         
   2   9   5         60.68         68.03         2.74 o                         
   3   9   5       1050.88       1030.84         9.34 o                         
   4   9   5        472.82        478.14         6.63 o                         
   5   9   5         51.04         52.78         3.90 o                         
   6   9   5        617.38        605.91         8.49 o                         
   7   9   5         40.44         37.79         4.37 o                         
   8   9   5        209.15        191.57         7.19 o                         
   9   9   5         24.62         30.06         9.42 o                         
  -9  10   5        442.30        459.01        24.30 o                         
  -8  10   5         52.52         49.64         7.03 o                         
  -7  10   5        858.91        917.48        15.08 o                         
  -6  10   5         15.83         18.04         5.31 o                         
  -5  10   5       1657.94       1673.68        23.80 o                         
  -4  10   5        942.73        945.19        12.76 o                         
  -3  10   5        409.93        404.94         5.98 o                         
  -2  10   5       1593.59       1550.58        14.00 o                         
  -1  10   5        149.75        153.90         4.51 o                         
   0  10   5       3108.92       3080.79        23.47 o                         
   1  10   5       1024.89       1018.12         8.84 o                         
   2  10   5        926.34        932.18         9.06 o                         
   3  10   5       1531.91       1553.03        12.80 o                         
   4  10   5        381.81        380.66         6.93 o                         
   5  10   5       1256.11       1230.20        12.16 o                         
   6  10   5         40.43         47.10         4.08 o                         
   7  10   5        667.47        646.37        10.35 o                         
   8  10   5         33.58         31.25         7.19 o                         
   9  10   5        392.76        415.42        22.82 o                         
  -9  11   5         31.53         35.83        12.67 o                         
  -8  11   5        309.05        298.17        16.30 o                         
  -7  11   5         83.57         86.87         7.00 o                         
  -6  11   5        415.12        439.54        10.66 o                         
  -5  11   5        402.52        376.77        14.82 o                         
  -4  11   5        519.52        533.04         9.74 o                         
  -3  11   5        913.15        918.31         9.64 o                         
  -2  11   5        184.93        180.69         4.54 o                         
  -1  11   5       1620.18       1585.53        14.37 o                         
   0  11   5          2.64          4.48         2.36 o                         
   1  11   5       1349.11       1350.42        11.19 o                         
   2  11   5         81.04         88.32         3.68 o                         
   3  11   5        874.63        836.67         9.16 o                         
   4  11   5        714.29        710.56         8.67 o                         
   5  11   5         27.36         29.98         3.68 o                         
   6  11   5        752.14        740.84         9.63 o                         
   7  11   5         87.97         91.08         5.28 o                         
   8  11   5        202.75        202.69         9.31 o                         
  -9  12   5          0.10          1.43         7.61 o                         
  -8  12   5          0.16          2.04         6.94 o                         
  -7  12   5          1.27         -3.15         6.86 o                         
  -6  12   5         14.71         11.96         7.78 o                         
  -5  12   5          2.96          1.80         4.83 o                         
  -4  12   5         20.55         15.75         4.73 o                         
  -3  12   5         64.03         64.77         3.67 o                         
  -2  12   5         12.94         15.19         2.71 o                         
  -1  12   5         17.49         18.32         2.78 o                         
   0  12   5         34.80         34.65         3.23 o                         
   1  12   5         44.09         40.20         2.60 o                         
   2  12   5          0.15         -0.76         2.52 o                         
   3  12   5         13.01         12.47         2.83 o                         
   4  12   5          8.35         15.62         3.32 o                         
   5  12   5         17.28         22.60         3.59 o                         
   6  12   5          1.28         -2.60         3.82 o                         
   7  12   5          0.47          2.54         6.60 o                         
   8  12   5          0.65          9.14        14.16 o                         
  -9  13   5         12.28         12.48         8.00 o                         
  -8  13   5        279.89        278.88        10.85 o                         
  -7  13   5         41.81         45.21         7.77 o                         
  -6  13   5        407.13        405.56        11.21 o                         
  -5  13   5        375.87        390.27        10.26 o                         
  -4  13   5        175.12        180.62         8.33 o                         
  -3  13   5        662.80        667.23         9.36 o                         
  -2  13   5         74.80         82.37         3.40 o                         
  -1  13   5        873.06        858.27         9.51 o                         
   0  13   5          9.42         14.14         2.65 o                         
   1  13   5       1162.63       1155.79        10.35 o                         
   2  13   5        203.70        212.59         6.05 o                         
   3  13   5        567.90        552.64         7.48 o                         
   4  13   5        607.76        599.34        10.07 o                         
   5  13   5         40.16         36.45         3.94 o                         
   6  13   5        537.63        554.07         9.81 o                         
   7  13   5         46.54         59.81         6.29 o                         
   8  13   5        236.16        228.62        14.76 o                         
  -8  14   5          6.90          4.15         7.63 o                         
  -7  14   5        490.16        507.86        16.65 o                         
  -6  14   5          8.79          8.47         6.15 o                         
  -5  14   5        936.44        944.21        14.91 o                         
  -4  14   5        697.64        678.90        11.98 o                         
  -3  14   5        334.04        334.66         7.17 o                         
  -2  14   5       1583.99       1545.36        18.42 o                         
  -1  14   5          1.22         10.84         2.99 o                         
   0  14   5       2328.44       2329.49        18.82 o                         
   1  14   5        819.36        818.29         8.38 o                         
   2  14   5        897.86        897.42         9.62 o                         
   3  14   5       1078.74       1076.48        11.05 o                         
   4  14   5        472.84        477.05         7.57 o                         
   5  14   5       1269.04       1248.73        15.19 o                         
   6  14   5         33.56         38.07         5.81 o                         
   7  14   5        591.65        579.65        12.19 o                         
   8  14   5          7.41          2.13         8.08 o                         
  -8  15   5        128.61        119.75         9.19 o                         
  -7  15   5         17.11         15.68         7.39 o                         
  -6  15   5        337.10        356.40        11.93 o                         
  -5  15   5        188.12        181.99         7.82 o                         
  -4  15   5        413.69        400.48        10.07 o                         
  -3  15   5        648.62        627.83         9.47 o                         
  -2  15   5        127.95        126.35         5.01 o                         
  -1  15   5       1163.35       1131.00        12.08 o                         
   0  15   5         15.68         20.10         2.99 o                         
   1  15   5        890.25        878.36         8.92 o                         
   2  15   5        120.11        135.72         4.40 o                         
   3  15   5        367.87        346.97         6.71 o                         
   4  15   5        301.32        294.53         6.64 o                         
   5  15   5         14.81          7.62         4.69 o                         
   6  15   5        290.69        305.88         9.64 o                         
   7  15   5         19.27          9.76         6.16 o                         
  -8  16   5         12.42         18.25         8.16 o                         
  -7  16   5          0.10          2.92         7.49 o                         
  -6  16   5         33.48         22.69         8.34 o                         
  -5  16   5          0.32          2.60         5.97 o                         
  -4  16   5          1.10          1.05         5.29 o                         
  -3  16   5         46.54         50.36         5.77 o                         
  -2  16   5        136.45        137.86         5.68 o                         
  -1  16   5        102.23        107.26         4.25 o                         
   0  16   5          4.80          7.53         3.04 o                         
   1  16   5          1.77          4.20         2.78 o                         
   2  16   5         29.14         29.72         3.46 o                         
   3  16   5          0.43          0.53         3.77 o                         
   4  16   5          1.15          4.63         4.40 o                         
   5  16   5         21.73         26.50         4.89 o                         
   6  16   5         21.63         19.41         6.84 o                         
   7  16   5          8.88          7.93         7.42 o                         
  -7  17   5          0.27          2.05         7.76 o                         
  -6  17   5        201.55        209.87        13.92 o                         
  -5  17   5        204.43        197.72         8.61 o                         
  -4  17   5         52.78         62.77         6.47 o                         
  -3  17   5        418.82        431.25        10.64 o                         
  -2  17   5         35.82         45.62         5.13 o                         
  -1  17   5        469.39        482.77         8.95 o                         
   0  17   5          7.68          3.04         3.12 o                         
   1  17   5        547.25        543.46         8.24 o                         
   2  17   5        258.23        240.06         5.97 o                         
   3  17   5        186.55        185.55         5.38 o                         
   4  17   5        464.33        459.00         9.24 o                         
   5  17   5         39.02         28.29         5.20 o                         
   6  17   5        402.85        389.55        11.58 o                         
   7  17   5         17.09         26.09         6.29 o                         
  -7  18   5        438.24        491.78        14.77 o                         
  -6  18   5         63.00         56.72         7.87 o                         
  -5  18   5        652.49        682.64        16.93 o                         
  -4  18   5        286.53        287.75        10.34 o                         
  -3  18   5        337.82        337.28        10.35 o                         
  -2  18   5        791.98        786.48        11.49 o                         
  -1  18   5          0.27          0.53         4.55 o                         
   0  18   5       1178.48       1152.12        20.87 o                         
   1  18   5        170.31        175.51         4.92 o                         
   2  18   5        886.86        878.88        11.69 o                         
   3  18   5        308.71        296.25         8.02 o                         
   4  18   5        387.31        384.02         8.45 o                         
   5  18   5        669.78        646.43        12.52 o                         
   6  18   5          1.13          4.47         6.38 o                         
  -6  19   5        213.19        213.48        10.04 o                         
  -5  19   5         52.16         42.70         7.31 o                         
  -4  19   5        155.43        170.20         9.12 o                         
  -3  19   5        330.63        349.15        11.71 o                         
  -2  19   5        104.66        101.07         5.48 o                         
  -1  19   5        489.57        498.27         9.77 o                         
   0  19   5          0.29         -2.10         4.34 o                         
   1  19   5        275.49        269.53         7.32 o                         
   2  19   5        252.92        248.73         6.77 o                         
   3  19   5          9.51         10.56         4.05 o                         
   4  19   5        185.14        185.65         6.96 o                         
   5  19   5          1.89          0.12         5.41 o                         
   6  19   5        139.01        120.81         9.30 o                         
  -6  20   5          2.21         -1.98         7.49 o                         
  -5  20   5          8.78          9.44         7.18 o                         
  -4  20   5          0.97         -1.13         6.98 o                         
  -3  20   5          0.00          1.91         6.26 o                         
  -2  20   5          3.05         12.79         5.82 o                         
  -1  20   5          0.17          7.23         4.82 o                         
   0  20   5         14.88         21.85         4.81 o                         
   1  20   5          0.42          5.02         3.89 o                         
   2  20   5          8.58          6.33         4.18 o                         
   3  20   5         41.80         39.82         5.21 o                         
   4  20   5         63.07         66.22         5.61 o                         
   5  20   5         28.75         32.57         5.85 o                         
  -5  21   5         71.38         66.26         8.15 o                         
  -4  21   5        266.83        290.84        15.25 o                         
  -3  21   5        310.61        313.47        10.91 o                         
  -2  21   5         48.16         50.21        10.04 o                         
  -1  21   5        527.36        545.00        10.82 o                         
   0  21   5         26.60         33.66         5.78 o                         
   1  21   5        313.30        342.20        11.22 o                         
   2  21   5         23.21         19.18         5.33 o                         
   3  21   5        189.44        172.73         9.71 o                         
   4  21   5        110.83        103.63         6.22 o                         
  -4  22   5        225.78        234.81         9.78 o                         
  -3  22   5         21.13         25.52         6.90 o                         
  -2  22   5        235.63        236.47        10.46 o                         
  -1  22   5         18.02         10.81         5.40 o                         
   0  22   5        504.28        494.11        11.07 o                         
   1  22   5        112.97        117.54         8.45 o                         
   2  22   5        395.06        384.07        15.19 o                         
   3  22   5        525.10        543.15        11.97 o                         
  -3  23   5        229.56        226.16        11.27 o                         
  -2  23   5         49.07         43.12         7.42 o                         
  -1  23   5        433.26        437.01        14.12 o                         
   0  23   5         23.03         10.48         5.74 o                         
   1  23   5        208.29        196.14        11.27 o                         
   2  23   5         27.17         26.23         6.58 o                         
 -10   0   6        216.11        227.03        18.11 o                         
  -9   0   6        209.48        216.25        16.30 o                         
  -8   0   6        357.22        407.23        24.15 o                         
  -7   0   6       1137.02       1110.73        23.56 o                         
  -6   0   6          9.56          4.52         5.49 o                         
  -5   0   6       2385.43       2386.21        26.92 o                         
  -4   0   6        135.29        132.53         5.21 o                         
  -3   0   6       8373.79       8360.20        84.62 o                         
  -2   0   6       4866.27       4985.24        46.01 o                         
  -1   0   6       1936.32       1891.76        22.50 o                         
   0   0   6       3801.94       3783.39        46.20 o                         
   1   0   6        218.79        237.04         7.16 o                         
   2   0   6       4589.73       4521.73        55.21 o                         
   3   0   6        473.17        478.75        10.68 o                         
   4   0   6       2172.43       2202.83        30.27 o                         
   5   0   6        807.91        827.79        16.05 o                         
   6   0   6        617.79        609.40        15.04 o                         
   7   0   6       1102.06       1103.75        21.10 o                         
   8   0   6          5.14         13.53        10.96 o                         
   9   0   6        611.75        602.22        28.18 o                         
 -10   1   6          6.35          5.82         9.13 o                         
  -9   1   6        274.65        292.56        16.02 o                         
  -8   1   6        194.88        206.20         8.32 o                         
  -7   1   6        323.47        311.51        17.16 o                         
  -6   1   6       1176.69       1136.22        18.59 o                         
  -5   1   6          7.48         12.25         2.46 o                         
  -4   1   6        762.77        725.51         7.92 o                         
  -3   1   6        145.13        158.41         5.45 o                         
  -2   1   6        280.04        268.54         4.23 o                         
  -1   1   6       1151.22       1119.03        12.59 o                         
   0   1   6        414.35        376.44         5.91 o                         
   1   1   6       3680.59       3683.65        32.21 o                         
   2   1   6        114.04        118.25         4.10 o                         
   3   1   6       1634.71       1656.48        16.53 o                         
   4   1   6        576.36        568.97         8.90 o                         
   5   1   6        610.39        667.04        10.25 o                         
   6   1   6        911.22        933.94        13.27 o                         
   7   1   6        123.33        110.68         6.60 o                         
   8   1   6        621.16        600.94        12.60 o                         
   9   1   6         26.99         33.29         7.42 o                         
 -10   2   6          8.69         21.76         8.40 o                         
  -9   2   6         33.15         13.29         9.48 o                         
  -8   2   6          0.67         -1.46         4.49 o                         
  -7   2   6          3.77         -0.76         4.00 o                         
  -6   2   6         13.39         20.15         3.37 o                         
  -5   2   6         11.94         11.46         2.81 o                         
  -4   2   6          2.88          3.76         2.64 o                         
  -3   2   6        141.31        138.62         4.10 o                         
  -2   2   6          0.02          0.54         1.92 o                         
  -1   2   6          4.29          4.71         1.74 o                         
   0   2   6        260.93        276.32         4.92 o                         
   1   2   6         81.98         92.14         3.63 o                         
   2   2   6         21.04         25.45         3.02 o                         
   3   2   6         70.78         67.89         4.86 o                         
   4   2   6         41.09         44.72         4.08 o                         
   5   2   6          5.28          7.42         4.14 o                         
   6   2   6         24.23         18.69         5.27 o                         
   7   2   6         46.96         52.97         6.06 o                         
   8   2   6         22.33         17.70         6.63 o                         
   9   2   6         26.37         28.83         8.77 o                         
 -10   3   6         71.12         55.18        10.90 o                         
  -9   3   6        427.68        435.05        15.57 o                         
  -8   3   6        618.50        615.03        11.71 o                         
  -7   3   6         99.34        101.64         5.23 o                         
  -6   3   6        806.65        792.72        10.35 o                         
  -5   3   6          4.92         10.59         3.15 o                         
  -4   3   6       1534.29       1535.13        14.13 o                         
  -3   3   6        565.98        576.78         8.66 o                         
  -2   3   6       1430.35       1432.07        13.87 o                         
  -1   3   6       1496.26       1480.96        19.23 o                         
   0   3   6        374.11        365.13         6.66 o                         
   1   3   6       2101.40       2096.72        19.57 o                         
   2   3   6         15.43         15.30         2.97 o                         
   3   3   6       3344.51       3328.53        29.93 o                         
   4   3   6        509.74        526.32         8.60 o                         
   5   3   6       1131.04       1100.32        14.10 o                         
   6   3   6        694.87        715.85        11.74 o                         
   7   3   6         11.70          9.37         5.55 o                         
   8   3   6        216.91        201.78        11.25 o                         
   9   3   6         14.27         11.21         6.98 o                         
 -10   4   6        207.12        208.87        14.56 o                         
  -9   4   6         32.88         39.63        11.14 o                         
  -8   4   6        523.26        527.26        10.04 o                         
  -7   4   6       1168.90       1197.74        14.44 o                         
  -6   4   6         85.87         84.68         4.17 o                         
  -5   4   6       2525.52       2464.47        21.27 o                         
  -4   4   6         33.78         36.03         3.09 o                         
  -3   4   6       3592.48       3594.78        31.37 o                         
  -2   4   6       1682.04       1700.79        17.11 o                         
  -1   4   6       1544.90       1475.34        13.04 o                         
   0   4   6       3226.67       3187.78        26.04 o                         
   1   4   6        260.92        257.66         5.11 o                         
   2   4   6       3747.12       3680.53        32.46 o                         
   3   4   6        638.42        643.27         8.99 o                         
   4   4   6        633.77        678.96         9.78 o                         
   5   4   6        811.66        838.96        16.95 o                         
   6   4   6        429.28        440.38         9.92 o                         
   7   4   6       1648.97       1654.62        19.08 o                         
   8   4   6          4.89          8.24         8.28 o                         
   9   4   6        598.55        609.42        13.15 o                         
 -10   5   6         46.38         54.99        11.83 o                         
  -9   5   6        254.82        246.84        11.89 o                         
  -8   5   6        271.61        295.39         9.20 o                         
  -7   5   6        216.53        220.32         7.36 o                         
  -6   5   6        569.93        583.62         9.41 o                         
  -5   5   6         86.93         84.96         4.15 o                         
  -4   5   6       1594.16       1589.66        14.68 o                         
  -3   5   6        268.61        271.34         5.41 o                         
  -2   5   6       1386.70       1404.19        12.86 o                         
  -1   5   6       1470.42       1427.24        12.13 o                         
   0   5   6        153.45        146.47         3.47 o                         
   1   5   6       1661.68       1639.54        14.85 o                         
   2   5   6         16.83         19.42         3.16 o                         
   3   5   6       1440.56       1413.20        14.88 o                         
   4   5   6        200.31        197.90         6.51 o                         
   5   5   6        596.84        595.23        10.88 o                         
   6   5   6        293.75        291.25         8.98 o                         
   7   5   6         55.51         51.04         6.09 o                         
   8   5   6        211.04        238.08        15.06 o                         
   9   5   6          1.90          2.57         7.14 o                         
 -10   6   6          0.25          7.76        11.29 o                         
  -9   6   6          2.64         14.63         6.70 o                         
  -8   6   6          0.00          4.19         5.89 o                         
  -7   6   6          4.86          7.30         4.67 o                         
  -6   6   6         49.00         46.35         5.12 o                         
  -5   6   6         26.49         29.74         3.34 o                         
  -4   6   6          3.09          2.02         2.82 o                         
  -3   6   6         89.68         97.52         3.57 o                         
  -2   6   6         29.71         36.95         2.84 o                         
  -1   6   6         10.29         16.61         2.26 o                         
   0   6   6         52.54         58.14         2.45 o                         
   1   6   6         77.53         85.85         2.87 o                         
   2   6   6         26.57         29.55         3.26 o                         
   3   6   6          0.03          3.68         3.41 o                         
   4   6   6          7.46          5.69         4.77 o                         
   5   6   6          1.64          4.42         3.35 o                         
   6   6   6         13.82          4.55         5.24 o                         
   7   6   6         10.62          6.57         5.73 o                         
   8   6   6          1.06          0.98         6.68 o                         
   9   6   6          4.51         -4.17         8.66 o                         
  -9   7   6        322.55        326.63        16.42 o                         
  -8   7   6        326.31        313.62        10.57 o                         
  -7   7   6        197.03        194.71         7.03 o                         
  -6   7   6        857.11        878.33        11.79 o                         
  -5   7   6          2.88          7.62         4.38 o                         
  -4   7   6       1268.78       1249.95        12.34 o                         
  -3   7   6        256.37        250.19         5.29 o                         
  -2   7   6        941.51        918.99         9.58 o                         
  -1   7   6       1133.47       1146.65        10.77 o                         
   0   7   6        314.54        309.21         4.59 o                         
   1   7   6       2019.99       1956.89        15.17 o                         
   2   7   6          9.79         14.74         2.35 o                         
   3   7   6       1695.82       1652.06        16.87 o                         
   4   7   6        410.35        408.82         8.15 o                         
   5   7   6        547.04        527.61         9.83 o                         
   6   7   6        540.34        536.48        11.22 o                         
   7   7   6         23.11         27.07         5.98 o                         
   8   7   6        291.99        272.80        10.67 o                         
   9   7   6         38.46         23.88         7.95 o                         
  -9   8   6         75.04         81.21         9.15 o                         
  -8   8   6        342.66        353.78        11.32 o                         
  -7   8   6       1130.95       1123.55        16.37 o                         
  -6   8   6          5.10          5.23         5.52 o                         
  -5   8   6       1690.67       1667.50        17.41 o                         
  -4   8   6        110.48        114.54         3.99 o                         
  -3   8   6       2470.69       2470.10        21.12 o                         
  -2   8   6       1531.31       1530.63        14.45 o                         
  -1   8   6       1140.06       1134.75        12.01 o                         
   0   8   6       2387.98       2332.54        18.34 o                         
   1   8   6        404.97        406.69         5.41 o                         
   2   8   6       3676.50       3579.18        25.72 o                         
   3   8   6        430.19        408.85         5.87 o                         
   4   8   6       1199.83       1162.23        12.29 o                         
   5   8   6       1010.42        996.75        10.86 o                         
   6   8   6        411.95        416.19        10.06 o                         
   7   8   6       1557.80       1573.14        18.82 o                         
   8   8   6          5.72          5.46         7.20 o                         
   9   8   6        470.38        464.07        23.03 o                         
  -9   9   6        144.81        132.85        11.51 o                         
  -8   9   6        150.17        140.56         8.60 o                         
  -7   9   6        117.98        130.65         7.22 o                         
  -6   9   6        332.16        363.11         8.29 o                         
  -5   9   6         30.62         40.09         4.69 o                         
  -4   9   6       1246.18       1220.96        14.25 o                         
  -3   9   6        343.79        338.80         6.06 o                         
  -2   9   6       1060.43       1031.51        10.60 o                         
  -1   9   6       1418.33       1433.45        14.84 o                         
   0   9   6         85.13         91.23         3.10 o                         
   1   9   6       1526.53       1504.50        12.90 o                         
   2   9   6         34.25         40.48         2.71 o                         
   3   9   6       1297.36       1283.67        13.49 o                         
   4   9   6        135.45        136.03         4.57 o                         
   5   9   6        638.90        638.94        11.13 o                         
   6   9   6        148.36        150.15         6.24 o                         
   7   9   6        147.81        135.39         7.18 o                         
   8   9   6        151.12        171.45         9.08 o                         
  -9  10   6         34.74         37.43         7.65 o                         
  -8  10   6          2.05          0.13         6.89 o                         
  -7  10   6          0.13          0.64         6.18 o                         
  -6  10   6          0.34          2.87         5.38 o                         
  -5  10   6         35.24         35.30         9.36 o                         
  -4  10   6         47.84         45.04         3.39 o                         
  -3  10   6        106.56        116.92         4.14 o                         
  -2  10   6         80.93         88.04         3.70 o                         
  -1  10   6         49.50         52.52         3.66 o                         
   0  10   6         76.62         82.38         3.05 o                         
   1  10   6         35.46         36.94         2.83 o                         
   2  10   6          3.86          3.16         2.48 o                         
   3  10   6          0.45          2.42         2.84 o                         
   4  10   6         93.54        102.83         4.14 o                         
   5  10   6         21.50         21.41         3.74 o                         
   6  10   6          5.77         10.02         5.28 o                         
   7  10   6         16.11         25.13         7.33 o                         
   8  10   6          0.85          5.93         9.10 o                         
  -9  11   6        114.87        116.29         8.87 o                         
  -8  11   6         92.52         89.17         7.99 o                         
  -7  11   6        203.40        206.85         8.66 o                         
  -6  11   6        685.07        678.43        13.00 o                         
  -5  11   6         12.82         20.15         5.34 o                         
  -4  11   6        731.96        715.63        12.36 o                         
  -3  11   6        219.37        227.47         5.56 o                         
  -2  11   6        360.97        368.54         6.66 o                         
  -1  11   6       1444.19       1418.02        14.81 o                         
   0  11   6         72.88         79.63         3.21 o                         
   1  11   6       2450.97       2392.81        22.51 o                         
   2  11   6        172.92        171.43         4.76 o                         
   3  11   6        931.15        894.55        10.49 o                         
   4  11   6        387.69        367.08         6.98 o                         
   5  11   6        378.68        359.30         7.37 o                         
   6  11   6        515.05        508.51         9.95 o                         
   7  11   6        145.59        162.51        12.01 o                         
   8  11   6        485.51        479.02        19.33 o                         
  -8  12   6        226.74        223.33         9.72 o                         
  -7  12   6        796.98        832.56        15.75 o                         
  -6  12   6          6.53          8.55         6.71 o                         
  -5  12   6       1107.85       1136.35        16.09 o                         
  -4  12   6        114.91        115.06         6.61 o                         
  -3  12   6       2682.27       2674.60        27.02 o                         
  -2  12   6       1162.96       1173.17        12.06 o                         
  -1  12   6       1124.97       1125.51        11.87 o                         
   0  12   6        975.29        964.95         9.63 o                         
   1  12   6        443.29        431.21         6.39 o                         
   2  12   6       2109.89       2092.85        17.60 o                         
   3  12   6         75.87         76.91         3.65 o                         
   4  12   6       1402.79       1398.23        14.35 o                         
   5  12   6        594.50        586.18         8.67 o                         
   6  12   6        189.42        200.19         7.17 o                         
   7  12   6        593.81        588.48        14.61 o                         
   8  12   6         15.02         -0.56         9.22 o                         
  -8  13   6         36.90         39.96         8.04 o                         
  -7  13   6        208.58        193.18        10.94 o                         
  -6  13   6        366.46        381.60        11.44 o                         
  -5  13   6         59.35         61.39         6.27 o                         
  -4  13   6        319.60        337.07        10.29 o                         
  -3  13   6          9.22         14.53         3.79 o                         
  -2  13   6        148.43        162.17         5.87 o                         
  -1  13   6        330.46        333.20         7.39 o                         
   0  13   6        119.92        132.81         4.14 o                         
   1  13   6       1109.85       1077.15         9.99 o                         
   2  13   6         30.29         32.61         3.36 o                         
   3  13   6        341.03        340.71         6.22 o                         
   4  13   6         88.77         98.39         4.39 o                         
   5  13   6        161.40        166.10         5.56 o                         
   6  13   6        189.32        199.40         9.71 o                         
   7  13   6         84.47         74.62        10.35 o                         
  -8  14   6          0.98         -5.90         7.63 o                         
  -7  14   6          4.85         -0.72         7.14 o                         
  -6  14   6          5.94          4.29         6.40 o                         
  -5  14   6         37.97         33.47         6.18 o                         
  -4  14   6         35.92         26.65         5.55 o                         
  -3  14   6        145.16        150.46         6.28 o                         
  -2  14   6         26.30         24.84         3.42 o                         
  -1  14   6          1.03          5.61         3.47 o                         
   0  14   6        130.55        129.68         5.49 o                         
   1  14   6         15.02         20.97         3.04 o                         
   2  14   6         32.11         37.27         3.52 o                         
   3  14   6         18.34         18.66         3.24 o                         
   4  14   6          1.14          5.43         3.71 o                         
   5  14   6         79.24         75.65         4.74 o                         
   6  14   6          1.52         16.97         7.97 o                         
   7  14   6         37.09         30.04         9.44 o                         
  -7  15   6         86.08         84.46         8.26 o                         
  -6  15   6        279.17        270.86        15.01 o                         
  -5  15   6         32.93         33.44         6.30 o                         
  -4  15   6       1020.61        999.50        15.25 o                         
  -3  15   6        211.04        198.43         6.39 o                         
  -2  15   6        953.97        941.17        14.18 o                         
  -1  15   6        907.12        893.42        12.76 o                         
   0  15   6         49.54         53.20         3.58 o                         
   1  15   6        640.96        645.60         7.82 o                         
   2  15   6          7.74         11.79         3.48 o                         
   3  15   6        709.77        698.74         8.35 o                         
   4  15   6        114.50        119.47         4.89 o                         
   5  15   6        242.64        238.01         7.86 o                         
   6  15   6        118.88        118.93         8.58 o                         
   7  15   6         11.74         14.39         9.27 o                         
  -7  16   6        412.29        438.10        19.80 o                         
  -6  16   6         12.03         17.27         7.66 o                         
  -5  16   6        808.33        808.98        15.34 o                         
  -4  16   6         41.77         46.91         6.33 o                         
  -3  16   6        732.71        750.05        13.01 o                         
  -2  16   6        357.02        366.06         8.67 o                         
  -1  16   6        495.49        523.60        10.60 o                         
   0  16   6        958.25        946.72        11.62 o                         
   1  16   6        136.99        129.01         3.95 o                         
   2  16   6       1208.26       1173.76        12.97 o                         
   3  16   6        168.25        170.89         6.08 o                         
   4  16   6        297.78        283.01         7.36 o                         
   5  16   6        346.83        336.60         9.86 o                         
   6  16   6        185.69        182.63        10.98 o                         
  -7  17   6         23.59         19.18         8.04 o                         
  -6  17   6        114.95        101.41         8.41 o                         
  -5  17   6          2.37         21.69         8.37 o                         
  -4  17   6        253.78        262.58         9.61 o                         
  -3  17   6         76.63         88.36         6.60 o                         
  -2  17   6        247.04        257.28         7.87 o                         
  -1  17   6        250.97        272.91         8.13 o                         
   0  17   6         72.22         79.16         4.65 o                         
   1  17   6        391.19        387.14         8.44 o                         
   2  17   6         15.18         18.27         3.81 o                         
   3  17   6        730.36        725.03         8.74 o                         
   4  17   6         47.87         44.91         6.80 o                         
   5  17   6        323.16        342.44        10.74 o                         
   6  17   6        123.95        121.20        10.42 o                         
  -6  18   6          0.19          7.27         7.55 o                         
  -5  18   6         17.20         18.26         7.10 o                         
  -4  18   6         25.73         29.61         6.85 o                         
  -3  18   6          0.07         -1.10         5.87 o                         
  -2  18   6          1.05          4.03         4.60 o                         
  -1  18   6         13.73         12.53         4.68 o                         
   0  18   6         18.46         14.51         4.73 o                         
   1  18   6          2.00          5.81         3.54 o                         
   2  18   6          3.71          7.47         3.67 o                         
   3  18   6          6.86          5.78         4.07 o                         
   4  18   6         85.51         83.98         5.28 o                         
   5  18   6         72.23         58.81         5.97 o                         
  -6  19   6        259.98        248.63        19.39 o                         
  -5  19   6          1.02          5.94         7.25 o                         
  -4  19   6        329.00        329.23        11.90 o                         
  -3  19   6        107.53        107.68         7.23 o                         
  -2  19   6        226.26        218.77         8.96 o                         
  -1  19   6        423.86        420.26         9.70 o                         
   0  19   6         50.80         51.84         5.31 o                         
   1  19   6        696.69        689.11         9.65 o                         
   2  19   6         33.23         39.38         5.17 o                         
   3  19   6        428.43        429.19        12.47 o                         
   4  19   6        152.71        157.23        10.13 o                         
   5  19   6        158.40        159.94        14.26 o                         
  -5  20   6        404.85        424.30        17.95 o                         
  -4  20   6         11.89         15.23         8.55 o                         
  -3  20   6        677.10        678.85        18.48 o                         
  -2  20   6        386.84        398.90        11.36 o                         
  -1  20   6        265.03        280.38         9.82 o                         
   0  20   6        616.60        612.33        11.20 o                         
   1  20   6         23.29         31.97         5.51 o                         
   2  20   6        538.77        542.00        12.38 o                         
   3  20   6         37.95         41.41         4.58 o                         
   4  20   6        262.84        236.11        12.30 o                         
  -4  21   6        101.27        118.02         8.45 o                         
  -3  21   6         13.03          8.47         6.64 o                         
  -2  21   6         93.22         94.99         7.41 o                         
  -1  21   6         41.66         40.79         6.72 o                         
   0  21   6         87.46         89.97         6.52 o                         
   1  21   6        176.28        170.74        11.09 o                         
   2  21   6         13.24         17.48         8.81 o                         
   3  21   6        289.07        268.62         9.13 o                         
  -3  22   6          1.90          7.87         6.62 o                         
  -2  22   6          9.39          6.07         6.46 o                         
  -1  22   6         13.47         15.40         6.02 o                         
   0  22   6         42.34         53.00         6.12 o                         
   1  22   6          8.94         -0.20         6.28 o                         
   2  22   6          8.20         13.62         6.38 o                         
  -9   1   7        112.86        119.20         9.25 o                         
  -8   1   7         20.18         24.45         7.52 o                         
  -7   1   7        313.05        301.66         7.79 o                         
  -6   1   7        230.05        225.67         5.97 o                         
  -5   1   7        518.61        503.86        10.07 o                         
  -4   1   7       1064.91       1053.21        10.09 o                         
  -3   1   7        158.41        156.52         3.95 o                         
  -2   1   7       1875.49       1836.60        14.19 o                         
  -1   1   7         94.77         97.35         3.86 o                         
   0   1   7        976.47        974.65        11.23 o                         
   1   1   7        286.77        289.29         6.40 o                         
   2   1   7        311.17        305.61         6.94 o                         
   3   1   7        366.55        369.91         7.68 o                         
   4   1   7         13.05          2.53         4.29 o                         
   5   1   7        373.30        374.88         9.08 o                         
   6   1   7         25.19         20.78         5.64 o                         
   7   1   7        294.99        311.78        10.56 o                         
   8   1   7        109.89         98.05         8.61 o                         
   9   1   7        107.83         99.87        13.63 o                         
  -9   2   7          0.31         15.76         9.32 o                         
  -8   2   7        594.18        602.93        14.62 o                         
  -7   2   7         59.13         69.39         5.03 o                         
  -6   2   7        718.40        704.62        17.84 o                         
  -5   2   7        951.15        971.49        12.03 o                         
  -4   2   7         28.69         36.10         3.36 o                         
  -3   2   7        832.55        804.67         8.22 o                         
  -2   2   7         40.30         46.18         2.49 o                         
  -1   2   7       2444.82       2360.84        27.79 o                         
   0   2   7        825.82        840.31        10.14 o                         
   1   2   7       1250.96       1241.05        13.34 o                         
   2   2   7       1788.35       1799.57        18.07 o                         
   3   2   7        662.82        654.46        12.09 o                         
   4   2   7       2650.64       2653.68        28.57 o                         
   5   2   7          5.06          0.07         4.82 o                         
   6   2   7        885.61        907.40        13.62 o                         
   7   2   7        127.32        117.36         7.23 o                         
   8   2   7        288.62        316.14        10.77 o                         
  -9   3   7        130.50        123.67        16.80 o                         
  -8   3   7        107.94         94.44         7.36 o                         
  -7   3   7        209.10        198.17         7.42 o                         
  -6   3   7        364.73        347.42         7.76 o                         
  -5   3   7        313.99        317.06         6.91 o                         
  -4   3   7        967.49        979.28        10.56 o                         
  -3   3   7         33.52         40.98         3.17 o                         
  -2   3   7       1736.57       1701.95        14.10 o                         
  -1   3   7        188.22        172.46         4.90 o                         
   0   3   7       1270.42       1268.55        13.38 o                         
   1   3   7        291.38        299.05         6.46 o                         
   2   3   7        777.54        793.24        10.45 o                         
   3   3   7        848.75        868.53        11.38 o                         
   4   3   7         10.82         14.32         5.44 o                         
   5   3   7        799.42        803.88        12.08 o                         
   6   3   7         90.91         82.55         6.35 o                         
   7   3   7        364.84        377.16        10.90 o                         
   8   3   7         91.11         91.76         8.59 o                         
  -9   4   7         24.30         26.35         8.00 o                         
  -8   4   7          1.83         -5.10         5.10 o                         
  -7   4   7         83.58         82.57         6.47 o                         
  -6   4   7          1.36          2.55         3.67 o                         
  -5   4   7          0.94          3.22         3.53 o                         
  -4   4   7         21.10         22.05         3.50 o                         
  -3   4   7          0.35         -3.13         3.64 o                         
  -2   4   7         10.49          8.62         2.62 o                         
  -1   4   7          3.16          6.07         2.12 o                         
   0   4   7         94.84         99.80         3.87 o                         
   1   4   7        126.50        129.68         4.64 o                         
   2   4   7         48.31         51.18         4.04 o                         
   3   4   7         61.77         68.46         4.56 o                         
   4   4   7          3.16          5.27         4.35 o                         
   5   4   7         15.94         16.24         5.00 o                         
   6   4   7          2.96          9.28         5.69 o                         
   7   4   7          0.12         -0.92         7.23 o                         
   8   4   7         14.08         17.08         7.10 o                         
  -9   5   7         70.14         91.49        15.53 o                         
  -8   5   7         12.90         13.09         5.52 o                         
  -7   5   7        250.62        249.44         7.82 o                         
  -6   5   7        201.87        200.81         6.99 o                         
  -5   5   7         74.07         79.89         4.65 o                         
  -4   5   7        859.47        840.70        10.93 o                         
  -3   5   7         22.70         23.79         3.20 o                         
  -2   5   7       1224.85       1212.42        11.82 o                         
  -1   5   7         52.46         51.48         2.62 o                         
   0   5   7        787.57        787.62         9.24 o                         
   1   5   7       1035.44       1020.66        11.94 o                         
   2   5   7         35.03         38.28         4.34 o                         
   3   5   7        850.97        851.88        11.43 o                         
   4   5   7          8.65          7.07         4.49 o                         
   5   5   7        647.19        660.04        11.37 o                         
   6   5   7         14.58          5.41         6.04 o                         
   7   5   7        564.94        556.80        12.56 o                         
   8   5   7        274.95        259.56         9.52 o                         
  -9   6   7         57.98         47.70         7.80 o                         
  -8   6   7        360.26        376.43        19.59 o                         
  -7   6   7        151.56        146.50         6.56 o                         
  -6   6   7        865.47        865.98        12.49 o                         
  -5   6   7        784.57        793.01         9.80 o                         
  -4   6   7        300.00        291.27         7.73 o                         
  -3   6   7       1622.58       1618.05        15.20 o                         
  -2   6   7         84.38         90.90         4.89 o                         
  -1   6   7       2680.99       2640.28        21.30 o                         
   0   6   7       1123.39       1155.29        11.81 o                         
   1   6   7       1482.36       1446.82        14.17 o                         
   2   6   7        935.51        951.40        11.73 o                         
   3   6   7        986.15        963.43        12.33 o                         
   4   6   7       2196.11       2163.55        22.65 o                         
   5   6   7         15.46         12.84         5.14 o                         
   6   6   7        697.54        697.98        12.34 o                         
   7   6   7         17.46         11.59         8.12 o                         
   8   6   7        386.88        422.93        12.28 o                         
  -9   7   7        161.56        162.12        12.99 o                         
  -8   7   7          3.23         -2.59         7.16 o                         
  -7   7   7        317.24        306.57         8.92 o                         
  -6   7   7        288.90        300.96         8.28 o                         
  -5   7   7         27.24         34.15         4.48 o                         
  -4   7   7        491.38        499.21         7.95 o                         
  -3   7   7         65.55         64.92         3.74 o                         
  -2   7   7        635.66        635.37         8.12 o                         
  -1   7   7         54.65         56.25         2.83 o                         
   0   7   7        836.46        827.88         9.15 o                         
   1   7   7        421.32        428.05         7.23 o                         
   2   7   7        151.63        155.57         5.56 o                         
   3   7   7        844.49        844.19        13.97 o                         
   4   7   7          1.70         -0.73         4.87 o                         
   5   7   7        571.50        588.74        10.98 o                         
   6   7   7        100.40         86.43         6.56 o                         
   7   7   7        250.38        264.16        10.32 o                         
   8   7   7        325.59        310.94        10.82 o                         
  -9   8   7         15.91         12.23         9.71 o                         
  -8   8   7          5.94          5.99         6.63 o                         
  -7   8   7          0.62         -1.95         5.99 o                         
  -6   8   7         57.02         57.56         5.22 o                         
  -5   8   7          0.10         -0.61         4.36 o                         
  -4   8   7        102.00        108.13         4.39 o                         
  -3   8   7         38.28         41.45         3.67 o                         
  -2   8   7          6.91          4.23         3.14 o                         
  -1   8   7         33.43         36.44         3.17 o                         
   0   8   7         12.42         13.08         2.41 o                         
   1   8   7          0.31          0.74         2.43 o                         
   2   8   7        142.91        141.37         5.23 o                         
   3   8   7         42.63         49.32         5.20 o                         
   4   8   7         11.65         11.29         5.26 o                         
   5   8   7         12.33          4.92         5.31 o                         
   6   8   7         51.80         44.31         6.32 o                         
   7   8   7         37.29         32.17         6.93 o                         
   8   8   7          0.01         -7.05         7.05 o                         
  -9   9   7        138.08        129.81         8.49 o                         
  -8   9   7        115.27        105.94         7.93 o                         
  -7   9   7        154.05        165.86         8.83 o                         
  -6   9   7        252.51        258.42         8.45 o                         
  -5   9   7        324.34        330.41         8.16 o                         
  -4   9   7        713.34        707.97         9.25 o                         
  -3   9   7         58.65         64.10         4.29 o                         
  -2   9   7       1168.02       1158.10        12.02 o                         
  -1   9   7         83.77         94.69         3.95 o                         
   0   9   7        829.42        824.35         8.60 o                         
   1   9   7        100.26        106.56         3.98 o                         
   2   9   7        637.84        611.91         8.32 o                         
   3   9   7        394.75        406.29         9.08 o                         
   4   9   7         17.00         26.87         5.87 o                         
   5   9   7        452.86        467.16        10.45 o                         
   6   9   7         65.67         63.91         6.40 o                         
   7   9   7        156.55        159.54         8.09 o                         
   8   9   7         37.17         44.73         8.00 o                         
  -8  10   7        382.21        399.69        14.72 o                         
  -7  10   7          4.72         14.54         6.95 o                         
  -6  10   7        714.74        733.34        13.59 o                         
  -5  10   7        595.14        604.36        10.23 o                         
  -4  10   7         96.03        106.79         4.43 o                         
  -3  10   7        902.62        892.75        11.34 o                         
  -2  10   7         13.23         12.35         3.64 o                         
  -1  10   7       1747.64       1729.61        16.16 o                         
   0  10   7        838.58        831.14         8.80 o                         
   1  10   7        427.71        419.06         7.91 o                         
   2  10   7       1159.51       1144.51        16.89 o                         
   3  10   7        156.54        155.37         5.17 o                         
   4  10   7       1014.82        995.91        13.77 o                         
   5  10   7          9.37         12.91         5.55 o                         
   6  10   7        522.83        508.50        12.04 o                         
   7  10   7         49.24         57.34         7.35 o                         
  -8  11   7         61.46         45.36         7.71 o                         
  -7  11   7        145.21        151.94         8.59 o                         
  -6  11   7        253.27        265.03        10.06 o                         
  -5  11   7        164.13        188.25         7.63 o                         
  -4  11   7        523.42        524.15        13.97 o                         
  -3  11   7         43.92         45.63         3.88 o                         
  -2  11   7        861.52        854.73        10.47 o                         
  -1  11   7         30.93         36.68         3.75 o                         
   0  11   7        700.50        690.44         9.68 o                         
   1  11   7        109.61        112.90         3.68 o                         
   2  11   7        492.35        465.80         6.63 o                         
   3  11   7        564.65        556.90         8.78 o                         
   4  11   7          1.76         -4.50         5.28 o                         
   5  11   7        545.04        555.75        11.20 o                         
   6  11   7        128.61        128.18         7.69 o                         
   7  11   7        145.04        154.26         7.96 o                         
  -8  12   7          0.41         -4.49         7.33 o                         
  -7  12   7         13.16         15.09         8.83 o                         
  -6  12   7          2.81         -2.56         6.23 o                         
  -5  12   7          3.66          5.02         5.68 o                         
  -4  12   7         37.18         34.26         5.61 o                         
  -3  12   7         22.62         23.36         3.86 o                         
  -2  12   7          8.64          4.09         3.58 o                         
  -1  12   7         12.75         10.66         3.56 o                         
   0  12   7         29.41         32.48         3.12 o                         
   1  12   7          3.53         -0.70         2.68 o                         
   2  12   7          9.28         19.56         3.76 o                         
   3  12   7          0.97          0.48         4.20 o                         
   4  12   7         17.15         23.73         5.38 o                         
   5  12   7          3.95          0.56         5.71 o                         
   6  12   7          0.27          3.63         6.73 o                         
   7  12   7          0.10          2.50         7.95 o                         
  -8  13   7         40.51         16.41         7.86 o                         
  -7  13   7        147.93        139.16         8.80 o                         
  -6  13   7        239.99        226.98        10.62 o                         
  -5  13   7         40.75         39.36         6.36 o                         
  -4  13   7        375.37        385.36        10.45 o                         
  -3  13   7          6.01          9.11         3.98 o                         
  -2  13   7        488.51        486.97         8.15 o                         
  -1  13   7          4.10         12.44         3.65 o                         
   0  13   7        647.80        612.54         8.66 o                         
   1  13   7        204.82        201.69         5.33 o                         
   2  13   7        281.77        263.43         6.44 o                         
   3  13   7        495.23        487.59         8.16 o                         
   4  13   7          5.09          7.76         5.26 o                         
   5  13   7        413.31        426.01        12.14 o                         
   6  13   7         77.39         66.09         6.83 o                         
   7  13   7        165.42        157.06        11.35 o                         
  -7  14   7         12.70         22.40         7.75 o                         
  -6  14   7        385.30        367.17        16.94 o                         
  -5  14   7        394.26        391.69        11.62 o                         
  -4  14   7         88.22         85.91         6.72 o                         
  -3  14   7        801.82        804.45        11.55 o                         
  -2  14   7         13.82         19.92         3.91 o                         
  -1  14   7       1148.81       1155.72        12.81 o                         
   0  14   7        727.04        723.94        10.14 o                         
   1  14   7        352.31        349.80         6.93 o                         
   2  14   7        887.65        882.53         9.79 o                         
   3  14   7        163.12        165.85         5.49 o                         
   4  14   7       1041.85       1040.88        17.38 o                         
   5  14   7          0.39         -6.36         6.36 o                         
   6  14   7        487.98        463.62        13.90 o                         
  -7  15   7        137.11        138.32         9.16 o                         
  -6  15   7        129.79        128.73         8.50 o                         
  -5  15   7        155.74        145.47        10.70 o                         
  -4  15   7        382.39        403.32        11.24 o                         
  -3  15   7         32.14         27.84         5.74 o                         
  -2  15   7        659.31        642.30        10.60 o                         
  -1  15   7         39.70         41.34         4.59 o                         
   0  15   7        480.12        483.45         8.50 o                         
   1  15   7        125.54        143.04         4.90 o                         
   2  15   7        201.73        195.12         5.59 o                         
   3  15   7        254.91        257.78         7.04 o                         
   4  15   7          1.52          3.70         6.15 o                         
   5  15   7        221.56        228.93        10.01 o                         
   6  15   7         32.71         23.84         8.51 o                         
  -6  16   7          1.21          5.91         7.21 o                         
  -5  16   7          0.97         -5.00         8.45 o                         
  -4  16   7         23.38         21.03         6.49 o                         
  -3  16   7         69.97         70.20         6.49 o                         
  -2  16   7         76.65         86.05         5.49 o                         
  -1  16   7          0.08          0.33         4.09 o                         
   0  16   7          3.61          9.25         4.59 o                         
   1  16   7         10.81          8.31         3.96 o                         
   2  16   7          1.84          4.78         3.96 o                         
   3  16   7          3.96         -0.14         4.98 o                         
   4  16   7         15.18         22.16         9.06 o                         
   5  16   7          9.56         -6.80         7.36 o                         
  -6  17   7        119.74        116.51         8.81 o                         
  -5  17   7          8.87          9.62         6.93 o                         
  -4  17   7        226.44        235.82         9.62 o                         
  -3  17   7          1.94          4.07         7.95 o                         
  -2  17   7        256.33        269.75         8.46 o                         
  -1  17   7          2.07          5.47         5.40 o                         
   0  17   7        289.72        282.51         7.55 o                         
   1  17   7        225.18        220.43         7.85 o                         
   2  17   7         63.82         63.15         4.65 o                         
   3  17   7        378.78        369.80         8.71 o                         
   4  17   7          4.58          2.42         7.16 o                         
   5  17   7        335.79        357.19        12.82 o                         
  -5  18   7        222.66        221.43        10.80 o                         
  -4  18   7        125.41        132.13         8.39 o                         
  -3  18   7        494.12        483.61        12.76 o                         
  -2  18   7          9.06          4.14         5.86 o                         
  -1  18   7        675.53        685.60        12.32 o                         
   0  18   7        197.01        202.07         7.41 o                         
   1  18   7        515.00        521.28         9.91 o                         
   2  18   7        297.74        310.28         9.20 o                         
   3  18   7        227.03        233.75         8.48 o                         
   4  18   7        548.10        550.43        21.44 o                         
  -5  19   7         56.30         48.61         7.95 o                         
  -4  19   7        204.89        201.70         9.32 o                         
  -3  19   7         31.09         33.32         7.09 o                         
  -2  19   7        320.21        315.79        10.69 o                         
  -1  19   7          2.55          5.51         5.13 o                         
   0  19   7        165.86        160.65         6.17 o                         
   1  19   7        182.98        181.80         7.02 o                         
   2  19   7          3.44          4.14         5.19 o                         
   3  19   7        134.28        126.92         6.14 o                         
   4  19   7          0.50         -5.35         7.14 o                         
  -4  20   7          0.25         -5.35         7.04 o                         
  -3  20   7          3.28          7.36         6.88 o                         
  -2  20   7          0.16         -6.13         6.13 o                         
  -1  20   7          6.19          3.43         6.12 o                         
   0  20   7          0.76          1.15         4.73 o                         
   1  20   7          6.02         11.54         5.36 o                         
   2  20   7         27.75         26.81         6.31 o                         
   3  20   7         53.87         59.56         8.74 o                         
  -2  21   7        323.90        309.81        12.05 o                         
  -1  21   7         44.43         40.80         6.53 o                         
   0  21   7        186.10        188.80         7.54 o                         
   1  21   7         35.60         49.91         6.75 o                         
  -9   0   8         92.48         73.05        13.01 o                         
  -8   0   8        503.12        527.79        21.10 o                         
  -7   0   8          5.44         -1.62         6.99 o                         
  -6   0   8        899.07        923.44        17.97 o                         
  -5   0   8        172.47        179.71         6.83 o                         
  -4   0   8       3081.20       3048.12        33.89 o                         
  -3   0   8       2799.33       2760.07        33.43 o                         
  -2   0   8        572.88        560.46         9.81 o                         
  -1   0   8       1989.32       2004.54        27.73 o                         
   0   0   8         14.42         28.11         5.74 o                         
   1   0   8       2273.32       2293.64        31.54 o                         
   2   0   8        600.27        590.31        13.63 o                         
   3   0   8        990.50       1005.24        18.58 o                         
   4   0   8        801.48        819.76        17.72 o                         
   5   0   8        239.30        242.81        13.76 o                         
   6   0   8        940.43        945.40        25.06 o                         
   7   0   8          9.56          2.78        12.90 o                         
   8   0   8        495.58        512.44        19.21 o                         
  -9   1   8         94.85         93.18         9.13 o                         
  -8   1   8         88.72         95.32         9.25 o                         
  -7   1   8        510.12        478.13        16.17 o                         
  -6   1   8          2.04          6.87         4.89 o                         
  -5   1   8        314.90        303.03         7.38 o                         
  -4   1   8        101.93        116.16         3.98 o                         
  -3   1   8         75.48         83.12         3.71 o                         
  -2   1   8        599.55        586.95        10.89 o                         
  -1   1   8         63.85         66.26         4.30 o                         
   0   1   8       1973.07       1978.50        19.56 o                         
   1   1   8        181.38        179.22         6.22 o                         
   2   1   8        839.46        854.09        11.54 o                         
   3   1   8        510.57        507.18         9.98 o                         
   4   1   8        268.33        269.07         8.80 o                         
   5   1   8        764.69        769.05        12.86 o                         
   6   1   8         31.35         34.65         6.57 o                         
   7   1   8        511.29        517.38        14.24 o                         
   8   1   8         49.56         47.01         7.94 o                         
  -9   2   8          0.10         -8.53         8.77 o                         
  -8   2   8          3.80         -8.11         8.11 o                         
  -7   2   8          7.78          6.51         5.86 o                         
  -6   2   8          4.11          2.32         3.97 o                         
  -5   2   8          0.01          0.56         3.71 o                         
  -4   2   8         73.49         78.51         4.77 o                         
  -3   2   8          7.54         11.56         3.02 o                         
  -2   2   8         23.90         24.19         3.37 o                         
  -1   2   8         79.90         87.32         4.47 o                         
   0   2   8         82.25         88.32         4.56 o                         
   1   2   8          3.06         -3.63         3.74 o                         
   2   2   8         57.26         65.73         4.90 o                         
   3   2   8         51.80         45.06         5.40 o                         
   4   2   8          6.43          9.45         5.13 o                         
   5   2   8          4.17          3.86         5.60 o                         
   6   2   8         52.29         51.87         6.63 o                         
   7   2   8          6.38          7.71         7.42 o                         
   8   2   8         31.41         43.42         7.78 o                         
  -9   3   8        320.62        305.75        14.16 o                         
  -8   3   8         13.55         15.37        12.44 o                         
  -7   3   8        337.12        343.65        10.56 o                         
  -6   3   8         18.74         20.38         4.33 o                         
  -5   3   8        577.44        564.96         8.69 o                         
  -4   3   8        394.12        404.62         8.21 o                         
  -3   3   8        485.33        481.79         7.78 o                         
  -2   3   8        871.65        849.45         8.33 o                         
  -1   3   8         83.36         87.13         4.32 o                         
   0   3   8       1126.30       1121.86        13.07 o                         
   1   3   8         12.17         15.04         3.99 o                         
   2   3   8       1755.08       1758.82        19.20 o                         
   3   3   8        547.15        550.43         9.93 o                         
   4   3   8        582.28        587.73        10.98 o                         
   5   3   8        622.24        632.04        11.87 o                         
   6   3   8          1.13         -1.62         6.26 o                         
   7   3   8        167.17        161.23         8.97 o                         
   8   3   8         31.17         20.66         7.54 o                         
  -9   4   8        152.89        146.97        12.50 o                         
  -8   4   8        541.19        529.22        13.69 o                         
  -7   4   8          0.83          8.13         5.11 o                         
  -6   4   8       1058.45       1044.87        13.87 o                         
  -5   4   8         93.47         98.29         4.71 o                         
  -4   4   8       1498.05       1458.60        14.55 o                         
  -3   4   8       1156.55       1138.77        12.31 o                         
  -2   4   8        514.74        489.14         9.35 o                         
  -1   4   8       1903.99       1883.35        17.43 o                         
   0   4   8         48.59         57.86         4.34 o                         
   1   4   8       2189.92       2179.40        21.50 o                         
   2   4   8        584.30        590.22        12.53 o                         
   3   4   8        299.37        309.85         8.51 o                         
   4   4   8        621.86        646.26        11.45 o                         
   5   4   8        184.16        205.18         7.76 o                         
   6   4   8       1268.64       1299.43        17.50 o                         
   7   4   8         29.98         25.32        11.78 o                         
   8   4   8        439.30        450.03        13.15 o                         
  -9   5   8        146.66        122.51        12.20 o                         
  -8   5   8         50.43         47.10         6.94 o                         
  -7   5   8        259.24        261.86        11.21 o                         
  -6   5   8         10.49         13.00         4.91 o                         
  -5   5   8        679.18        674.02         9.48 o                         
  -4   5   8        233.03        238.81         6.63 o                         
  -3   5   8        511.08        503.05         8.86 o                         
  -2   5   8        882.28        870.00        10.49 o                         
  -1   5   8         35.94         40.05         3.00 o                         
   0   5   8        974.25        955.27        12.17 o                         
   1   5   8         45.18         53.79         4.48 o                         
   2   5   8        809.52        790.73        15.17 o                         
   3   5   8        202.44        207.84         7.14 o                         
   4   5   8        349.62        362.61         9.60 o                         
   5   5   8        252.54        252.07         8.49 o                         
   6   5   8         22.63         26.95         6.66 o                         
   7   5   8        155.30        137.00         9.01 o                         
   8   5   8          6.49          6.82         9.45 o                         
  -8   6   8          1.31          1.98         6.57 o                         
  -7   6   8         17.71         28.41         5.50 o                         
  -6   6   8         17.39         17.75         7.23 o                         
  -5   6   8          0.04         -2.34         3.94 o                         
  -4   6   8         35.84         34.52         4.00 o                         
  -3   6   8         23.31         28.07         3.75 o                         
  -2   6   8          4.72          9.22         3.37 o                         
  -1   6   8         41.48         42.55         2.73 o                         
   0   6   8         40.37         42.23         3.98 o                         
   1   6   8         10.78         14.86         4.35 o                         
   2   6   8          0.39          2.67         4.44 o                         
   3   6   8          1.55          2.39         5.10 o                         
   4   6   8          2.51          8.70         5.32 o                         
   5   6   8          5.46         10.44         5.87 o                         
   6   6   8         14.19          9.99         8.05 o                         
   7   6   8          2.30          1.41         7.38 o                         
  -8   7   8         39.17         44.51         6.86 o                         
  -7   7   8        390.68        356.29        11.58 o                         
  -6   7   8          7.81          6.63         5.18 o                         
  -5   7   8        519.59        518.13        11.05 o                         
  -4   7   8        237.22        246.26         6.76 o                         
  -3   7   8        343.60        351.10         8.74 o                         
  -2   7   8        709.57        697.74        12.38 o                         
  -1   7   8         73.77         70.85         3.81 o                         
   0   7   8       1158.45       1126.27        13.00 o                         
   1   7   8         50.77         51.60         5.81 o                         
   2   7   8        962.74        939.62        12.66 o                         
   3   7   8        378.87        371.41         9.82 o                         
   4   7   8        285.48        298.46         9.31 o                         
   5   7   8        432.47        415.65        13.36 o                         
   6   7   8          3.29          5.31         6.65 o                         
   7   7   8        209.65        208.87         9.16 o                         
  -8   8   8        504.27        487.13        20.07 o                         
  -7   8   8          8.76         10.53         6.35 o                         
  -6   8   8        674.08        676.53        12.34 o                         
  -5   8   8        119.20        123.88         6.79 o                         
  -4   8   8        935.90        933.09        12.18 o                         
  -3   8   8        930.88        930.19        11.02 o                         
  -2   8   8        308.76        315.71         6.70 o                         
  -1   8   8       1359.48       1343.34        13.48 o                         
   0   8   8         65.88         67.96         4.37 o                         
   1   8   8       2010.27       1980.52        19.39 o                         
   2   8   8        487.36        472.55         9.40 o                         
   3   8   8        536.82        564.94        10.73 o                         
   4   8   8        874.75        877.07        13.39 o                         
   5   8   8        141.36        138.95         8.24 o                         
   6   8   8       1267.22       1259.86        18.95 o                         
   7   8   8         46.25         32.01         7.57 o                         
  -8   9   8         33.79         24.38         8.70 o                         
  -7   9   8        139.29        134.84         8.20 o                         
  -6   9   8          5.89         12.21         6.09 o                         
  -5   9   8        512.73        500.66         9.95 o                         
  -4   9   8        233.65        231.21         6.78 o                         
  -3   9   8        384.04        378.03         7.57 o                         
  -2   9   8        773.99        744.58         9.81 o                         
  -1   9   8         10.57         11.08         3.56 o                         
   0   9   8        795.13        774.97         9.58 o                         
   1   9   8         81.54         89.10         4.84 o                         
   2   9   8        663.90        682.38        10.89 o                         
   3   9   8        176.55        184.45         7.62 o                         
   4   9   8        340.77        352.01         9.85 o                         
   5   9   8        169.01        168.52        10.78 o                         
   6   9   8         67.81         65.34         7.38 o                         
   7   9   8        142.76        134.26         8.67 o                         
  -8  10   8          0.11         -7.06         7.06 o                         
  -7  10   8          0.09          4.60         7.77 o                         
  -6  10   8         11.61          0.26         6.56 o                         
  -5  10   8         30.78         33.32         6.05 o                         
  -4  10   8         31.21         34.79         4.80 o                         
  -3  10   8         54.90         58.78         4.37 o                         
  -2  10   8         12.04         15.40         3.85 o                         
  -1  10   8         41.61         42.04         3.91 o                         
   0  10   8         35.14         37.87         3.16 o                         
   1  10   8          0.09          2.75         4.21 o                         
   2  10   8          0.82         -3.54         4.52 o                         
   3  10   8         46.58         52.22         8.88 o                         
   4  10   8         23.64         15.06         5.64 o                         
   5  10   8          8.62         13.04         8.87 o                         
   6  10   8         13.92         20.65         7.26 o                         
   7  10   8          0.15         -1.10         7.07 o                         
  -7  11   8        309.83        285.48        18.80 o                         
  -6  11   8          0.31         10.53         6.44 o                         
  -5  11   8        290.89        290.20        10.29 o                         
  -4  11   8        132.41        126.50         5.89 o                         
  -3  11   8         88.78         97.09         4.91 o                         
  -2  11   8        731.09        709.50         9.78 o                         
  -1  11   8          1.28          1.23         4.00 o                         
   0  11   8       1280.02       1223.11        28.26 o                         
   1  11   8        263.10        256.53         7.81 o                         
   2  11   8        433.22        440.32         9.59 o                         
   3  11   8        387.14        388.72         9.81 o                         
   4  11   8        140.16        135.55         7.22 o                         
   5  11   8        464.62        470.65        12.03 o                         
   6  11   8         40.81         34.11         7.43 o                         
  -7  12   8         24.62         26.90         8.66 o                         
  -6  12   8        444.09        451.21        12.66 o                         
  -5  12   8        128.78        110.80         7.43 o                         
  -4  12   8       1121.45       1122.14        18.00 o                         
  -3  12   8        844.06        851.56        11.53 o                         
  -2  12   8        412.35        413.20         8.04 o                         
  -1  12   8        637.63        654.98         9.46 o                         
   0  12   8        151.07        158.51         6.48 o                         
   1  12   8       1256.64       1213.90        12.67 o                         
   2  12   8        132.98        138.35         6.15 o                         
   3  12   8        791.91        777.86        12.60 o                         
   4  12   8        546.48        536.85        11.64 o                         
   5  12   8         81.50         72.50         7.08 o                         
   6  12   8        478.52        482.88        13.09 o                         
  -7  13   8        184.87        203.42         9.67 o                         
  -6  13   8          9.77         10.55         7.59 o                         
  -5  13   8        160.08        171.96         9.28 o                         
  -4  13   8         14.87         18.31         6.00 o                         
  -3  13   8         57.74         65.06         5.84 o                         
  -2  13   8        199.55        206.40         6.56 o                         
  -1  13   8         35.86         37.69         4.43 o                         
   0  13   8        699.28        700.09        10.10 o                         
   1  13   8         46.81         54.25         4.95 o                         
   2  13   8        214.73        224.38         7.15 o                         
   3  13   8         70.34         64.60         6.18 o                         
   4  13   8         98.21        105.37         7.53 o                         
   5  13   8        151.23        165.03         9.74 o                         
   6  13   8         45.97         30.72        11.86 o                         
  -6  14   8         18.73         15.63         7.27 o                         
  -5  14   8         22.99         18.49         7.27 o                         
  -4  14   8         89.83         88.47         7.24 o                         
  -3  14   8         23.00         28.68         5.92 o                         
  -2  14   8          0.06         -4.24         4.24 o                         
  -1  14   8         68.93         69.30         4.76 o                         
   0  14   8         26.05         25.51         4.51 o                         
   1  14   8         15.61         20.15         4.67 o                         
   2  14   8         19.04         18.74         4.97 o                         
   3  14   8          0.01         11.58         6.23 o                         
   4  14   8         58.91         67.51         7.33 o                         
   5  14   8          6.97          3.12         7.26 o                         
  -6  15   8          2.32          5.75         7.23 o                         
  -5  15   8        460.13        449.98        16.81 o                         
  -4  15   8        195.44        195.42        11.64 o                         
  -3  15   8        391.86        392.16        11.48 o                         
  -2  15   8        632.28        627.37        12.74 o                         
  -1  15   8          4.23          1.83         4.64 o                         
   0  15   8        387.60        386.31         8.22 o                         
   1  15   8         26.14         39.12         5.08 o                         
   2  15   8        415.89        414.56        10.47 o                         
   3  15   8        128.99        125.20         7.14 o                         
   4  15   8        141.26        143.72         7.72 o                         
   5  15   8        103.06         98.60         8.91 o                         
  -5  16   8         58.91         68.12         7.75 o                         
  -4  16   8        302.15        329.27        11.58 o                         
  -3  16   8        249.32        230.91        10.41 o                         
  -2  16   8        169.46        192.90        20.19 o                         
  -1  16   8        597.52        610.18        14.59 o                         
   0  16   8         26.13         30.71         4.38 o                         
   1  16   8        742.50        703.76        12.39 o                         
   2  16   8        176.95        181.78         8.27 o                         
   3  16   8        145.17        155.63         7.51 o                         
   4  16   8        282.90        282.16        10.15 o                         
  -5  17   8        108.22        104.77         8.29 o                         
  -4  17   8         51.10         60.09         7.44 o                         
  -3  17   8         94.37        100.52         7.51 o                         
  -2  17   8        148.03        179.31        27.47 o                         
  -1  17   8         21.92         22.58         5.96 o                         
   0  17   8        219.88        228.43         6.79 o                         
   1  17   8          0.63          5.96         5.47 o                         
   2  17   8        424.45        422.94        17.93 o                         
   3  17   8         67.35         65.76         7.00 o                         
   4  17   8        191.76        170.28         9.26 o                         
  -4  18   8          0.64         13.00         6.97 o                         
  -3  18   8          2.32          4.68         7.25 o                         
  -2  18   8          4.88         11.69         7.02 o                         
  -1  18   8         14.40         21.54         6.29 o                         
   0  18   8          3.25          3.60         5.51 o                         
   1  18   8          1.42          7.45         6.36 o                         
   2  18   8          2.75         11.18        10.15 o                         
   3  18   8         54.19         50.32         8.89 o                         
  -3  19   8         73.70         72.02         7.41 o                         
  -2  19   8        253.14        252.78        14.74 o                         
  -1  19   8          3.80          8.46         5.55 o                         
   0  19   8        396.87        379.50        12.76 o                         
   1  19   8         63.21         78.59        10.24 o                         
   2  19   8        224.12        225.15        11.38 o                         
  -1  20   8        376.78        376.57        11.33 o                         
   0  20   8          0.49          3.58         6.00 o                         
  -8   1   9         89.46         98.82        16.06 o                         
  -7   1   9        134.36        126.32         8.77 o                         
  -6   1   9        135.97        129.12         7.52 o                         
  -5   1   9        516.20        511.80         9.89 o                         
  -4   1   9         19.18         20.75         4.02 o                         
  -3   1   9        859.92        860.19        11.71 o                         
  -2   1   9        115.62        124.90         8.10 o                         
  -1   1   9        445.48        443.28         9.33 o                         
   0   1   9        229.01        232.57         7.43 o                         
   1   1   9        145.51        150.90         6.16 o                         
   2   1   9        266.63        279.79         8.86 o                         
   3   1   9          2.50         -4.83         5.19 o                         
   4   1   9        238.45        232.57         8.27 o                         
   5   1   9         25.96         30.52         6.74 o                         
   6   1   9        192.40        185.49         8.64 o                         
   7   1   9         95.60         99.46         8.50 o                         
  -8   2   9         43.83         37.05         9.48 o                         
  -7   2   9        231.02        235.60         9.17 o                         
  -6   2   9        434.65        433.91         9.14 o                         
  -5   2   9          2.32         -2.90         3.88 o                         
  -4   2   9        331.81        349.66         7.02 o                         
  -3   2   9          1.67          2.43         4.04 o                         
  -2   2   9       1016.00       1028.92        14.22 o                         
  -1   2   9        578.98        599.15         9.92 o                         
   0   2   9        406.36        416.34         8.74 o                         
   1   2   9       1104.45       1127.84        14.16 o                         
   2   2   9        202.06        216.31         7.50 o                         
   3   2   9       1694.08       1764.23        19.91 o                         
   4   2   9         38.83         42.75         6.24 o                         
   5   2   9        548.96        570.31        12.61 o                         
   6   2   9        138.59        139.30         8.39 o                         
   7   2   9        166.66        177.97         9.87 o                         
  -8   3   9         55.96         39.65         9.37 o                         
  -7   3   9        172.58        160.64         7.94 o                         
  -6   3   9         84.70         88.07         6.26 o                         
  -5   3   9        415.32        412.74         8.02 o                         
  -4   3   9          2.60          1.52         4.60 o                         
  -3   3   9        665.08        664.94        10.23 o                         
  -2   3   9        162.50        162.56         5.93 o                         
  -1   3   9        439.54        438.77        12.28 o                         
   0   3   9        215.24        211.96         7.13 o                         
   1   3   9        285.11        301.83         8.77 o                         
   2   3   9        497.26        517.51        10.28 o                         
   3   3   9          2.37         -5.25         5.25 o                         
   4   3   9        432.38        426.75        10.91 o                         
   5   3   9        126.97        125.63         7.74 o                         
   6   3   9        201.74        193.62         8.90 o                         
   7   3   9        115.06         91.93         8.43 o                         
  -8   4   9         40.67         28.39        12.31 o                         
  -7   4   9          3.09          6.28         6.45 o                         
  -6   4   9          0.02          0.33         5.03 o                         
  -5   4   9          9.55          5.51         4.70 o                         
  -4   4   9          1.60         -2.44         3.69 o                         
  -3   4   9          6.16          7.79         3.43 o                         
  -2   4   9          1.03          5.76         3.13 o                         
  -1   4   9         28.54         38.12         4.60 o                         
   0   4   9         90.93        100.43         7.26 o                         
   1   4   9         14.13         10.87         4.65 o                         
   2   4   9         55.13         55.91         5.46 o                         
   3   4   9          2.61          5.43         5.38 o                         
   4   4   9          6.70         -2.49         5.87 o                         
   5   4   9          2.14          6.37         6.65 o                         
   6   4   9          0.03          1.56         6.96 o                         
   7   4   9          8.19          4.64         7.76 o                         
  -8   5   9         93.85         87.90         9.40 o                         
  -7   5   9         85.78         83.67         7.23 o                         
  -6   5   9         12.21         12.21         5.43 o                         
  -5   5   9        324.96        310.18         7.76 o                         
  -4   5   9          0.00          8.15         3.96 o                         
  -3   5   9        493.57        465.35         7.80 o                         
  -2   5   9         54.54         56.13         4.18 o                         
  -1   5   9        265.08        280.47         8.73 o                         
   0   5   9        545.94        544.78        10.59 o                         
   1   5   9          4.63          2.02         4.63 o                         
   2   5   9        462.08        465.88        10.07 o                         
   3   5   9          5.82         10.80         5.59 o                         
   4   5   9        370.65        388.17        12.87 o                         
   5   5   9         40.51         42.98         9.66 o                         
   6   5   9        331.17        363.27        12.26 o                         
   7   5   9        284.63        274.75        10.11 o                         
  -8   6   9         89.19         77.12         8.94 o                         
  -7   6   9        279.14        267.69        12.82 o                         
  -6   6   9        391.31        396.66         9.92 o                         
  -5   6   9         70.81         75.84         7.84 o                         
  -4   6   9        657.53        670.83        10.64 o                         
  -3   6   9         88.34         91.50         6.98 o                         
  -2   6   9       1003.84        971.33        15.07 o                         
  -1   6   9        780.09        780.59        12.16 o                         
   0   6   9        520.71        538.13         9.76 o                         
   1   6   9        630.99        636.77        12.06 o                         
   2   6   9        381.69        379.84         9.62 o                         
   3   6   9       1371.33       1377.40        17.15 o                         
   4   6   9         64.70         67.79         6.58 o                         
   5   6   9        405.88        415.79        11.99 o                         
   6   6   9         42.09         58.00         7.62 o                         
  -7   7   9        146.41        131.94         9.37 o                         
  -6   7   9          2.31          5.86         5.53 o                         
  -5   7   9        206.33        226.52         7.56 o                         
  -4   7   9          4.80          0.84         4.26 o                         
  -3   7   9        311.58        309.93         7.81 o                         
  -2   7   9          7.36         12.43         4.34 o                         
  -1   7   9        384.07        385.96         9.42 o                         
   0   7   9        270.20        272.82         8.07 o                         
   1   7   9         43.90         41.54         5.19 o                         
   2   7   9        537.26        522.69        10.91 o                         
   3   7   9          3.43          4.34         5.56 o                         
   4   7   9        367.74        369.53        10.90 o                         
   5   7   9         91.38         86.93         7.72 o                         
   6   7   9        151.36        142.35         8.57 o                         
  -7   8   9         22.32         13.75         6.80 o                         
  -6   8   9          2.39          3.47         5.58 o                         
  -5   8   9         46.68         42.16         5.56 o                         
  -4   8   9         29.28         32.38         5.00 o                         
  -3   8   9          4.98          9.33         4.39 o                         
  -2   8   9         20.46         23.55         4.07 o                         
  -1   8   9         13.31         11.88         4.93 o                         
   0   8   9          1.85         -1.69         4.03 o                         
   1   8   9         65.02         65.33         5.32 o                         
   2   8   9         50.69         52.38         5.60 o                         
   3   8   9          4.65          1.28         6.00 o                         
   4   8   9          1.92         -3.69         5.99 o                         
   5   8   9         34.00         38.96         7.66 o                         
   6   8   9         39.74         46.25         7.60 o                         
  -7   9   9        138.48        128.96         8.69 o                         
  -6   9   9         87.15         92.37         7.72 o                         
  -5   9   9        359.64        352.80        11.10 o                         
  -4   9   9          5.22          6.31         5.08 o                         
  -3   9   9        538.55        535.70        10.80 o                         
  -2   9   9         93.98        100.14         5.00 o                         
  -1   9   9        369.32        361.07        14.62 o                         
   0   9   9         98.46        101.06         5.00 o                         
   1   9   9        307.36        322.40         8.97 o                         
   2   9   9        278.46        271.94         8.70 o                         
   3   9   9          2.53         10.43         5.83 o                         
   4   9   9        277.81        264.14        14.16 o                         
   5   9   9         73.42         85.76         9.68 o                         
   6   9   9         93.79         86.82         8.08 o                         
  -7  10   9        253.83        247.66         9.99 o                         
  -6  10   9        301.34        296.82        10.62 o                         
  -5  10   9          7.94         18.88         6.25 o                         
  -4  10   9        399.11        394.26        12.84 o                         
  -3  10   9          2.97         13.65         4.41 o                         
  -2  10   9        790.20        772.51        11.55 o                         
  -1  10   9        596.24        598.07        12.10 o                         
   0  10   9        135.52        152.27         6.79 o                         
   1  10   9        735.20        731.82        11.79 o                         
   2  10   9         37.48         40.22         5.92 o                         
   3  10   9        672.81        656.14        12.36 o                         
   4  10   9          1.66         -6.68         6.68 o                         
   5  10   9        348.76        352.22        11.16 o                         
   6  10   9         51.85         54.98         9.49 o                         
  -7  11   9        130.21        118.56        16.10 o                         
  -6  11   9         40.52         28.50         9.13 o                         
  -5  11   9        244.20        239.18        11.55 o                         
  -4  11   9          6.51         12.60         5.89 o                         
  -3  11   9        379.82        374.70         8.50 o                         
  -2  11   9         39.82         46.77         4.63 o                         
  -1  11   9        283.17        290.65         9.82 o                         
   0  11   9         83.56         93.09         6.29 o                         
   1  11   9        214.36        212.39         6.96 o                         
   2  11   9        354.36        354.28        11.27 o                         
   3  11   9          2.62         -4.27         6.17 o                         
   4  11   9        308.58        318.35        10.67 o                         
   5  11   9        131.44        134.68         8.35 o                         
  -6  12   9          0.78          8.02         7.07 o                         
  -5  12   9         15.19         26.62         7.76 o                         
  -4  12   9         18.98         27.54         9.56 o                         
  -3  12   9          7.98         12.08         6.21 o                         
  -2  12   9          4.28          4.02         4.34 o                         
  -1  12   9         12.31         11.38         5.84 o                         
   0  12   9          6.02          4.56         5.53 o                         
   1  12   9          2.67          2.48         5.63 o                         
   2  12   9          0.08         -2.27         5.49 o                         
   3  12   9          8.67          4.90         6.37 o                         
   4  12   9          6.03         -6.86         6.86 o                         
   5  12   9          0.86          5.38        10.96 o                         
  -6  13   9          4.46         11.42         7.25 o                         
  -5  13   9        168.22        183.29        14.74 o                         
  -4  13   9          0.86         19.69        13.39 o                         
  -3  13   9        211.48        205.20         9.58 o                         
  -2  13   9         12.59         15.50         5.12 o                         
  -1  13   9        289.51        283.85        10.05 o                         
   0  13   9        151.07        157.13         7.31 o                         
   1  13   9        109.59        102.34         7.06 o                         
   2  13   9        314.34        320.42        10.58 o                         
   3  13   9          0.52          8.69         6.60 o                         
   4  13   9        248.87        251.80         9.52 o                         
   5  13   9         85.44         95.01         9.15 o                         
  -5  14   9         16.41         14.99         7.03 o                         
  -4  14   9        337.17        321.11        12.42 o                         
  -3  14   9         25.65         10.63         6.11 o                         
  -2  14   9        461.16        460.93        18.06 o                         
  -1  14   9        474.65        492.58        13.64 o                         
   0  14   9         92.13         95.99         7.71 o                         
   1  14   9        537.21        536.29        12.30 o                         
   2  14   9         30.79         26.04         6.99 o                         
   3  14   9        643.64        658.64        18.27 o                         
   4  14   9         15.31         21.08         7.00 o                         
  -5  15   9        190.21        181.39        10.60 o                         
  -4  15   9          4.21          4.30         6.78 o                         
  -3  15   9        312.15        313.38        10.68 o                         
  -2  15   9         44.63         47.99         6.98 o                         
  -1  15   9        206.31        203.94         9.57 o                         
   0  15   9         93.99        107.46         7.78 o                         
   1  15   9         84.70         89.19         9.26 o                         
   2  15   9        169.95        177.14        10.64 o                         
   3  15   9          0.97          4.12         7.14 o                         
  -4  16   9         32.56         28.93         6.99 o                         
  -3  16   9         42.81         44.67         6.64 o                         
  -2  16   9          1.59         -0.01         6.70 o                         
  -1  16   9          1.79         -7.15         7.15 o                         
   0  16   9          3.10         -1.22         6.26 o                         
   1  16   9          1.23          3.43         6.17 o                         
   2  16   9          5.00          3.97         7.04 o                         
   3  16   9         13.06          8.13         7.23 o                         
  -3  17   9        111.86        110.88        11.62 o                         
  -2  17   9          5.49         -3.24         8.83 o                         
  -1  17   9        125.02        130.68         8.93 o                         
   0  17   9        149.07        150.73         9.91 o                         
   1  17   9         12.38         10.96         6.31 o                         
   2  17   9        233.71        226.02        14.65 o                         
  -1  18   9        170.43        161.86        11.27 o                         
   0  18   9        232.50        219.68        10.48 o                         
  -7   0  10        287.30        314.71        25.62 o                         
  -6   0  10        109.66        107.19        10.01 o                         
  -5   0  10       1032.32       1016.10        37.37 o                         
  -4   0  10       1385.32       1394.00        29.48 o                         
  -3   0  10        115.31        127.18         7.81 o                         
  -2   0  10        854.66        868.58        17.98 o                         
  -1   0  10          1.08          3.05         6.78 o                         
   0   0  10        889.48        923.17        18.67 o                         
   1   0  10        445.85        459.87        14.60 o                         
   2   0  10        316.88        349.71        14.66 o                         
   3   0  10        529.45        524.66        16.72 o                         
   4   0  10         54.46         54.15        11.51 o                         
   5   0  10        577.41        607.31        19.64 o                         
   6   0  10         43.05         33.89        15.06 o                         
  -7   1  10          8.14         16.47        10.87 o                         
  -6   1  10         97.84         92.53         7.10 o                         
  -5   1  10         53.12         57.53         5.59 o                         
  -4   1  10         10.36         19.71         9.20 o                         
  -3   1  10        230.62        234.19         9.88 o                         
  -2   1  10          1.74          1.71         4.53 o                         
  -1   1  10        866.79        867.93        12.59 o                         
   0   1  10        181.34        185.72         8.65 o                         
   1   1  10        338.53        352.93         9.71 o                         
   2   1  10        330.75        325.04        10.19 o                         
   3   1  10         82.23         75.02         6.84 o                         
   4   1  10        486.13        515.75        14.82 o                         
   5   1  10          1.13          4.94         7.19 o                         
   6   1  10        329.96        336.11        11.71 o                         
  -7   2  10          2.33         -7.50         8.16 o                         
  -6   2  10          0.24         -0.95         6.39 o                         
  -5   2  10         27.25         21.52         5.36 o                         
  -4   2  10         13.71         17.46         5.60 o                         
  -3   2  10         12.46         20.97         5.63 o                         
  -2   2  10         17.28         21.66         4.75 o                         
  -1   2  10         49.94         51.24         5.26 o                         
   0   2  10          0.05         -3.18         4.97 o                         
   1   2  10         28.10         28.04         5.72 o                         
   2   2  10         49.78         46.46         6.19 o                         
   3   2  10          1.17         -0.89         6.00 o                         
   4   2  10          0.08         -5.24         7.31 o                         
   5   2  10         33.55         31.49         7.52 o                         
   6   2  10          0.18         -8.24         8.24 o                         
  -7   3  10         18.33         15.23         7.02 o                         
  -6   3  10        178.92        178.98        12.11 o                         
  -5   3  10        209.30        211.89         7.17 o                         
  -4   3  10        123.09        132.81         6.44 o                         
  -3   3  10        406.54        391.56        10.40 o                         
  -2   3  10          8.58         19.77         5.63 o                         
  -1   3  10        476.21        481.72         9.97 o                         
   0   3  10         33.91         41.50         5.48 o                         
   1   3  10        740.86        752.79        13.90 o                         
   2   3  10        405.52        413.40        10.75 o                         
   3   3  10        225.26        228.56        13.01 o                         
   4   3  10        420.13        436.23        17.02 o                         
   5   3  10         10.51          4.09         9.22 o                         
   6   3  10         92.64        108.20        10.56 o                         
  -7   4  10        351.23        345.85        12.47 o                         
  -6   4  10         87.49        101.27         6.79 o                         
  -5   4  10        480.15        458.38         9.58 o                         
  -4   4  10        617.89        617.95        11.93 o                         
  -3   4  10         98.39        117.69        12.47 o                         
  -2   4  10        900.75        910.94        16.27 o                         
  -1   4  10          0.22          7.95         4.77 o                         
   0   4  10       1034.52       1024.58        14.03 o                         
   1   4  10        447.85        448.21        10.59 o                         
   2   4  10         98.13        122.59         7.03 o                         
   3   4  10        388.87        412.63        11.49 o                         
   4   4  10         57.29         65.81         7.72 o                         
   5   4  10        811.07        852.03        15.69 o                         
   6   4  10         52.80         51.83         8.22 o                         
  -7   5  10          0.59         -6.85         6.85 o                         
  -6   5  10        235.50        221.32        14.73 o                         
  -5   5  10        144.41        140.29         5.90 o                         
  -4   5  10        141.38        151.59         6.70 o                         
  -3   5  10        436.75        451.04        10.31 o                         
  -2   5  10          1.28          7.77         5.72 o                         
  -1   5  10        459.62        466.63        11.37 o                         
   0   5  10         58.67         64.20         5.62 o                         
   1   5  10        368.06        372.15         9.98 o                         
   2   5  10        153.15        149.29         7.20 o                         
   3   5  10        164.88        178.66         8.08 o                         
   4   5  10        175.78        162.85         8.49 o                         
   5   5  10          6.24          0.56         7.19 o                         
  -7   6  10          7.47         -2.22         8.20 o                         
  -6   6  10          0.65         -0.67         7.10 o                         
  -5   6  10         11.67         11.39         5.07 o                         
  -4   6  10         17.65         11.96         5.13 o                         
  -3   6  10          0.80          0.87         5.51 o                         
  -2   6  10         26.92         25.60         5.59 o                         
  -1   6  10         27.21         27.34         6.22 o                         
   0   6  10          4.66          6.30         4.99 o                         
   1   6  10          0.10          1.80         5.26 o                         
   2   6  10          0.10          0.91         5.92 o                         
   3   6  10          1.00          4.40         6.77 o                         
   4   6  10          1.49          4.47         6.79 o                         
   5   6  10          9.82         15.60         7.37 o                         
  -6   7  10        166.05        168.27         7.16 o                         
  -5   7  10        144.60        131.35         6.57 o                         
  -4   7  10         82.98         81.49         6.87 o                         
  -3   7  10        349.80        356.00         9.88 o                         
  -2   7  10          5.04          7.35         5.56 o                         
  -1   7  10        539.31        531.75        12.13 o                         
   0   7  10         72.99         84.89         5.91 o                         
   1   7  10        430.85        434.81        11.67 o                         
   2   7  10        286.00        276.16         9.50 o                         
   3   7  10        115.49        126.74        10.66 o                         
   4   7  10        289.34        297.26        10.41 o                         
   5   7  10          0.21          4.17         7.37 o                         
  -6   8  10         80.66         77.21        10.65 o                         
  -5   8  10        295.51        302.61         9.00 o                         
  -4   8  10        449.37        467.28        11.59 o                         
  -3   8  10         59.21         66.93         6.22 o                         
  -2   8  10        589.80        586.72        11.72 o                         
  -1   8  10          3.13         12.77         5.77 o                         
   0   8  10        881.59        881.69        15.06 o                         
   1   8  10        364.56        379.03        10.58 o                         
   2   8  10        169.52        167.86         7.73 o                         
   3   8  10        545.47        570.64        14.17 o                         
   4   8  10         23.67         26.25         7.29 o                         
   5   8  10        793.82        778.19        15.93 o                         
  -6   9  10        188.04        177.85        16.17 o                         
  -5   9  10        123.80        131.93         9.53 o                         
  -4   9  10        112.81        117.40         8.87 o                         
  -3   9  10        353.52        338.23        10.45 o                         
  -2   9  10          0.55         -2.17         5.60 o                         
  -1   9  10        333.24        334.55        10.65 o                         
   0   9  10         76.45         85.94         7.27 o                         
   1   9  10        258.69        269.30         9.33 o                         
   2   9  10        134.56        134.82         8.53 o                         
   3   9  10        137.68        138.38         7.85 o                         
   4   9  10        124.42        121.34        11.11 o                         
   5   9  10         20.08         16.24         8.18 o                         
  -6  10  10         15.34         12.73         6.81 o                         
  -5  10  10          8.48          6.52         7.25 o                         
  -4  10  10         29.98         36.37         7.14 o                         
  -3  10  10          2.88          3.92         6.10 o                         
  -2  10  10         19.16          9.42         7.41 o                         
  -1  10  10         21.11         14.52         6.06 o                         
   0  10  10          1.15         -4.60         6.63 o                         
   1  10  10          0.95          5.86         7.02 o                         
   2  10  10         17.35         23.33         7.42 o                         
   3  10  10         16.91         16.77         6.67 o                         
   4  10  10          9.45          7.18         7.02 o                         
  -5  11  10         63.10         54.25         7.14 o                         
  -4  11  10         15.54          9.11         9.28 o                         
  -3  11  10        291.29        290.91        10.36 o                         
  -2  11  10         15.74         14.19         6.01 o                         
  -1  11  10        521.86        513.90        12.40 o                         
   0  11  10        228.33        196.41         9.46 o                         
   1  11  10        139.60        154.61        10.46 o                         
   2  11  10        263.03        256.69        10.44 o                         
   3  11  10         28.16         28.25         6.80 o                         
   4  11  10        299.93        297.58        12.98 o                         
  -5  12  10        380.43        358.00        15.85 o                         
  -4  12  10        484.44        492.30        17.26 o                         
  -3  12  10        107.63        106.87        15.70 o                         
  -2  12  10        324.04        328.75        10.97 o                         
  -1  12  10         38.50         38.15         6.29 o                         
   0  12  10        604.17        583.77        12.66 o                         
   1  12  10        129.52        130.92         8.54 o                         
   2  12  10        349.08        345.31        12.26 o                         
   3  12  10        391.80        383.07        11.36 o                         
  -4  13  10         13.90          7.14         9.03 o                         
  -3  13  10         94.11         98.75        10.35 o                         
  -2  13  10          4.30          1.05         6.26 o                         
  -1  13  10        363.45        347.68        10.87 o                         
   0  13  10         55.85         61.15         7.09 o                         
   1  13  10        106.96        102.36         9.28 o                         
   2  13  10         52.93         50.99         7.77 o                         
   3  13  10         50.41         57.87         8.17 o                         
  -3  14  10          0.43         -1.05        10.97 o                         
  -2  14  10         28.70         28.56         8.56 o                         
  -1  14  10         25.31         25.84         6.55 o                         
   0  14  10          4.56          6.85         6.49 o                         
   1  14  10         15.02         20.26         9.27 o                         
   2  14  10          0.78          1.76         7.28 o                         
  -3  15  10        354.80        343.25        27.08 o                         
  -2  15  10          2.32         17.48         9.26 o                         
  -1  15  10        184.69        173.17        10.01 o                         
   0  15  10         35.79         36.22         7.29 o                         
   1  15  10        193.20        197.53         9.34 o                         
  -6   1  11        204.70        204.46        14.49 o                         
  -5   1  11          0.21         -2.83        10.56 o                         
  -4   1  11        328.48        335.28        15.06 o                         
  -3   1  11         93.01         79.65        11.23 o                         
  -2   1  11        148.87        159.79         8.29 o                         
  -1   1  11        139.36        135.76         7.69 o                         
   0   1  11         44.35         46.11         6.07 o                         
   1   1  11        155.04        165.44         9.19 o                         
   2   1  11          0.51         -1.47         6.38 o                         
   3   1  11        128.18        135.01         8.96 o                         
   4   1  11         25.26         31.60         7.79 o                         
  -6   2  11          9.00         14.97        13.19 o                         
  -5   2  11         99.44        110.40         9.12 o                         
  -4   2  11          3.97          0.19         8.59 o                         
  -3   2  11        353.45        366.02        12.17 o                         
  -2   2  11        319.33        315.66        10.89 o                         
  -1   2  11         99.39        109.51         6.52 o                         
   0   2  11        544.50        564.52        11.76 o                         
   1   2  11         39.37         41.06         9.85 o                         
   2   2  11        886.08        877.49        18.55 o                         
   3   2  11         64.85         63.02         7.75 o                         
   4   2  11        275.75        285.26        10.25 o                         
  -6   3  11        163.87        151.61        10.82 o                         
  -5   3  11          0.09         -2.02         7.92 o                         
  -4   3  11        245.74        236.86        11.01 o                         
  -3   3  11         90.02        100.73         7.30 o                         
  -2   3  11        135.45        142.81         8.63 o                         
  -1   3  11        104.64        117.57         9.63 o                         
   0   3  11         96.05        110.20        10.20 o                         
   1   3  11        230.93        255.22        14.62 o                         
   2   3  11         10.24         14.63         6.50 o                         
   3   3  11        174.02        179.05         8.92 o                         
   4   3  11        106.21        100.86         8.32 o                         
  -6   4  11          3.32         -8.30         8.56 o                         
  -5   4  11          1.61          2.27         9.11 o                         
  -4   4  11          3.47         -2.42         8.29 o                         
  -3   4  11          0.72         10.15         6.42 o                         
  -2   4  11          8.69          1.78         6.77 o                         
  -1   4  11         48.84         49.70         7.93 o                         
   0   4  11          1.75         -7.85         7.85 o                         
   1   4  11         36.38         31.40         7.47 o                         
   2   4  11          3.31         -3.93         6.67 o                         
   3   4  11          2.72         -6.24         6.92 o                         
   4   4  11          1.05          7.97         7.45 o                         
  -5   5  11          2.34         -0.71         8.92 o                         
  -4   5  11        173.38        177.40        11.52 o                         
  -3   5  11         34.70         34.82         7.15 o                         
  -2   5  11         80.76         78.09        10.99 o                         
  -1   5  11        235.79        248.95        11.21 o                         
   0   5  11         16.45         19.08         7.04 o                         
   1   5  11        186.55        198.09         8.59 o                         
   2   5  11         20.24         17.60         6.82 o                         
   3   5  11        160.36        188.66        10.42 o                         
   4   5  11         43.57         29.06         7.78 o                         
  -5   6  11        241.29        250.24        13.24 o                         
  -4   6  11         57.83         57.96         8.75 o                         
  -3   6  11        324.69        322.40        11.26 o                         
  -2   6  11        412.20        421.43        13.77 o                         
  -1   6  11        141.53        162.55         8.47 o                         
   0   6  11        322.00        326.16        11.38 o                         
   1   6  11        126.31        120.58         9.11 o                         
   2   6  11        694.32        693.93        13.66 o                         
   3   6  11         81.59         84.95         8.06 o                         
   4   6  11        174.88        189.70         9.35 o                         
  -5   7  11          0.36         -2.01         7.23 o                         
  -4   7  11        116.40        124.14         8.28 o                         
  -3   7  11          2.18          1.77         6.49 o                         
  -2   7  11        145.32        151.24         8.28 o                         
  -1   7  11        141.34        139.74         8.31 o                         
   0   7  11          6.00          4.01         7.67 o                         
   1   7  11        275.80        269.72        10.70 o                         
   2   7  11         15.08         10.78         6.52 o                         
   3   7  11        194.36        175.93         9.80 o                         
  -5   8  11         17.75         24.51         7.21 o                         
  -4   8  11          3.95          3.82         7.72 o                         
  -3   8  11          8.95         10.62         6.16 o                         
  -2   8  11         12.19          8.16         6.62 o                         
  -1   8  11          1.21          0.94         7.04 o                         
   0   8  11         22.40          1.55         8.90 o                         
   1   8  11         38.21         35.79         7.54 o                         
   2   8  11          0.46          2.93         6.45 o                         
   3   8  11          0.19         -1.27         7.73 o                         
  -4   9  11        202.26        195.31        11.33 o                         
  -3   9  11         71.45         78.86         8.97 o                         
  -2   9  11        124.35        134.62         8.68 o                         
  -1   9  11         68.65         82.94         9.83 o                         
   0   9  11        118.74        114.88         8.62 o                         
   1   9  11        161.94        167.40         9.28 o                         
   2   9  11          0.57         -4.69         7.68 o                         
   3   9  11        141.60        146.68         8.72 o                         
  -4  10  11         11.43         22.47        10.42 o                         
  -3  10  11        292.48        298.77        11.35 o                         
  -2  10  11        343.35        334.78        10.89 o                         
  -1  10  11         24.34         17.06         8.96 o                         
   0  10  11        383.66        390.41        12.99 o                         
   1  10  11          1.83          5.51         7.32 o                         
   2  10  11        368.56        352.57        14.36 o                         
  -3  11  11         29.89         15.09         7.55 o                         
  -2  11  11         96.94         93.11         8.42 o                         
  -1  11  11         46.91         55.00         7.80 o                         
   0  11  11         82.89         80.21         8.62 o                         
   1  11  11        183.49        193.65         9.68 o                         
   2  11  11          7.80          6.07         7.68 o                         
  -2  12  11          3.49         -2.56         9.06 o                         
  -1  12  11          3.83          7.96         7.99 o                         
   0  12  11          0.18          3.55         7.34 o                         
   1  12  11          0.19         -3.26         9.04 o                         
  -4   0  12         11.56          9.48        17.93 o                         
  -3   0  12        315.99        325.98        32.93 o                         
  -2   0  12          6.77          4.34        11.57 o                         
  -1   0  12        296.05        317.21        18.61 o                         
   0   0  12        240.22        241.82        14.07 o                         
   1   0  12         73.11         82.94        11.63 o                         
   2   0  12        260.64        253.76        13.40 o                         
  -4   1  12         69.22         85.43         9.05 o                         
  -3   1  12          1.86          0.52         8.12 o                         
  -2   1  12        312.48        332.25        15.21 o                         
  -1   1  12        130.65        124.84         8.40 o                         
   0   1  12        102.91        106.03         7.28 o                         
   1   1  12        174.69        162.99        12.42 o                         
   2   1  12         16.35         28.79         9.22 o                         
  -4   2  12          3.24         -3.49        10.41 o                         
  -3   2  12          3.28         -3.27         8.77 o                         
  -2   2  12         22.15         21.73         8.55 o                         
  -1   2  12          0.83          7.36         7.23 o                         
   0   2  12         10.06          8.98         7.32 o                         
   1   2  12         31.95         32.87         7.05 o                         
   2   2  12          0.16         21.90        10.30 o                         
  -4   3  12        158.65        156.30        10.05 o                         
  -3   3  12          0.00          8.93         9.82 o                         
  -2   3  12        166.54        174.03         9.68 o                         
  -1   3  12         29.60         36.11         7.54 o                         
   0   3  12        260.38        256.57        15.32 o                         
   1   3  12        229.83        235.51         9.09 o                         
   2   3  12         65.95         88.96         9.65 o                         
  -3   4  12        337.44        341.54        14.46 o                         
  -2   4  12         10.04         17.72         7.06 o                         
  -1   4  12        388.44        396.52        13.32 o                         
   0   4  12        281.89        277.48        11.77 o                         
   1   4  12         17.70         19.23         7.83 o                         
   2   4  12        200.58        207.23         9.22 o                         
  -3   5  12          2.33         -4.86         8.20 o                         
  -2   5  12        172.77        178.36        17.16 o                         
  -1   5  12         49.96         66.38         8.47 o                         
   0   5  12        129.35        137.80         8.93 o                         
   1   5  12         95.94         94.75         8.96 o                         
   2   5  12         60.33         56.57        11.41 o                         
  -3   6  12         12.80          8.45         6.99 o                         
  -2   6  12         16.74         17.62        10.02 o                         
  -1   6  12          3.27          5.81         8.79 o                         
   0   6  12          0.04         -1.62        12.68 o                         
   1   6  12          0.03         -3.61         7.61 o                         
  -2   7  12        203.55        213.68         9.55 o                         
  -1   7  12         62.93         57.42         8.03 o                         
   0   7  12        152.71        155.01         9.46 o                         
   1   7  12        173.80        156.51        16.24 o                         
  -1   8  12        322.94        316.61        11.95 o                         
                                                                                
